# Supplementary material for: Fkbp5 gene deletion: Circadian rhythm profile and brain proteomics in aged mice
Source: Aging Cell. 2024 Sep 3;23(12):e14314. doi: 10.1111/acel.14314 (PMC11634734; doi:10.1111/acel.14314)
Supplement: Supplementary file 2 — Tables S1–S19. [file ACEL-23-e14314-s002.xlsx]

## Sheet: Table Content Summary
Fkbp5 Gene Deletion: Impacts on Circadian Rhythmicity and Brain Proteomics in Aged Mice
	Table S1	Behavior Statistics
	Table S2	IHC Hippocampus Statistics
	Table S3	IHC Amygdala Statistics
	Table S4	Male Hippocampus 18KO vs 18WT DEPs
	Table S5	Male Hippocampus 18WT vs 3WT DEPs
	Table S6	Female Hippocampus 18KO vs 18WT DEPs
	Table S7	Female Hippocampus 18WT vs 3WT DEPs
	Table S8	Male Amygdala 18KO vs 18WT DEPs
	Table S9	Male Amygdala 18W vs 3WT DEPs
	Table S10	Female Amygdala 18KO vs 18WT DEPs
	Table S11	Female Amygdala 18WT vs 3WT DEPs
	Table S12	Hippocampus Cannonical Pathways (All groups)
	Table S13	List of Genes Within Each WPCNA Module
	Table S14	GO Analysis for Genes in ME10 Module
	Table S15	GO Analysis for Genes in ME01 Module
	Table S16	GO Analysis for Genes in ME19 Module
	Table S17	GO Analysis for Genes in ME12 Module
	Table S18	GO Analysis for Genes in ME07 Module
	Table S19	GO Analysis for Genes in ME14 Module

## Sheet: S1. Behavior
LD Multivariate tests
Between-Subjects Effects
		F	P
Genotype F(1,33)	Period_LD	0.205605	0.653497
	Amp_LD	5.13094	0.0308857
	RA_LD	15.4805	0.000456979
	IV_LD	4.61712	0.0398464
	IS_LD	3.91473	0.05711
Sex F(1,33)	Period_LD	7.21	0.0116948
	Amp_LD	0.500072	0.484926
	RA_LD	22.0647	5.46958e-05
	IV_LD	0.280491	0.600277
	IS_LD	0.00317164	0.955462
Genotype * Sex F(1,33)	Period_LD	0.0454831	0.832561
	Amp_LD	1.06527	0.310267
	RA_LD	11.4516	0.00200616
	IV_LD	0.000100528	0.992067
	IS_LD	0.0380867	0.846585
Univariate Analysis of Variance
Tests of Between-Subjects Effects
Period_LD
Tukey HSD Posthoc		Mean Difference	Sig.
KO Males	WT Males	0.007	0.992946
WT Females	WT Males	0.05725	0.178866
WT Females	KO Males	0.05025	0.277542
KO Females	WT Males	0.0576667	0.15318
KO Females	KO Males	0.0506667	0.245359
KO Females	WT Females	0.000416667	0.999999
Tests of Between-Subjects Effects
RA_LD
Tukey HSD Posthoc		Mean Difference	Sig.
WT Males	KO Males	0.00228889	0.974489
WT Males	WT Females	0.00538889	0.785223
KO Males	KO Females	.0322*	8.04749e-06
WT Females	KO Females	.0291*	9.65963e-05
DD baseline and DD stress repeated measures anova tests
Period
Within-Subjects Factors	Measure:	DD
	Period	Dependent Variable
	1	Period_DD
	2	Period_DD_R
Between-Subjects Factors
			Value Label	N
	Animal	1.00	WT Males	11
		2.00	KO Males	11
		3.00	WT Females	11
		4.00	KO Females	10
Mauchly's Test of Sphericitya						Greenhouse-Geisser	Huynh-Feldt	Lower-bound
	Period	1	0	0		1	1	1
Tests of Within-Subjects Effects	Source		Type III Sum of Squares	df	Mean Square	F	Sig.	Partial Eta Squared
	Period	Sphericity Assumed	0.886269	1	0.886269	1.0682	0.307718	0.0266596
		Greenhouse-Geisser	0.886269	1	0.886269	1.0682	0.307718	0.0266596
	Period * Animal	Sphericity Assumed	2.43518	3	0.811728	0.97836	0.412821	0.0699911
		Greenhouse-Geisser	2.43518	3	0.811728	0.97836	0.412821	0.0699911
	Error(Period)	Sphericity Assumed	32.3576	39	0.829682
		Greenhouse-Geisser	32.3576	39	0.829682
Amplitude
Within-Subjects Factors	Measure:	DD
	Amp	Dependent Variable
	1	Amp_DD
	2	Amp_DD_R
Between-Subjects Factors
			Value Label	N
	Animal	1.00	WT Males	11
		2.00	KO Males	12
		3.00	WT Females	10
		4.00	KO Females	11
Mauchly's Test of Sphericitya						Greenhouse-Geisser	Huynh-Feldt	Lower-bound
	Amp	1	0	0		1	1	1
Tests of Within-Subjects Effects	Source		Type III Sum of Squares	df	Mean Square	F	Sig.	Partial Eta Squared
	Amp	Sphericity Assumed	332324	1	332324	7.84196	0.00782396	0.163914
		Greenhouse-Geisser	332324	1	332324	7.84196	0.00782396	0.163914
	Amp * Animal	Sphericity Assumed	149163	3	49720.9	1.17328	0.331963	0.080879
		Greenhouse-Geisser	149163	3	49720.9	1.17328	0.331963	0.080879
	Error(Amp)	Sphericity Assumed	1.69511e+06	40	42377.7
		Greenhouse-Geisser	1.69511e+06	40	42377.7
	Tests of Within-Subjects Contrasts
	Measure:	DD
	Source	Amp	Type III Sum of Squares	df	Mean Square	F	Sig.	Partial Eta Squared
	Amp	Linear	332324	1	332324	7.84196	0.00782396	0.163914
	Amp * Animal	Linear	149163	3	49720.9	1.17328	0.331963	0.080879
	Error(Amp)	Linear	1.69511e+06	40	42377.7
	Tests of Between-Subjects Effects
	Measure:	DD
	Transformed Variable:	Average
	Source	Type III Sum of Squares	df	Mean Square	F	Sig.	Partial Eta Squared
	Intercept	2.18994e+07	1	2.18994e+07	113.166	3.14986e-13	0.738845
	Animal	1.42145e+06	3	473817	2.44846	0.0776608	0.155145
	Error	7.74064e+06	40	193516
Relative Amplitude
Within-Subjects Factors	Measure:	DD
	RA	Dependent Variable
	1	RA_DD
	2	RA_DD_R
Between-Subjects Factors
			Value Label	N
	Animal	1.00	WT Males	10
		2.00	KO Males	11
		3.00	WT Females	10
		4.00	KO Females	11
Mauchly's Test of Sphericitya						Greenhouse-Geisser	Huynh-Feldt	Lower-bound
	RA	1	0	0		1	1	1
Tests of Within-Subjects Effects	Source		Type III Sum of Squares	df	Mean Square	F	Sig.	Partial Eta Squared
	RA	Sphericity Assumed	0.000141886	1	0.000141886	0.728101	0.398846	0.0188003
		Greenhouse-Geisser	0.000141886	1	0.000141886	0.728101	0.398846	0.0188003
	RA * Animal	Sphericity Assumed	0.0016047	3	0.000534902	2.7449	0.0563153	0.178106
		Greenhouse-Geisser	0.0016047	3	0.000534902	2.7449	0.0563153	0.178106
	Error(RA)	Sphericity Assumed	0.0074051	38	0.000194871
		Greenhouse-Geisser	0.0074051	38	0.000194871
Intradaily Variability
Within-Subjects Factors	Measure:	DD
	IV	Dependent Variable
	1	IV_DD
	2	IV_DD_R
Between-Subjects Factors
			Value Label	N
	Animal	1.00	WT Males	12
		2.00	KO Males	12
		3.00	WT Females	10
		4.00	KO Females	12
Mauchly's Test of Sphericitya						Greenhouse-Geisser	Huynh-Feldt	Lower-bound
	IV	1	0	0		1	1	1
Tests of Within-Subjects Effects	Source		Type III Sum of Squares	df	Mean Square	F	Sig.	Partial Eta Squared
	IV	Sphericity Assumed	0.640584	1	0.640584	13.5585	0.000654411	0.244041
		Greenhouse-Geisser	0.640584	1	0.640584	13.5585	0.000654411	0.244041
	IV * Animal	Sphericity Assumed	0.00398361	3	0.00132787	0.0281056	0.99355	0.00200352
		Greenhouse-Geisser	0.00398361	3	0.00132787	0.0281056	0.99355	0.00200352
	Error(IV)	Sphericity Assumed	1.98432	42	0.0472458
		Greenhouse-Geisser	1.98432	42	0.0472458
	Tests of Within-Subjects Contrasts
	Measure:	DD
	Source	IV	Type III Sum of Squares	df	Mean Square	F	Sig.	Partial Eta Squared
	IV	Linear	0.640584	1	0.640584	13.5585	0.000654411	0.244041
	IV * Animal	Linear	0.00398361	3	0.00132787	0.0281056	0.99355	0.00200352
	Error(IV)	Linear	1.98432	42	0.0472458
	Tests of Between-Subjects Effects
	Measure:	DD
	Transformed Variable:	Average
	Source	Type III Sum of Squares	df	Mean Square	F	Sig.	Partial Eta Squared
	Intercept	92.4531	1	92.4531	501.327	5.70583e-25	0.922699
	Animal	0.812512	3	0.270837	1.46862	0.236814	0.0949416
	Error	7.7455	42	0.184417
Interdaily Stability
Within-Subjects Factors	Measure:	DD
	IS	Dependent Variable
	1	IS_DD
	2	IS_DD_R
Between-Subjects Factors
			Value Label	N
	Animal	1.00	WT Males	12
		2.00	KO Males	12
		3.00	WT Females	10
		4.00	KO Females	11
Mauchly's Test of Sphericitya						Greenhouse-Geisser	Huynh-Feldt	Lower-bound
	IS	1	0	0		1	1	1
Tests of Within-Subjects Effects	Source		Type III Sum of Squares	df	Mean Square	F	Sig.	Partial Eta Squared
	IS	Sphericity Assumed	0.00843835	1	0.00843835	0.679985	0.414364	0.0163144
		Greenhouse-Geisser	0.00843835	1	0.00843835	0.679985	0.414364	0.0163144
	IS * Animal	Sphericity Assumed	0.086028	3	0.028676	2.31079	0.0904035	0.144628
		Greenhouse-Geisser	0.086028	3	0.028676	2.31079	0.0904035	0.144628
	Error(IS)	Sphericity Assumed	0.508794	41	0.0124096
		Greenhouse-Geisser	0.508794	41	0.0124096
Activity Profile Analysis
LD Baseline
Between-Subjects Factors
			Value Label	N
	Genotype	1.00	WT	18
		2.00	KO	16
Mauchly's Test of Sphericitya						Greenhouse-Geisser	Huynh-Feldt	Lower-bound
	LDBaseline_ZT	1.02723e-37	2057.01	275	1.6471e-267	0.0857147	0.0941552	0.0434783
Tests of Within-Subjects Effects	Source		Type III Sum of Squares	df	Mean Square	F	Sig.
	LDBaseline_ZT	Sphericity Assumed	1.97033e+07	23	856663	70.5462	1.2977e-168
		Greenhouse-Geisser	1.97033e+07	1.97144	9.99435e+06	70.5462	1.05579e-16
	LDBaseline_ZT * Genotype	Sphericity Assumed	618474	23	26890.2	2.21441	0.000937284
		Greenhouse-Geisser	618474	1.97144	313717	2.21441	0.118349
	Error(LDBaseline_ZT)	Sphericity Assumed	8.93746e+06	736	12143.3
		Greenhouse-Geisser	8.93746e+06	63.086	141671
t-test	Comparison	ZT	Mean Diff	P
	KO Vs. WT	13	-183.7 ± 77.99	0.023
	KO Vs. WT	14	-197.0 ± 91.52	0.0369
	KO Vs. WT	15	-185.9 ± 88.43	0.0413
	KO Vs. WT	24	-66.77 ± 26.54	0.0157
DD Baseline
Between-Subjects Factors
			Value Label	N
	Genotype	1.00	WT	11
		2.00	KO	11
Mauchly's Test of Sphericitya						Greenhouse-Geisser	Huynh-Feldt	Lower-bound
	DDBaseline_ZT	0		275		0.148136	0.191169	0.0434783
Tests of Within-Subjects Effects	Source		Type III Sum of Squares	df	Mean Square	F	Sig.
	DDBaseline_ZT	Sphericity Assumed	9.73145e+06	23	423107	16.8534	1.72976e-47
		Greenhouse-Geisser	9.73145e+06	3.40714	2.85619e+06	16.8534	7.14259e-09
	DDBaseline_ZT * Genotype	Sphericity Assumed	693573	23	30155.3	1.20116	0.237876
		Greenhouse-Geisser	693573	3.40714	203565	1.20116	0.31744
	Error(DDBaseline_ZT)	Sphericity Assumed	1.15483e+07	460	25105.1
		Greenhouse-Geisser	1.15483e+07	68.1428	169473
DD Stress
Between-Subjects Factors
			Value Label	N
	Genotype	1.00	WT	13
		2.00	KO	11
Mauchly's Test of Sphericitya						Greenhouse-Geisser	Huynh-Feldt	Lower-bound
	DDStress_ZT	0		275		0.203418	0.27683	0.0434783
Tests of Within-Subjects Effects	Source		Type III Sum of Squares	df	Mean Square	F	Sig.
	DDStress_ZT	Sphericity Assumed	3.83236e+06	23	166624	7.84062	5.29656e-22
		Greenhouse-Geisser	3.83236e+06	4.67861	819124	7.84062	4.65459e-06
	DDStress_ZT * Genotype	Sphericity Assumed	583684	23	25377.6	1.19416	0.24356
		Greenhouse-Geisser	583684	4.67861	124756	1.19416	0.317682
	Error(DDStress_ZT)	Sphericity Assumed	1.07532e+07	506	21251.4
		Greenhouse-Geisser	1.07532e+07	102.929	104472

## Sheet: S2. IHC Hippocampus
Test	Protein	Group		Genotype		Sex		Genotype x Sex
		F(3,27)	p-value	F(1,27)	p-value	F(1,27)	p-value	F(1,27)	p-value
MANOVA	PER1	0.543	0.657	0.98	0.331	0.51995	0.477061	0.007	0.932
	PER2	0.277	0.842	0.63	0.434	0.0403836	0.842239	0.073	0.789
	BMAL1	7.939	0.001	9.71	0.004	10.7518	0.00286904	3.243	0.083
	Ck1δ	2.131	0.12	0.964	0.335	5.50482	0.0265564	0.39	0.538
	CLOCK	0.359	0.783	0.933	0.343	0.075422	0.785691	0	0.983
Test	Protein	Group		Genotype		Sex		Genotype x Sex
Univariate	PER1	F(3,38)	p-value	F(1,38)	p-value	F(1,38)	p-value	F(1,38)	p-value
		0.775319	0.515057	1.8864	0.177658	0.274841	0.603147	0.051077	0.822411
	PER2	F(3,37)	p-value	F(1,37)	p-value	F(1,37)	p-value	F(1,37)	p-value
		0.511278	0.676993	1.01724	0.319726	0.0149572	0.903324	0.509416	0.47987
	BMAL1	F(3,42)	p-value	F(1,42)	p-value	F(1,42)	p-value	F(1,42)	p-value
		4.97891	0.004799	7.30484	0.00988119	6.70195	0.0131754	0.22429	0.638243
	Ck1δ	F(3,38)	p-value	F(1,38)	p-value	F(1,38)	p-value	F(1,38)	p-value
		2.80154	0.0528708	0.284729	0.596726	8.11729	0.00704182	0.000660388	0.979633
	CLOCK	F(3,42)	p-value	F(1,42)	p-value	F(1,42)	p-value	F(1,42)	p-value
		1.11067	0.355515	2.36493	0.13159	0.432685	0.514264	0.378767	0.541584
Pairwise Comparison	(I) Group	(J) Group	Mean Diff. (I-J)	Std. Error	Sig.
BMAL1	WT Males (N =12)	KO Males (N =12)	-0.0263917	0.0114673	0.113944
BMAL1	WT Females (N =10)	KO Females (N =12)	-0.0185217	0.012027	0.423391
BMAL1	WT Males (N =12)	WT Females (N =10)	-0.025445	0.012027	0.164804
BMAL1	KO Males (N =12)	KO Females (N =12)	-0.017575	0.0114673	0.427632
Pairwise Comparison	(I) Group	(J) Group	Mean Diff. (I-J)	Std. Error	Sig.
Ck1δ	WT Males (N =10)	KO Males (N =10)	0.03483	0.0992637	0.984943
Ck1δ	WT Females (N =11)	KO Females (N =11)	0.0383545	0.0946442	0.977181
Ck1δ	WT Males (N =10)	WT Females (N =11)	-0.197142	0.0969814	0.194132
Ck1δ	KO Males (N =10)	KO Females (N =11)	-0.193617	0.0969814	0.207255

## Sheet: S3. IHC Amygdala
Test	Protein	Group		Genotype		Sex		Genotype x Sex
		F(3,32)	p-value	F(1,32)	p-value	F(1,32)	p-value	F(1,32)	p-value
MANOVA	PER1	2.14208	0.114313	0.0820484	0.776387	4.2141	0.0483415	2.1301	0.15418
	PER2	0.788421	0.509288	1.71263	0.199966	0.441432	0.511192	0.211203	0.648934
	BMAL1	0.165033	0.919138	0.0152568	0.902469	0.0543627	0.817124	0.425479	0.518874
	Ck1δ	1.93025	0.144528	0.623353	0.435615	4.8399	0.035147	0.327511	0.571127
	CLOCK	2.27822	0.0983894	2.14693	0.152612	4.08817	0.0516122	0.599552	0.444433
Test	Protein	Group		Genotype		Sex		Genotype x Sex
Univariate	PER1	F(3,40)	p-value	F(1,40)	p-value	F(1,40)	p-value	F(1,40)	p-value
		5.06515	0.00456136	0.945578	0.336691	9.6241	0.00351514	3.86845	0.0561659
	PER2	F(3,39)	p-value	F(1,39)	p-value	F(1,39)	p-value	F(1,39)	p-value
		0.147394	0.930741	0.00315793	0.955473	0.0107406	0.917989	0.417089	0.522175
	BMAL1	F(3,43)	p-value	F(1,43)	p-value	F(1,43)	p-value	F(1,43)	p-value
		0.662037	0.579936	0.968486	0.330563	0.372896	0.544644	0.604062	0.441288
	Ck1δ	F(3,40)	p-value	F(1,40)	p-value	F(1,40)	p-value	F(1,40)	p-value
		1.76423	0.169505	0.000256369	0.987305	4.51221	0.0398858	0.780224	0.382351
	CLOCK	F(3,39)	p-value	F(1,39)	p-value	F(1,39)	p-value	F(1,39)	p-value
		3.79214	0.017683	3.54028	0.0673745	6.15963	0.0174844	1.47565	0.23176
Pairwise Comparison	(I) Group	(J) Group	Mean Diff. (I-J)	Std. Error	Sig.
PER1	WT Males (N =11)	KO Males (N =12)	-0.054197	0.0254747	0.161936
PER1	WT Females (N =10)	KO Females (N =11)	0.0183364	0.0266652	0.901204
PER1	WT Males (N =11)	WT Females (N =10)	0.0209364	0.0266652	0.860742
PER1	KO Males (N =12)	KO Females (N =11)	0.0935	0.0254747	0.0038099
Pairwise Comparison	(I) Group	(J) Group	Mean Diff. (I-J)	Std. Error	Sig.
CLOCK	WT Males (N =11)	KO Males (N =11)	0.0367	0.01654	0.137
CLOCK	WT Females (N =10)	KO Females (N =11)	0.0079	0.01694	0.966
CLOCK	WT Males (N =11)	WT Females (N =10)	0.0438	0.01694	0.063
CLOCK	KO Males (N =11)	KO Females (N =11)	0.015	0.01654	0.801

## Sheet: S4. HPC_M_18KOv18WT
Protein.Group	Protein.Ids	Protein_Ids_1	Protein.Names	Genes	Genes_1	First.Protein.Description	Fold Change M 18WT v 3WT	Avg Ratio M 18WT v 3WT	Welch's T-test M 18WT v 3WT	T-test diff M 18WT v 3WT	Z-score M 18WT v 3WT	Hippo_M3WT_1	Hippo_M3WT_2	Hippo_M3WT_3	Hippo_M3WT_4	Hippo_M3WT_6	Hippo_M18KO_1	Hippo_M18KO_2	Hippo_M18KO_3	Hippo_M18KO_4	Hippo_M18KO_5	Hippo_M18KO_6	Hippo_M18WT_1	Hippo_M18WT_2	Hippo_M18WT_3	Hippo_M18WT_4	Hippo_M18WT_5	Hippo_M18WT_6	Log2_Hippo_M3WT_1	Log2_Hippo_M3WT_2	Log2_Hippo_M3WT_3	Log2_Hippo_M3WT_4	Log2_Hippo_M3WT_6	Log2_Hippo_M18KO_1	Log2_Hippo_M18KO_2	Log2_Hippo_M18KO_3	Log2_Hippo_M18KO_4	Log2_Hippo_M18KO_5	Log2_Hippo_M18KO_6	Log2_Hippo_M18WT_1	Log2_Hippo_M18WT_2	Log2_Hippo_M18WT_3	Log2_Hippo_M18WT_4	Log2_Hippo_M18WT_5	Log2_Hippo_M18WT_6
Q64378	Q64378;A0A3B2WBD2	Q64378	FKBP5_MOUSE	Fkbp5	Fkbp5	Peptidyl-prolyl cis-trans isomerase FKBP5	1.01967	1.01967	0.788211	0.0253347	0.182562	65319.7	72316.6	59103.6	62303	73261.8	2920.37	1755.6	2290.73	975.02	2091.16	2771.18	70304.5	69546.9	72152.1	73299.7	53415.9	67891.5	15.9952	16.142	15.851	15.927	16.1608	11.5119	10.7777	11.1616	9.92929	11.0301	11.4363	16.1013	16.0857	16.1388	16.1615	15.705	16.0509
P70279	P70279	P70279	SURF6_MOUSE	Surf6	Surf6	Surfeit locus protein 6	3.50774	3.50774	0.0244485	4.47683	20.3132	1042.08	762.316	105090	2534.23	2536.43	74273.6	1196.62	1613.33	2272.31	1416.25	1084.41	71861.8	86527.1	69802.5	74856.2	83704.2	84541.6	10.0252	9.57425	16.6813	11.3073	11.3086	16.1806	10.2247	10.6558	11.1499	10.4679	10.0827	16.1329	16.4009	16.091	16.1918	16.353	16.3674
Q69ZJ7	Q69ZJ7;F6S7U1;E9QPA1;F7DEJ0	Q69ZJ7	RIC1_MOUSE	Ric1	Ric1	Guanine nucleotide exchange factor subunit RIC1	9.12834	9.12834	0.0157873	2.64906	12.0476	3011.18	1757.44	884.774	1455.95	2406.17	2285.93	1908.64	1353.63	2039.34	2704.87	1559.16	1440.24	27210.6	27008.4	23738.3	3218.59	21616.8	11.5561	10.7793	9.78917	10.5077	11.2325	11.1586	10.8983	10.4026	10.9939	11.4013	10.6066	10.4921	14.7319	14.7211	14.5349	11.6522	14.3999
Q9CS72	Q9CS72;Q059P4;A0A5F8MPD6	Q9CS72	FLIP1_MOUSE	Filip1	Filip1	Filamin-A-interacting protein 1	2.67051	2.67051	0.2294	1.48916	6.80226	1555.48	24696.8	3008.14	4052.27	1417.71	1886.03	2139.51	1423.53	2032.79	3918.56	916.912	23605.9	28254.3	1897.42	1196.45	25612.7	30730.5	10.6031	14.592	11.5547	11.9845	10.4693	10.8811	11.0631	10.4753	10.9892	11.9361	9.84064	14.5269	14.7862	10.8898	10.2245	14.6446	14.9074
Q61554	Q61554	Q61554	FBN1_MOUSE	Fbn1	Fbn1	Fibrillin-1	-3.49592	0.286048	0.32932	-0.984178	4.38266	2135.51	15401.1	15425.7	918.705	1441.39	3045.98	33252.9	11618.6	11671.7	4589.8	9972.79	1221.06	1074.31	1503.22	3201.25	2752.82	2372.01	11.0604	13.9107	13.913	9.84346	10.4932	11.5727	15.0212	13.5041	13.5107	12.1642	13.2838	10.2539	10.0692	10.5538	11.6444	11.4267	11.2119
O88974;O88974-4	O88974;O88974-4;O88974-7;G5E8N3;D3YYC3	O88974	SETB1_MOUSE	Setdb1	Setdb1	Histone-lysine N-methyltransferase SETDB1	1.25986	1.25986	0.466248	0.806732	3.7162	16664.6	2373.24	15611.4	846.702	19917.5	22355.5	1461.08	2738.95	3977.15	2266.07	1428.19	3358.84	4377	18764.7	18257.1	21481	17537.3	14.0245	11.2126	13.9303	9.72571	14.2817	14.4483	10.5128	11.4194	11.9575	11.146	10.48	11.7137	12.0957	14.1957	14.1562	14.3908	14.0981
Q01149	Q01149	Q01149	CO1A2_MOUSE	Col1a2	Col1a2	Collagen alpha-2(I) chain	-4.11091	0.243255	0.252678	-1.11624	4.97989	51770.8	14167.7	291237	37657.4	12357.6	165950	101517	47407.1	161669	16553.2	19761.4	12286.4	16834	11986.8	16274.9	31749	29730.2	15.6599	13.7903	18.1518	15.2006	13.5931	17.3404	16.6314	15.5328	17.3027	14.0148	14.2704	13.5848	14.0391	13.5492	13.9904	14.9544	14.8596
P11087;P11087-2	P11087;P11087-2	P11087	CO1A1_MOUSE	Col1a1	Col1a1	Collagen alpha-1(I) chain	-4.65521	0.214813	0.180169	-1.33658	5.97631	74295.1	17789.2	362371	58562.6	16291.7	159267	109244	51587.8	179880	20148.3	26086.2	14994.6	18838.2	14154.5	20735.1	34653.5	33067.2	16.181	14.1187	18.4671	15.8377	13.9918	17.2811	16.7372	15.6547	17.4567	14.2984	14.671	13.8722	14.2014	13.789	14.3398	15.0807	15.0131
Q8BWB6	Q8BWB6	Q8BWB6	STEA2_MOUSE	Steap2	Steap2	Metalloreductase STEAP2	-2.79363	0.357957	0.103034	-1.07646	4.79997	1819.64	2121.04	11446.9	3036.64	1661.72	5811.13	5161.43	3030.56	2961.72	3582.99	3450.95	1352.63	1113.19	2046.13	1230.33	1111.09	1774.53	10.8294	11.0506	13.4827	11.5683	10.6985	12.5046	12.3336	11.5654	11.5322	11.8069	11.7528	10.4016	10.1205	10.9987	10.2648	10.1178	10.7932
A0A140T8M1	P01648;P04946;P01645;P01647;P01644;P01646;A0A140T8M1	P01648	A0A140T8M1_MOUSE	Igkv10-96	Igkv10-96	Immunoglobulin kappa variable 10-96 (Fragment)	3.10117	3.10117	0.0351856	1.56295	7.13596	2054.63	842.863	4453.09	1006.04	2990.2	4087	3237.7	3890.67	1845.23	1196.45	878.982	3499.28	2106.03	5537.52	7208.59	5295.22	18579.4	11.0047	9.71915	12.1206	9.97447	11.546	11.9968	11.6608	11.9258	10.8496	10.2245	9.77969	11.7728	11.0403	12.435	12.8155	12.3705	14.1814
P08207	P08207	P08207	S10AA_MOUSE	S100a10	S100a10	Protein S100-A10	-1.3096	0.763591	0.913899	-0.105638	0.409723	17526.4	7141.23	22230.4	17341.4	1079.56	30345.7	33641.9	17947.8	32144.9	15832.5	9729.15	1725.27	13281.8	5927.85	11864.8	13148.7	13904	14.0972	12.802	14.4402	14.0819	10.0762	14.8892	15.038	14.1315	14.9723	13.9506	13.2481	10.7526	13.6972	12.5333	13.5344	13.6826	13.7632
Q61990-2	Q61990-2;Q3TT81;A0A2R8VJY1;A0A2R8VHP9;A0A2R8VHY9;A0A2R8VKF0;A0A2R8VHZ0;A0A2R8VHL8;A0A2R8VI92	Q61990-2	PCBP2_MOUSE	Pcbp2	Pcbp2	Isoform 2 of Poly(rC)-binding protein 2	-1.45572	0.686944	0.24679	-0.73573	3.25913	1158.33	671.968	1177	2290.7	1563.7	1933.98	1184.41	2554.13	1660.84	2067.83	2423.72	869.837	1085.52	1673.9	990.762	897.422	138.888	10.1778	9.39225	10.2009	11.1616	10.6108	10.9174	10.21	11.3186	10.6977	11.0139	11.243	9.7646	10.0842	10.709	9.95239	9.80964	7.11778
Q924Y0	Q924Y0	Q924Y0	BODG_MOUSE	Bbox1	Bbox1	Gamma-butyrobetaine dioxygenase	-1.60426	0.62334	0.203858	-0.723116	3.20209	3675.83	1513.19	6035.94	1571.4	3194.76	5328.45	2979.82	4294.21	5091.22	3007.03	4123.63	1005.18	871.745	3107.06	1448.33	1440.71	4088.46	11.8439	10.5634	12.5594	10.6178	11.6415	12.3795	11.541	12.0682	12.3138	11.5541	12.0097	9.97324	9.76776	11.6013	10.5002	10.4926	11.9973
Q9DBV4	Q9DBV4;A2AD97	Q9DBV4	MXRA8_MOUSE	Mxra8	Mxra8	Matrix remodeling-associated protein 8	1.3494	1.3494	0.365725	0.501446	2.33564	6036.64	1699.36	3182.54	2045.44	7115.88	6943.49	2109.96	1410.11	1862.39	1466.19	2511.01	7447.25	2143.19	5785.32	6953.26	7438.75	2747.1	12.5595	10.7308	11.636	10.9982	12.7968	12.7614	11.043	10.4616	10.8629	10.5179	11.2941	12.8625	11.0655	12.4982	12.7635	12.8608	11.4237
Q7TSN6	Q7TSN6	Q7TSN6	GP151_MOUSE	Gpr151	Gpr151	G-protein coupled receptor 151 protein	-2.05326	0.487031	0.496617	-0.512546	2.24984	1875.16	692.248	8348.26	1300.45	821.23	2684.69	2264.48	1555.43	2969.93	3812.8	1922.16	993.568	1707.33	734.756	602.993	2263.96	1316.91	10.8728	9.43515	13.0273	10.3448	9.68164	11.3905	11.145	10.6031	11.5362	11.8966	10.9085	9.95648	10.7375	9.52112	9.236	11.1446	10.3629
O88909	O88909	O88909	S22A8_MOUSE	Slc22a8	Slc22a8	Solute carrier family 22 member 8	-1.64975	0.606153	0.152677	-0.598055	2.63653	1775.05	2077.15	5626.71	2253.96	1552.29	5085.92	3665.62	2598.73	3306.94	2389.37	2366.73	1307.29	2651.19	1536.26	1321.42	1500.82	1346.42	10.7936	11.0204	12.4581	11.1382	10.6002	12.3123	11.8398	11.3436	11.6913	11.2224	11.2087	10.3524	11.3724	10.5852	10.3679	10.5515	10.3949
Q80SU7	Q80SU7;L7N451	Q80SU7	GVIN1_MOUSE	Gvin1	Gvin1	Interferon-induced very large GTPase 1	1.12194	1.12194	0.705926	0.144143	0.719837	2623.87	3722.07	1243.47	2143.21	1782.1	3900.8	4179.88	6576.53	5129.13	4185.41	3886.19	4586.24	1998.23	1344.26	1912.77	3368.88	2292.16	11.3575	11.8619	10.2802	11.0656	10.7994	11.9296	12.0292	12.6831	12.3245	12.0312	11.9241	12.1631	10.9645	10.3926	10.9014	11.7181	11.1625
P53996	P53996	P53996	CNBP_MOUSE	Cnbp	Cnbp	CCHC-type zinc finger nucleic acid binding protein	-1.33673	0.748096	0.777687	0.223422	1.07836	885.64	437.008	754.345	334.15	5227.74	347.316	734.9	619.822	617.706	527.289	543.863	2418.27	1285.86	850.792	926.176	802.05	574.397	9.79058	8.77152	9.55908	8.38435	12.352	8.44011	9.5214	9.27571	9.27078	9.04245	9.0871	11.2398	10.3285	9.73266	9.85514	9.64755	9.1659
Q9CPW9;Q9CPW9-2	Q9CPW9;Q9CPW9-2	Q9CPW9	MAP12_MOUSE	Metap1d	Metap1d	Methionine aminopeptidase 1D, mitochondrial	1.08996	1.08996	0.482918	0.221657	1.07037	991.069	661.172	1886.51	901.638	1633.51	2999.38	3069.39	1321.77	1708.91	3407.06	1838.15	1517.15	1192.04	1283.28	1368.5	1501.11	1082.26	9.95284	9.36888	10.8815	9.8164	10.6738	11.5505	11.5837	10.3683	10.7389	11.7343	10.844	10.5671	10.2192	10.3256	10.4184	10.5518	10.0798
Q8K3B1	Q8K3B1	Q8K3B1	FBSP1_MOUSE	Fbxo45	Fbxo45	F-box/SPRY domain-containing protein 1	-1.0491	0.953199	0.559147	-0.058803	0.197926	24479.5	25593.3	20638.7	27555.3	30014.7	41961.2	39573.5	38907.8	40323.2	42204.4	42954	23689.8	24815.7	24945.7	23869.3	23538.8	25874	14.5793	14.6435	14.3331	14.75	14.8734	15.3568	15.2722	15.2478	15.2993	15.3651	15.3905	14.532	14.599	14.6065	14.5429	14.5228	14.6592
Q32Q92	Q32Q92	Q32Q92	ACOT6_MOUSE	Acot6	Acot6	Acyl-coenzyme A thioesterase 6	-1.16705	0.856863	0.458314	-0.248354	1.05512	4313.62	3896.21	4445.63	2474.26	6266.7	4611.48	7840.66	5971.67	4824.73	5828.16	5399.16	4309.31	2529.88	4208.73	5123.09	1773.39	4056.16	12.0747	11.9279	12.1182	11.2728	12.6135	12.171	12.9368	12.5439	12.2362	12.5088	12.3985	12.0732	11.3049	12.0392	12.3228	10.7923	11.9859
Q9JLC3	Q9JLC3	Q9JLC3	MSRB1_MOUSE	Msrb1	Msrb1	Methionine-R-sulfoxide reductase B1	1.2033	1.2033	0.413147	0.271596	1.29621	7337.87	6780.22	11487	16754.4	9817.83	7616.73	4886.65	11548.4	8956.68	8045.09	6022.4	9595.43	9380.01	15362.7	7393.33	17978.4	15632.3	12.8411	12.7271	13.4877	14.0323	13.2612	12.895	12.2546	13.4954	13.1287	12.9739	12.5561	13.2281	13.1954	13.9071	12.852	14.134	13.9322
A0A087WS16;J3QQ16	A0A087WS16;E9PWQ3;J3QQ16	A0A087WS16	A0A087WS16_MOUSE;J3QQ16_MOUSE	Col6a3	Col6a3	Collagen, type VI, alpha 3	-1.17167	0.853484	0.66473	-0.131149	0.525091	9954.07	7848.46	21811.8	11036.3	7969.5	16389	14348.2	14915.6	32329.8	12069.8	11342.1	8268.98	10249.7	8354.34	11313.6	12263.1	9587.87	13.2811	12.9382	14.4128	13.43	12.9603	14.0004	13.8086	13.8645	14.9806	13.5591	13.4694	13.0135	13.3233	13.0283	13.4658	13.582	13.227
Q9CXX0	Q9CXX0;A0A0R4J1K7	Q9CXX0	HYLS1_MOUSE	Hyls1	Hyls1	Hydrolethalus syndrome protein 1 homolog	1.18287	1.18287	0.483706	0.201514	0.979283	1047.83	1520.97	822.875	1325.11	1484.84	722.023	798.22	781.002	1107.91	767.188	1269.44	1551.59	1070.63	2117.76	1372.08	783.026	1907.81	10.0332	10.5708	9.68453	10.3719	10.5361	9.4959	9.64064	9.60918	10.1136	9.58344	10.31	10.5995	10.0642	11.0483	10.4221	9.61292	10.8977
Q9DBM2	Q9DBM2	Q9DBM2	ECHP_MOUSE	Ehhadh	Ehhadh	Peroxisomal bifunctional enzyme	-1.19289	0.838298	0.864107	-0.087401	0.327252	902.83	1474.67	4258.16	4223.39	2701.05	3684.7	4324.15	2860.58	3350.25	2998.07	3551.64	1998.36	2887.79	2623.34	2440.27	1068.31	2622.82	9.81831	10.5262	12.056	12.0442	11.3993	11.8473	12.0782	11.4821	11.7101	11.5498	11.7943	10.9646	11.4957	11.3572	11.2528	10.0611	11.3569
Q04857	Q04857	Q04857	CO6A1_MOUSE	Col6a1	Col6a1	Collagen alpha-1(VI) chain	1.01175	1.01175	0.712601	0.110459	0.567509	12804.5	8900.03	24137.4	12045.1	8616.17	22404.4	17700.4	21031.2	41401.3	16938.5	14635.9	11527	12362.8	12462.9	15950.7	16545.6	11892.6	13.6444	13.1196	14.559	13.5562	13.0728	14.4515	14.1115	14.3602	15.3374	14.048	13.8372	13.4927	13.5937	13.6054	13.9613	14.0142	13.5378
P82198	P82198;Q3UXJ2	P82198	BGH3_MOUSE	Tgfbi	Tgfbi	Transforming growth factor-beta-induced protein ig-h3	-1.60787	0.621941	0.339998	-0.442329	1.93231	11709.5	10718.8	44170.3	10826.5	11465.2	21606.5	25987	13943	20325.1	13105.7	11597	14054.2	8732.08	10000	9451.72	9480.21	14623.2	13.5154	13.3879	15.4308	13.4023	13.485	14.3992	14.6655	13.7673	14.311	13.6779	13.5015	13.7787	13.0921	13.2877	13.2064	13.2107	13.836
Q02788	Q02788;D3Z7D5	Q02788	CO6A2_MOUSE	Col6a2	Col6a2	Collagen alpha-2(VI) chain	-1.09016	0.917296	0.906065	-0.0339591	0.0855771	9270.18	6502.08	18341.3	8181.66	7714.9	16798.1	13234.5	14458.2	25784.4	9254.42	10063.9	6885.96	10808.1	9366.21	9707.03	9616.51	8665.1	13.1784	12.6667	14.1628	12.9982	12.9134	14.036	13.692	13.8196	14.6542	13.1759	13.2969	12.7494	13.3998	13.1932	13.2448	13.2313	13.081
B2RSU6	B2RSU6	B2RSU6	B2RSU6_MOUSE	Cgnl1	Cgnl1	Cingulin-like 1	-1.71936	0.581613	0.359794	-0.485025	2.12539	1660.47	1492.15	7667.18	2264.03	1447.33	3678.18	3360.18	2211.29	2586.39	1938.33	1859.01	1206.23	1613.55	1678.51	2406.58	1156.94	2080	10.6974	10.5432	12.9045	11.1447	10.4992	11.8448	11.7143	11.1107	11.3367	10.9206	10.8603	10.2363	10.656	10.713	11.2328	10.1761	11.0224
P09602	P09602;Q5XK38;B7ZCQ3;A3KGL9;F6W687	P09602	HMGN2_MOUSE	Hmgn2	Hmgn2	Non-histone chromosomal protein HMG-17	-1.38121	0.724002	0.98135	0.0143583	0.132924	10590.2	6608.02	59299.6	8321.58	18642.5	28223	24865.7	32849.8	24749.7	13187.2	16513.8	13042.1	14283.9	10840.4	13950.8	16734.1	21036.7	13.3704	12.69	15.8557	13.0226	14.1863	14.7846	14.6019	15.0036	14.5951	13.6869	14.0114	13.6709	13.8021	13.4041	13.7681	14.0305	14.3606
Q91VM4	Q91VM4	Q91VM4	SPNS2_MOUSE	Spns2	Spns2	Protein spinster homolog 2	1.15154	1.15154	0.374079	0.216492	1.04702	1960.53	1215.32	1195.53	918.237	1499.93	867.294	1045	992.52	1062.32	630.9	1841.61	1286.12	1507.47	1901.15	2128.05	1420.86	1138.48	10.937	10.2471	10.2234	9.84272	10.5507	9.76038	10.0293	9.95495	10.053	9.30127	10.8468	10.3288	10.5579	10.8927	11.0553	10.4725	10.1529
Q80ZM8	Q80ZM8;E9PYF8;A0A0C3SFZ5;E9PUH6	Q80ZM8	CRLS1_MOUSE	Crls1	Crls1	Cardiolipin synthase (CMP-forming)	1.01172	1.01172	0.863798	0.0217385	0.166299	5131.03	5158.19	4969.58	5550.62	7222.2	3990.37	2247.22	3856.16	5174.7	3376.72	4666.69	5513.43	4933.53	6636.72	5767.65	4897.76	6283.09	12.325	12.3326	12.2789	12.4384	12.8182	11.9623	11.1339	11.9129	12.3373	11.7214	12.1882	12.4287	12.2684	12.6963	12.4938	12.2579	12.6173
Q8R3Z5-3	Q8R3Z5-2;Q8R3Z5-3;A2A542;A2A545;A0A0R4J194	Q8R3Z5-2	CACB1_MOUSE	Cacnb1	Cacnb1	Isoform 3 of Voltage-dependent L-type calcium channel subunit beta-1	1.09509	1.09509	0.491519	0.125795	0.636866	4107.69	3540.77	2974.05	3587.13	5046.47	2382.41	2470.01	1762.79	3632.16	3254.66	3976.03	6252.75	3840.81	3959.16	3840.44	3583.14	3828.26	12.0041	11.7898	11.5382	11.8086	12.3011	11.2182	11.2703	10.7836	11.8266	11.6683	11.9571	12.6103	11.9072	11.951	11.9071	11.807	11.9025
Q8C9X6	Q8C9X6;Q8C0I4	Q8C9X6	EPC1_MOUSE	Epc1	Epc1	Enhancer of polycomb homolog 1	-1.12643	0.887758	0.304083	-0.232421	0.983062	2131.4	2412.07	1933.61	2010.75	1780.39	2734.32	2216.37	2957.91	3540.57	2131.57	2163.57	1804.39	1205.67	1601.94	2089.66	2949.89	1287.29	11.0576	11.2361	10.9171	10.9735	10.798	11.417	11.114	11.5304	11.7898	11.0577	11.0792	10.8173	10.2356	10.6456	11.0291	11.5264	10.3301
Q80U58-3	Q80U58-2;Q80U58-3;Q3TQ29;Q3UR91	Q80U58-2	PUM2_MOUSE	Pum2	Pum2	Isoform 3 of Pumilio homolog 2	-1.06628	0.937841	0.354536	-0.105899	0.410902	3285.85	3074.71	3480.24	3529.6	3675.13	2467.94	1135.8	2282.32	2477.58	2503.77	2588.37	3714.46	2878.11	3691.95	3548.61	2524.51	2825.56	11.6821	11.5862	11.765	11.7853	11.8436	11.2691	10.1495	11.1563	11.2747	11.2899	11.3378	11.8589	11.4909	11.8502	11.793	11.3018	11.4643
Q8CH36	Q8CH36;A0A0R4J0Q3;D3Z0L1	Q8CH36	S36A4_MOUSE	Slc36a4	Slc36a4	Proton-coupled amino acid transporter 4	-1.21565	0.822602	0.160243	-0.325745	1.40509	1486.53	2061.01	1655.23	1956.07	1551.91	1733.37	2380.95	2659.06	2025.17	1830.47	1586.68	1753.31	1667.32	988.582	1813.31	1507.2	868.857	10.5377	11.0091	10.6928	10.9337	10.5998	10.7594	11.2173	11.3767	10.9838	10.838	10.6318	10.7759	10.7033	9.94922	10.8244	10.5577	9.76297
Q62445	Q62445;K4DI62;A0A1Y7VJR5	Q62445	SP4_MOUSE	Sp4	Sp4	Transcription factor Sp4	-1.17367	0.852031	0.222257	-0.284024	1.21642	2612.55	2644.3	3219.09	2316.59	3242.41	3713.82	2682.97	4039.96	3085.23	3731.5	2810.28	1673.12	1624.23	2211.67	2892.9	3772.62	2175.31	11.3512	11.3687	11.6524	11.1778	11.6629	11.8587	11.3896	11.9801	11.5912	11.8655	11.4565	10.7083	10.6655	11.1109	11.4983	11.8814	11.087
Q8BIZ0	Q8BIZ0	Q8BIZ0	PCD20_MOUSE	Pcdh20	Pcdh20	Protocadherin-20	1.12155	1.12155	0.218592	0.162099	0.801037	2942.49	2632.3	2662.47	2065.15	2641.03	1954.53	2057.12	1256.2	2769.42	1988.11	2423.02	3215.38	2751.93	3270.76	3097.79	2904.15	2180.03	11.5228	11.3621	11.3785	11.012	11.3669	10.9326	11.0064	10.2949	11.4354	10.9572	11.2426	11.6508	11.4262	11.6754	11.597	11.5039	11.0901
O35660	O35660;G5E8M7	O35660	GSTM6_MOUSE	Gstm6	Gstm6	Glutathione S-transferase Mu 6	-1.13714	0.879397	0.345144	-0.185602	0.771338	2860.44	3696.57	3904.34	4148.87	2511.32	7562.89	3541.34	3450.09	4399.29	3207.33	4424.51	2335.48	2498.42	3401.51	3297.51	2587.45	3947.58	11.482	11.852	11.9309	12.0185	11.2942	12.8847	11.7901	11.7524	12.1031	11.6472	12.1113	11.1895	11.2868	11.732	11.6872	11.3373	11.9468
Q91XS1;Q91XS1-2	Q91XS1;Q91XS1-2	Q91XS1	MTMR4_MOUSE	Mtmr4	Mtmr4	Myotubularin-related protein 4	-1.23794	0.807794	0.225415	-0.327236	1.41183	8743.61	10766.7	5859.75	6852.19	10200.5	8776.3	12658.2	10892.3	7875.34	9126.13	7697.51	4354.76	9219.98	7629.62	7310.85	8106.93	4500.45	13.094	13.3943	12.5166	12.7423	13.3164	13.0994	13.6278	13.411	12.9431	13.1558	12.9102	12.0884	13.1705	12.8974	12.8358	12.9849	12.1359
D3YZU5	D3YZU5	D3YZU5	D3YZU5_MOUSE	Shank1	Shank1	SH3 and multiple ankyrin repeat domains protein 1	1.2672	1.2672	0.184231	0.394963	1.8541	2240.63	5124.18	3139.67	3796.79	2158.21	2775.46	2713.85	2594.57	3705.5	2320.16	3722.69	3904	3283.48	4424.76	3261.21	4887.7	5267.72	11.1297	12.3231	11.6164	11.8906	11.0756	11.4385	11.4061	11.3413	11.8555	11.18	11.8621	11.9307	11.681	12.1114	11.6712	12.2549	12.363
Q7TPH6	Q7TPH6;Q7TPH6-2;F6SMY7;A0A668KLT2	Q7TPH6	MYCB2_MOUSE	Mycbp2	Mycbp2	E3 ubiquitin-protein ligase MYCBP2	1.03107	1.03107	0.457169	0.0424763	0.260079	25397.2	24597.2	26934.3	23818.7	26553.4	39209.3	36475.1	32258.9	34157.1	37367.6	40811.3	26539.4	26069.2	28567.1	26773.9	22855.7	26702.2	14.6324	14.5862	14.7172	14.5398	14.6966	15.2589	15.1546	14.9774	15.0599	15.1895	15.3167	14.6958	14.6701	14.8021	14.7085	14.4803	14.7047
Q9CPU0	Q9CPU0;A0A494BAF7;A0A494BBE7	Q9CPU0	LGUL_MOUSE	Glo1	Glo1	Lactoylglutathione lyase	1.0019	1.0019	0.956799	0.00442581	0.0880074	1.17e+06	1.11e+06	1.07e+06	913574	1.15e+06	1.04e+06	1.14e+06	1.67e+06	1.55e+06	1.8e+06	2.05e+06	1.17e+06	1.09e+06	1.02e+06	978613	1.05e+06	1.2e+06	20.1581	20.0821	20.0292	19.8012	20.1332	19.9882	20.1206	20.6714	20.5638	20.7796	20.9672	20.1581	20.0559	19.9601	19.9004	20.002	20.1946
O35206	O35206;A2AJY7;A2AJY5;A2AJY2	O35206	COFA1_MOUSE	Col15a1	Col15a1	Collagen alpha-1(XV) chain	-1.31833	0.758534	0.278658	-0.333997	1.44241	11135.8	10925.8	24858.7	12392.5	9325.84	15256.2	16687.6	13510.8	14847	12023.2	12652.2	7460.5	12211.1	9183.08	8470.28	13034.8	12117.9	13.4429	13.4155	14.6015	13.5972	13.187	13.8971	14.0265	13.7218	13.8579	13.5535	13.6271	12.8651	13.5759	13.1648	13.0482	13.6701	13.5649
E9Q9B3	E9Q9B3	E9Q9B3	E9Q9B3_MOUSE	Spryd3	Spryd3	SPRY domain-containing 3	1.01011	1.01011	0.843239	0.0123878	0.124013	17285.3	16875.2	15681.3	18195.8	17786	24859.5	20575.9	22121.7	23462.7	25085.8	27769.9	18780.8	15521	18649.1	17250.6	15832.8	17994.9	14.0773	14.0426	13.9368	14.1513	14.1185	14.6015	14.3287	14.4332	14.5181	14.6146	14.7612	14.197	13.9219	14.1868	14.0744	13.9506	14.1353
Q99KG5;Q99KG5-2;Q99KG5-3	Q99KG5;Q99KG5-2;Q99KG5-3;D3YYU9	Q99KG5	LSR_MOUSE	Lsr	Lsr	Lipolysis-stimulated lipoprotein receptor	-1.42399	0.702251	0.110812	-0.480958	2.107	4514.6	3750.57	8673.14	5124.04	4099.27	6003.67	5893.22	4426.2	4156.74	4663.9	4451.3	3551.39	3808.51	3823.3	4341.52	2093.71	4428	12.1404	11.8729	13.0823	12.3231	12.0012	12.5516	12.5248	12.1119	12.0212	12.1873	12.12	11.7942	11.895	11.9006	12.084	11.0318	12.1124
Q6NXH3;Q6NXH3-2	Q6NXH3;Q6NXH3-2;A0A2R8W6M1	Q6NXH3	GPBP1_MOUSE	Gpbp1	Gpbp1	Vasculin	1.04486	1.04486	0.651846	0.0850286	0.45251	1666.97	1342.04	1250.04	845.824	1175.74	807.763	974.93	914.558	1438.49	910.837	859.821	1115.26	1432.76	1150.05	1372.53	1204.28	1599.97	10.703	10.3902	10.2878	9.72421	10.1994	9.65779	9.92915	9.83693	10.4903	9.83105	9.74789	10.1232	10.4846	10.1675	10.4226	10.234	10.6438
P39061	P39061;P39061-1;P39061-2;E9QPX1	P39061	COIA1_MOUSE	Col18a1	Col18a1	Collagen alpha-1(XVIII) chain	-1.02662	0.974071	0.641519	0.202694	0.984619	7089.22	7951.03	29508.7	7519.48	8046.65	18837.6	22010.3	12072.9	17447	13026.4	12848	9131.08	11133.5	10366.3	14746	14503	10387.8	12.7914	12.9569	14.8489	12.8764	12.9742	14.2013	14.4259	13.5595	14.0907	13.6692	13.6493	13.1566	13.4426	13.3396	13.848	13.8241	13.3426
Q8CAD1	Q8CAD1	Q8CAD1	Q8CAD1_MOUSE	Araf	Araf	Ras-binding protein DA-Raf	1.10181	1.10181	0.430932	0.165194	0.815032	4592.67	3339.72	6288.74	4146.23	6097.72	4730.41	4062.95	4092.09	3054.22	3783.06	4876.02	5223.86	4071.78	5987.54	5076.1	5496.57	6491.05	12.1651	11.7055	12.6186	12.0176	12.5741	12.2077	11.9883	11.9986	11.5766	11.8853	12.2515	12.3509	11.9914	12.5477	12.3095	12.4243	12.6642
Q80W68-2	Q80W68;Q80W68-2	Q80W68	KIRR1_MOUSE	Kirrel1	Kirrel1	Isoform 2 of Kin of IRRE-like protein 1	-1.17206	0.853201	0.432191	-0.181616	0.753312	1081.97	1367.49	2194.95	996.146	1315.74	1828.28	1518.56	1234.62	1349.78	2056.81	1505.18	1224.48	1206.76	1079.1	971.532	1454.02	1186.25	10.0794	10.4173	11.1	9.96021	10.3617	10.8363	10.5685	10.2699	10.3985	11.0062	10.5557	10.258	10.2369	10.0756	9.92412	10.5058	10.2122
P09581	P09581	P09581	CSF1R_MOUSE	Csf1r	Csf1r	Macrophage colony-stimulating factor 1 receptor	1.04772	1.04772	0.667551	0.0521631	0.303885	6365.64	6849.89	7270.46	6967.09	6016.07	5382.07	4083.93	5633.77	5823.26	5651.47	5657.5	8342.3	5026.45	7856.27	7009.36	6500.9	7344.17	12.6361	12.7419	12.8278	12.7663	12.5546	12.3939	11.9957	12.4599	12.5076	12.4644	12.4659	13.0262	12.2953	12.9396	12.7751	12.6664	12.8424
Q69ZB3	Q69ZB3	Q69ZB3	TSYL5_MOUSE	Tspyl5	Tspyl5	Testis-specific Y-encoded-like protein 5	-1.10239	0.907124	0.186804	-0.152374	0.621076	4492.2	4878.91	5310.2	4435.65	4955.13	7189.03	5861.13	6189.16	6290.33	4432.77	4334.26	5329.86	4090.1	4354.76	4025.85	4971.02	3432.05	12.1332	12.2523	12.3746	12.1149	12.2747	12.8116	12.517	12.5955	12.6189	12.114	12.0816	12.3799	11.9979	12.0884	11.9751	12.2793	11.7449
Q9WV85	Q9WV85	Q9WV85	NDK3_MOUSE	Nme3	Nme3	Nucleoside diphosphate kinase 3	-1.07129	0.933457	0.217229	-0.0942101	0.358045	44655.5	44561.4	53887.1	41361.7	47111	64383.2	57900.9	53588.3	46348.9	54809.7	60585.9	43830.6	41909.7	42347.3	45005.3	44344.9	41962.5	15.4466	15.4435	15.7177	15.336	15.5238	15.9744	15.8213	15.7096	15.5002	15.7421	15.8867	15.4197	15.355	15.37	15.4578	15.4365	15.3568
Q8BH61	Q8BH61	Q8BH61	F13A_MOUSE	F13a1	F13a1	Coagulation factor XIII A chain	-1.11198	0.899299	0.739575	-0.0894192	0.336379	8511.51	6938.44	17294.6	10271.2	7633.36	12562.3	13077	9543.42	15018.8	9877.33	10696.9	6998.73	8019.93	8337.68	10008.4	11425.7	9868.01	13.0552	12.7604	14.078	13.3263	12.8981	13.6168	13.6747	13.2203	13.8745	13.2699	13.3849	12.7729	12.9694	13.0254	13.2889	13.48	13.2685
Q6AW69;Q6AW69-4;Q6AW69-5	Q6AW69;Q6AW69-3;Q6AW69-4;Q6AW69-5;B2RSU6;D3Z3H4	Q6AW69	CGNL1_MOUSE	Cgnl1	Cgnl1	Cingulin-like protein 1	-1.4547	0.687426	0.386476	-0.353212	1.52931	6056.68	4893.79	18270.2	5285.27	5582.13	8676.13	8513.36	5896.57	7963.31	6253.12	5533.16	4255.41	4753.09	5260.59	6475.56	5166.93	7157.51	12.5643	12.2567	14.1572	12.3678	12.4466	13.0828	13.0555	12.5257	12.9592	12.6104	12.4339	12.0551	12.2147	12.361	12.6608	12.3351	12.8052
A0A140LIZ7	A0A140LIZ7	A0A140LIZ7	A0A140LIZ7_MOUSE	Nhsl1	Nhsl1	NHS-like protein 1	-1.1306	0.884487	0.0710307	-0.188277	0.783436	8293.95	8301.42	7868.44	8313.11	8289.77	13613.9	9661.16	8225.64	8160.21	7445.54	9947.24	5785.26	7079.71	6610.1	8112.83	7543.96	8455.69	13.0178	13.0191	12.9419	13.0212	13.0171	13.7328	13.238	13.0059	12.9944	12.8622	13.2801	12.4982	12.7895	12.6905	12.986	12.8811	13.0457
P19137	P19137	P19137	LAMA1_MOUSE	Lama1	Lama1	Laminin subunit alpha-1	-1.05859	0.944654	0.813792	-0.0490966	0.154032	18805.5	17906.7	33708.1	18777.1	17830.4	28492.1	28342.5	21723.3	36309.3	20661.7	22303.1	16896.6	18535.9	17397.7	20875.2	22065.7	25554	14.1989	14.1282	15.0408	14.1967	14.1221	14.7983	14.7907	14.407	15.1481	14.3347	14.445	14.0444	14.178	14.0866	14.3495	14.4295	14.6413
P58391	P58391	P58391	KCNN3_MOUSE	Kcnn3	Kcnn3	Small conductance calcium-activated potassium channel protein 3	-1.10124	0.908067	0.522091	-0.113757	0.446441	2481.43	3579.26	4490.31	3771.28	2798.31	5408.27	3810.55	4634.28	3656.35	3159.65	3569.51	2811.71	3266.56	3092.01	3567.67	3258.05	2659.97	11.277	11.8054	12.1326	11.8808	11.4503	12.401	11.8958	12.1781	11.8362	11.6255	11.8015	11.4572	11.6736	11.5943	11.8008	11.6698	11.3772
Q91VJ2	Q91VJ2	Q91VJ2	CAVN3_MOUSE	Cavin3	Cavin3	Caveolae-associated protein 3	-1.04016	0.961392	0.996796	-0.00104599	0.0632627	6807.72	5514.1	13700.9	7227.04	6722.18	10179.3	8899.86	9569.9	12415.7	8700.44	8926.68	7032.52	8276.38	6205.9	8959.06	9524	6116.57	12.733	12.4289	13.742	12.8192	12.7147	13.3134	13.1196	13.2243	13.5999	13.0869	13.1239	12.7798	13.0148	12.5994	13.1291	13.2174	12.5785
Q9CWS4	Q9CWS4;A8Y5J3;D6RH69	Q9CWS4	INT11_MOUSE	Ints11	Ints11	Integrator complex subunit 11	-1.189	0.841044	0.034432	-0.261361	1.11394	10649.9	10155.2	9491.85	9555.23	10826.8	9532.77	12859.1	12674.6	8579.28	10340.8	11448.5	9721.25	7849.95	6467.78	9345.2	8334.15	9429.57	13.3786	13.3099	13.2125	13.2221	13.4023	13.2187	13.6505	13.6297	13.0666	13.3361	13.4829	13.2469	12.9385	12.6591	13.19	13.0248	13.203
Q99JR5	Q99JR5;H3BJ97	Q99JR5	TINAL_MOUSE	Tinagl1	Tinagl1	Tubulointerstitial nephritis antigen-like	1.07133	1.07133	0.501323	0.225904	1.08958	22531.2	24619.2	66771.9	25165.1	24186.5	49065.9	58064.6	40244.4	47773.5	37994.3	35136.2	28646.9	30921.9	32139.3	40196.2	44596.8	33402.8	14.4596	14.5875	16.027	14.6191	14.5619	15.5824	15.8254	15.2965	15.5439	15.2135	15.1007	14.8061	14.9163	14.9721	15.2948	15.4447	15.0277
E9Q720	E9Q720	E9Q720	E9Q720_MOUSE	Rgs20	Rgs20	Regulator of G-protein-signaling 20	1.06194	1.06194	0.547264	0.0757585	0.410588	3163.42	3708.02	3423.5	3384.95	4165.57	3745.34	4735	4884.88	4193.78	5692.6	5432.84	2966.05	4162.47	3754.06	3645.56	4845.43	3367.45	11.6273	11.8564	11.7413	11.7249	12.0243	11.8709	12.2091	12.2541	12.034	12.4749	12.4075	11.5343	12.0232	11.8742	11.8319	12.2424	11.7174
Q9EPB5	Q9EPB5;Q3U3G8;F6TMN2	Q9EPB5	SERHL_MOUSE	Serhl	Serhl	Serine hydrolase-like protein	-1.21775	0.821184	0.425045	-0.216959	0.913141	5200.85	5686.41	11838.7	6420.62	4808.96	7478.35	8996.99	5494	7897.86	6241.06	6243.83	4538.01	5388.04	5636.81	6714.41	4643.67	6539.55	12.3445	12.4733	13.5312	12.6485	12.2315	12.8685	13.1352	12.4236	12.9472	12.6076	12.6082	12.1478	12.3955	12.4607	12.713	12.181	12.675
P48302	P48302	P48302	EDNRB_MOUSE	Ednrb	Ednrb	Endothelin receptor type B	-1.18966	0.840574	0.061506	-0.257536	1.09664	10553.1	11744.3	14529.7	11485.4	12103.6	18401.9	12432.1	10790.5	11899.1	11818.2	11619.7	7965.49	10554.8	9751.68	10464.6	9329.7	12874.8	13.3654	13.5197	13.8267	13.4875	13.5631	14.1676	13.6018	13.3975	13.5386	13.5287	13.5043	12.9595	13.3656	13.2514	13.3532	13.1876	13.6523
Q9R0M4	Q9R0M4	Q9R0M4	PODXL_MOUSE	Podxl	Podxl	Podocalyxin	-1.07119	0.933545	0.648654	-0.0826365	0.305707	17290.5	15390	26311.1	20033.3	15190.2	23489.5	26730	20791	26200.3	18888.4	16585.6	14224.2	17890.2	16864	21829	19441.1	15296.3	14.0777	13.9097	14.6834	14.2901	13.8909	14.5197	14.7062	14.3437	14.6773	14.2052	14.0176	13.7961	14.1269	14.0417	14.414	14.2468	13.9009
Q9ES52;Q9ES52-2;Q9ES52-3	Q9ES52;Q9ES52-2;Q9ES52-3;Q9ES52-5;Q9ES52-6	Q9ES52	SHIP1_MOUSE	Inpp5d	Inpp5d	Phosphatidylinositol 3,4,5-trisphosphate 5-phosphatase 1	1.31329	1.31329	0.0132967	0.382925	1.79966	2472.54	2346.05	3000.88	2682	2294.97	2797.26	2645.09	2676.71	2648.38	2530.89	2845.35	3915.8	3596.76	3184.94	2627.51	2855.34	3986.15	11.2718	11.196	11.5512	11.3891	11.1643	11.4498	11.3691	11.3862	11.3709	11.3054	11.4744	11.9351	11.8125	11.6371	11.3595	11.4794	11.9608
Q9QXY7	Q9QXY7	Q9QXY7	XK_MOUSE	Xk	Xk	Membrane transport protein XK	1.0895	1.0895	0.222858	0.122399	0.621505	5995.81	6000.7	6442.46	7636.95	6917.88	5475.41	4470.85	5566.41	6797.44	5949.43	6847.21	7386.4	6149.65	8145.63	6941.88	6524.92	7987.43	12.5497	12.5509	12.6534	12.8988	12.7561	12.4188	12.1263	12.4425	12.7308	12.5385	12.7413	12.8507	12.5863	12.9918	12.7611	12.6717	12.9635
Q501J2	Q501J2;A0A494BBG1	Q501J2	ANKMT_MOUSE	Antkmt	Antkmt	Adenine nucleotide translocase lysine N-methyltransferase	-1.06387	0.939968	0.383524	-0.090712	0.342225	13593.1	14611.8	18070.3	15184	14246.9	23003.7	19338.6	16105	14847.1	16065.4	17490.3	13161.4	13898	13212.4	15702.6	16944	12475.2	13.7306	13.8348	14.1413	13.8903	13.7984	14.4896	14.2392	13.9752	13.8579	13.9717	14.0943	13.684	13.7626	13.6896	13.9387	14.0485	13.6068
Q9R1W5	Q9R1W5	Q9R1W5	CALRL_MOUSE	Calcrl	Calcrl	Calcitonin gene-related peptide type 1 receptor	-1.26304	0.79174	0.114786	-0.318374	1.37176	10222.3	7331.08	12975.4	8443.38	11857.5	10265.9	11596.8	7830.9	10808.9	8666.79	10963.9	7564.98	6705.5	7358.19	9444.11	7585.1	9634.8	13.3194	12.8398	13.6635	13.0436	13.5335	13.3256	13.5014	12.935	13.3999	13.0813	13.4205	12.8851	12.7111	12.8451	13.2052	12.889	13.234
Q9R069	Q9R069;D3YTK7	Q9R069	BCAM_MOUSE	Bcam	Bcam	Basal cell adhesion molecule	1.13318	1.13318	0.361564	0.256253	1.22682	43779	42296.6	100685	45206.2	45503.3	100060	75186.1	76744.3	83486.8	67799.7	64038.7	49668.1	64179.4	61069	69735.6	77619	55037	15.418	15.3683	16.6195	15.4642	15.4737	16.6105	16.1982	16.2278	16.3493	16.049	15.9667	15.6	15.9698	15.8982	16.0896	16.2441	15.7481
Q99KB8	Q99KB8;Q99KB8-2;A0A0R4J052;E9PYA3;G5E8T9	Q99KB8	GLO2_MOUSE	Hagh	Hagh	Hydroxyacylglutathione hydrolase, mitochondrial	1.01467	1.01467	0.83608	0.0147391	0.134646	475174	453600	437044	475463	440120	367935	358771	393651	356742	414462	370393	562113	443200	481650	438181	430643	422068	18.8581	18.7911	18.7374	18.859	18.7475	18.4891	18.4527	18.5866	18.4445	18.6609	18.4987	19.1005	18.7576	18.8776	18.7412	18.7161	18.6871
Q99N85	Q99N85;Q5U5I3	Q99N85	RT18A_MOUSE	Mrps18a	Mrps18a	28S ribosomal protein S18a, mitochondrial	-1.06184	0.941759	0.624356	-0.0736924	0.265259	9923.95	12521.1	16050.3	13055	15592.5	16715.1	16989.4	15904.4	13700.9	14828.5	15034.7	10089.4	12642.6	13325.5	14084.9	13508.3	12228.2	13.2767	13.6121	13.9703	13.6723	13.9286	14.0289	14.0523	13.9571	13.742	13.8561	13.876	13.3006	13.626	13.7019	13.7819	13.7216	13.5779
Q9CYS6	Q9CYS6;Q9CYS6-2	Q9CYS6	CB072_MOUSE			Uncharacterized protein C2orf72 homolog	1.21223	1.21223	0.0171092	0.283513	1.3501	7959.9	9685.68	9114.87	7332.99	9443.13	7799.18	8078.71	7861.43	9537.19	8303.61	10808.8	10630.8	10809.8	9848.58	11097.8	9699.11	11245.3	12.9585	13.2416	13.154	12.8402	13.205	12.9291	12.9799	12.9406	13.2193	13.0195	13.3999	13.376	13.4001	13.2657	13.438	13.2436	13.457
Q9R112	Q9R112;F6ZKZ3;H3BLH2	Q9R112	SQOR_MOUSE	Sqor	Sqor	Sulfide:quinone oxidoreductase, mitochondrial	-1.15578	0.86522	0.62651	-0.124541	0.495207	29857.2	28639.9	64530.6	27771	28795.6	46875.4	49826.4	31972	36905	31728.3	34701.7	31276.8	28503.2	28602.1	32505.3	31043.1	34535.7	14.8658	14.8057	15.9777	14.7613	14.8136	15.5165	15.6046	14.9645	15.1715	14.9535	15.0827	14.9328	14.7988	14.8038	14.9884	14.922	15.0758
Q3UBX0	Q3UBX0	Q3UBX0	TM109_MOUSE	Tmem109	Tmem109	Transmembrane protein 109	-1.08972	0.91767	0.161646	-0.133982	0.537903	75819.1	74593.4	74953.7	70390.1	70079.6	95032.5	90048.9	74471.2	68735.5	75841.5	89462.9	73070.4	75177.4	55675.9	72178.1	70384	56373.9	16.2103	16.1868	16.1937	16.1031	16.0967	16.5361	16.4584	16.1844	16.0688	16.2107	16.449	16.157	16.198	15.7648	16.1393	16.103	15.7827
E9Q5K9;E9Q5K9-2;E9Q5K9-3	E9Q5K9;E9Q5K9-2;E9Q5K9-3;D6RG95	E9Q5K9	YTDC1_MOUSE	Ythdc1	Ythdc1	YTH domain-containing protein 1	-1.08342	0.923005	0.461314	-0.108098	0.420849	6384.1	6725.98	9750.77	7161.87	8537.76	9391.28	9598.47	10900.4	7328.38	7401.4	7703.4	7907.68	7821.06	7873.47	7110.01	6257.28	5740.32	12.6403	12.7155	13.2513	12.8061	13.0596	13.1971	13.2286	13.4121	12.8393	12.8536	12.9113	12.949	12.9331	12.9428	12.7956	12.6113	12.4869
E9Q6L8	E9Q6L8	E9Q6L8	E9Q6L8_MOUSE	Btbd10	Btbd10	BTB/POZ domain-containing protein 10	-1.1613	0.861106	0.470063	-0.173145	0.715005	1906.16	1977.8	1785.47	1535.26	900.83	1604.78	2030.87	1698.65	1689.73	1457.74	1708.48	1380.05	1741.17	1483.67	1265.03	1245.66	1260.08	10.8965	10.9497	10.8021	10.5843	9.81511	10.6482	10.9879	10.7302	10.7226	10.5095	10.7385	10.4305	10.7658	10.535	10.305	10.2827	10.2993
A0A0A0MQE8;B7ZCJ1	B7ZCJ1;G3UWM5;A0A0A0MQE8	B7ZCJ1	A0A0A0MQE8_MOUSE;B7ZCJ1_MOUSE	Arhgap21	Arhgap21	Rho GTPase-activating protein 21	1.05946	1.05946	0.118011	0.0812099	0.435241	9988.89	10108.6	9741.47	9263.9	9963.92	8980.44	7418.54	9661.94	8494.86	8355.25	9051.72	10867.3	9340.25	10231.4	9967.08	10640.7	11334.3	13.2861	13.3033	13.2499	13.1774	13.2825	13.1326	12.8569	13.2381	13.0524	13.0285	13.144	13.4077	13.1892	13.3207	13.283	13.3773	13.4684
P97449	P97449;A0A0U1RNS3	P97449	AMPN_MOUSE	Anpep	Anpep	Aminopeptidase N	-1.28366	0.779021	0.144174	-0.320951	1.38341	31805.4	28624.5	53241.4	31367.2	27011	35123.1	37961.5	29776.5	35828.7	28636.8	28570.9	21989.6	25937.5	25953.5	29262.5	29644	28049.2	14.957	14.805	15.7003	14.937	14.7213	15.1001	15.2122	14.8619	15.1288	14.8056	14.8023	14.4245	14.6628	14.6636	14.8368	14.8555	14.7757
Q69ZU6	Q69ZU6;E9PWD2;E9QNR5	Q69ZU6	THS7A_MOUSE	Thsd7a	Thsd7a	Thrombospondin type-1 domain-containing protein 7A	1.02295	1.02295	0.743089	0.0407533	0.252288	23452.7	26065.9	34619.4	24937	30233.6	37486.9	40423.1	34414.9	24671.4	35835.3	36272.4	27043.5	27830.7	30438.6	32977.6	28527.5	24188.9	14.5175	14.6699	15.0793	14.606	14.8839	15.1941	15.3029	15.0707	14.5906	15.1291	15.1466	14.723	14.7644	14.8936	15.0092	14.8001	14.5621
Q3UUG6;Q3UUG6-2	Q3UUG6;Q3UUG6-2;A0A0J9YUB2	Q3UUG6	TBC24_MOUSE	Tbc1d24	Tbc1d24	TBC1 domain family member 24	1.01636	1.01636	0.633558	0.0253231	0.182509	136274	144277	126633	142792	152631	150888	164571	163241	191436	183995	188155	137810	140355	138136	149952	141101	149570	17.0562	17.1385	16.9503	17.1236	17.2197	17.2031	17.3284	17.3166	17.5465	17.4893	17.5216	17.0723	17.0987	17.0757	17.1941	17.1064	17.1905
D3Z6Q9	D3Z6Q9;A0A5F8MQ05;S4R1B8;S4R171;S4R270	D3Z6Q9	BIN2_MOUSE	Bin2	Bin2	Bridging integrator 2	1.12809	1.12809	0.0534727	0.166744	0.822044	11425.8	10786.7	11450.4	11493.7	11361.2	10613	10487.5	10028	12427.1	9959.94	10287.4	14111.9	11773.1	13802.4	12064.7	10756.1	14000.5	13.48	13.397	13.4831	13.4886	13.4718	13.3735	13.3564	13.2917	13.6012	13.2819	13.3286	13.7846	13.5232	13.7526	13.5585	13.3929	13.7732
Q61235	Q61235;B7ZNU9	Q61235	SNTB2_MOUSE	Sntb2	Sntb2	Beta-2-syntrophin	-1.0425	0.959232	0.958455	-0.0104896	0.0205568	71230.9	69543.7	131036	66863.6	69126.4	98373.2	119129	78773.7	102900	82436.4	87959.5	72930.7	78029.5	76340.6	90300.6	73285.7	78523.6	16.1202	16.0856	16.9996	16.0289	16.077	16.586	16.8622	16.2654	16.6509	16.331	16.4246	16.1542	16.2517	16.2202	16.4624	16.1612	16.2608
B2KF50	B2KF50	B2KF50	B2KF50_MOUSE	Uhrf1bp1	Uhrf1bp1	UHRF1 (ICBP90)-binding protein 1	1.00551	1.00551	0.879651	0.0110953	0.118168	15472.7	15403.3	19066.7	18116.5	16568	23670.6	19055	21542.4	17669.5	20011.1	21278.1	16415	17534.6	15746.8	16368.2	18432.2	17615.4	13.9174	13.911	14.2188	14.145	14.0161	14.5308	14.2179	14.3949	14.109	14.2885	14.3771	14.0027	14.0979	13.9428	13.9986	14.1699	14.1045
Q8JZM0	Q8JZM0	Q8JZM0	TFB1M_MOUSE	Tfb1m	Tfb1m	Dimethyladenosine transferase 1, mitochondrial	1.01473	1.01473	0.903072	0.0148381	0.135094	9273.78	9981.03	10563.6	12538	11501.1	15294.1	13825.9	11746.7	13263.4	11626	12589.7	9479.81	11114	10030	12962.9	12912.2	9081.98	13.1789	13.285	13.3668	13.614	13.4895	13.9007	13.7551	13.52	13.6952	13.5051	13.62	13.2106	13.4401	13.292	13.6621	13.6564	13.1488
Q9CQL7	Q9CQL7	Q9CQL7	MOFA1_MOUSE	Mrfap1	Mrfap1	MORF4 family-associated protein 1	1.00257	1.00257	0.997798	-0.000213083	0.0670293	7007.8	8142.69	7669.64	7902.7	7084.22	11012.4	10519.9	8477.64	7772.21	7767.03	9227.81	7290.78	7995.7	8656.86	7480.14	7725.96	6335.67	12.7747	12.9913	12.9049	12.9481	12.7904	13.4268	13.3608	13.0494	12.9241	12.9231	13.1718	12.8319	12.965	13.0796	12.8688	12.9155	12.6293
Q63918	Q63918	Q63918	CAVN2_MOUSE	Cavin2	Cavin2	Caveolae-associated protein 2	1.01738	1.01738	0.728783	0.0739312	0.402325	13191.4	12876.2	24499	11994.3	12868	17323.8	18503.6	19630.9	21363	18027.4	15461.9	12847.5	14991.7	14812.9	16172.5	18051.2	15212.3	13.6873	13.6524	14.5804	13.5501	13.6515	14.0805	14.1755	14.2608	14.3828	14.1379	13.9164	13.6492	13.8719	13.8546	13.9813	14.1398	13.893
O08796	O08796;D3Z088	O08796	EF2K_MOUSE	Eef2k	Eef2k	Eukaryotic elongation factor 2 kinase	-1.02592	0.974736	0.585916	-0.0385039	0.10613	11031.4	11523.2	11276.2	9631.32	10644.8	8817.42	9194.11	8241.75	9427.4	7946.83	9937.79	11663.4	9079.07	10662.9	10139.7	10605.9	11137	13.4293	13.4923	13.461	13.2335	13.3779	13.1061	13.1665	13.0087	13.2026	12.9562	13.2787	13.5097	13.1483	13.3803	13.3077	13.3726	13.4431
Q8C5N3;Q8C5N3-2	Q8C5N3;Q8C5N3-2;A2AK42;A2AK44;B1AYU4;B1AYU7	Q8C5N3	CWC22_MOUSE	Cwc22	Cwc22	Pre-mRNA-splicing factor CWC22 homolog	1.04223	1.04223	0.590721	0.0633484	0.354467	6868.96	5996.66	8430.2	6047.24	7129.83	9179.31	8910.3	8955.31	7113.34	8250.54	9037.53	7165.47	7743	7991.74	6866.77	7548.26	5799.01	12.7459	12.5499	13.0414	12.5621	12.7997	13.1642	13.1213	13.1285	12.7963	13.0103	13.1417	12.8068	12.9187	12.9643	12.7454	12.8819	12.5016
Q5DU37	Q5DU37;Q5DU37-3;A0A1W2P6K6	Q5DU37	ZFY26_MOUSE	Zfyve26	Zfyve26	Zinc finger FYVE domain-containing protein 26	-1.07236	0.932518	0.378353	-0.0923046	0.349427	7209.5	7109.82	9890.25	7976.6	8658.79	9587.1	9660.99	10541.1	9425.3	7510.86	8129.04	7951.02	7241	7002.31	7304.21	8015.79	8192.08	12.8157	12.7956	13.2718	12.9616	13.0799	13.2269	13.238	13.3637	13.2023	12.8748	12.9889	12.9569	12.822	12.7736	12.8345	12.9686	13
O54782	O54782;F6TMZ3	O54782	MA2B2_MOUSE	Man2b2	Man2b2	Epididymis-specific alpha-mannosidase	-1.11927	0.893439	0.521335	-0.127952	0.510632	11586.3	10953.9	20485.5	14086.8	10967.4	18127.8	11924.5	13488.3	15530.3	13744.1	14499.7	11235.8	11670.9	11918.6	14809.9	10350.8	13004.3	13.5001	13.4192	14.3223	13.7821	13.4209	14.1459	13.5416	13.7194	13.9228	13.7465	13.8237	13.4558	13.5106	13.5409	13.8543	13.3375	13.6667
P97376	P97376	P97376	FRG1_MOUSE	Frg1	Frg1	Protein FRG1	-1.12623	0.887921	0.217542	-0.15895	0.650811	5646.54	5157.24	7637.61	5127.56	5904.56	6915.89	6217.43	7433.05	5776.24	5795.42	5371.26	5092.66	4576.18	5395.6	5287.28	5757.7	5294.75	12.4632	12.3324	12.8989	12.3241	12.5276	12.7557	12.6021	12.8597	12.4959	12.5007	12.391	12.3142	12.1599	12.3976	12.3683	12.4913	12.3703
P56960	P56960;Q8K366;F6VYQ6	P56960	EXOSX_MOUSE	Exosc10	Exosc10	Exosome component 10	1.05709	1.05709	0.529516	0.118281	0.602884	6981.53	5100.84	9513.52	5029.2	6431.92	8618.55	8395.73	9075.5	9472.4	7593.37	6905.13	6415.37	6764.8	6726.48	6908.03	7724.05	7394.35	12.7693	12.3165	13.2158	12.2961	12.651	13.0732	13.0354	13.1478	13.2095	12.8905	12.7535	12.6473	12.7238	12.7156	12.7541	12.9151	12.8522
Q9CQG2	Q9CQG2;Q9CQG2-2;Q5SW15;F8WHZ7	Q9CQG2	MET16_MOUSE	Mettl16	Mettl16	RNA N6-adenosine-methyltransferase METTL16	-1.06666	0.937509	0.252689	-0.0927254	0.35133	7477.39	9009.37	9029.95	9417.71	8841.64	10602.3	11021.4	9125.99	8533.3	10242.1	9047.99	7572.6	8970.53	8259.66	7429.28	9024.22	7992.25	12.8683	13.1372	13.1405	13.2012	13.1101	13.3721	13.428	13.1558	13.0589	13.3222	13.1434	12.8866	13.131	13.0119	12.859	13.1396	12.9644
Q9JJG6	Q9JJG6;Q9JJG6-2	Q9JJG6	TMM47_MOUSE	Tmem47	Tmem47	Transmembrane protein 47	-1.14587	0.872699	0.015953	-0.199323	0.833387	18977.8	21220	21759.2	19139.8	20616.5	21573	22388.7	18836.5	19421.3	21929.9	22139.6	15606.5	20236.2	17872.6	18825.1	17311.2	16666.5	14.212	14.3731	14.4093	14.2243	14.3315	14.3969	14.4505	14.2012	14.2454	14.4206	14.4343	13.9299	14.3047	14.1255	14.2004	14.0794	14.0247
D3YXZ3;Q91YS4	Q91YS4;D3YXZ3	Q91YS4	D3YXZ3_MOUSE;Q91YS4_MOUSE	Klc2	Klc2	Kinesin light chain	-1.00593	0.994103	0.90263	-0.0097249	0.0240149	73567.7	72852.6	73503.4	62690	63087.3	54677.4	54747.9	71469.6	60299.5	57038.9	55911.7	65083.7	72916.4	78106	59507.2	67984.8	68796.7	16.1668	16.1527	16.1655	15.9359	15.9451	15.7387	15.7405	16.125	15.8799	15.7997	15.7709	15.99	16.154	16.2531	15.8608	16.0529	16.0701
Q9JHL1	Q9JHL1;Q6NS54;A0A0R4IZX2	Q9JHL1	NHRF2_MOUSE	Slc9a3r2	Slc9a3r2	Na(+)/H(+) exchange regulatory cofactor NHE-RF2	-1.08796	0.919153	0.404849	-0.110014	0.429511	50093.5	44613.6	65741.3	42966.3	47268.9	55181.8	57089.8	58965	54383.5	52154.7	47676.2	39082.2	43920.1	45274.4	49952.3	51239.8	47031.2	15.6123	15.4452	16.0045	15.3909	15.5286	15.7519	15.8009	15.8476	15.7309	15.6705	15.541	15.2542	15.4226	15.4664	15.6083	15.645	15.5213
Q8JZP9	Q8JZP9;Q8JZP9-2;Q9D2H3	Q8JZP9	GA2L1_MOUSE	Gas2l1	Gas2l1	GAS2-like protein 1	1.00426	1.00426	0.947902	0.00404838	0.0863005	7832.37	7648.8	8143.3	7338.52	8513.89	6287.91	6898.21	6868.73	6764.23	5959.04	8197.26	7334.47	7282.06	8362	7654.23	7967.64	8973.79	12.9352	12.901	12.9914	12.8413	13.0556	12.6184	12.752	12.7458	12.7237	12.5409	13.0009	12.8405	12.8301	13.0296	12.902	12.9599	13.1315
Q3U422	Q3U422	Q3U422	Q3U422_MOUSE	Ndufv3	Ndufv3	Complex I-9kD	1.00792	1.00792	0.795823	0.0436523	0.265398	64977.2	61637.2	110527	66271.5	69973.3	105344	101028	92114.2	77230.3	80443.9	77882.7	72310.9	82746.1	76244	80551.8	68040.2	71720.7	15.9876	15.9115	16.754	16.0161	16.0945	16.6847	16.6244	16.4911	16.2369	16.2957	16.249	16.1419	16.3364	16.2183	16.2976	16.0541	16.1301
P51175	P51175;A0A0A6YX50	P51175	PPOX_MOUSE	Ppox	Ppox	Protoporphyrinogen oxidase	-1.01447	0.985732	0.793094	-0.0238437	0.0398334	24039.9	24343.5	29937.1	26734.1	26981.1	34741.1	32971.1	29507.1	26244.7	29402.1	30438.5	24485.3	28532.7	22055.9	29881.7	26955.6	24271	14.5531	14.5712	14.8696	14.7064	14.7197	15.0844	15.0089	14.8488	14.6797	14.8436	14.8936	14.5796	14.8003	14.4289	14.867	14.7183	14.5669
Q6PAL7	Q6PAL7	Q6PAL7	AHDC1_MOUSE	Ahdc1	Ahdc1	AT-hook DNA-binding motif-containing protein 1	-1.06794	0.936385	0.53463	-0.082577	0.305437	4234.22	3650.74	5739.02	5122.76	4462.4	4361.94	5272.95	6383.02	4893.68	4643.32	5186.67	4500.76	3809.06	4181.3	5034.83	4168.83	4384.44	12.0479	11.834	12.4866	12.3227	12.1236	12.0908	12.3644	12.64	12.2567	12.1809	12.3406	12.136	11.8952	12.0297	12.2977	12.0254	12.0982
Q8R502	Q8R502	Q8R502	LRC8C_MOUSE	Lrrc8c	Lrrc8c	Volume-regulated anion channel subunit LRRC8C	1.00507	1.00507	0.924678	0.00551984	0.0929547	22809.2	23389.7	22133.2	20308	21596.2	16133.2	19403.2	20769.4	18864.5	20025	19463.5	21411.3	23847.5	22162	20513.6	20508.3	24511.6	14.4773	14.5136	14.4339	14.3098	14.3985	13.9777	14.244	14.3422	14.2034	14.2895	14.2485	14.3861	14.5416	14.4358	14.3243	14.3239	14.5812
Q5DU14;Q5DU14-2;Q5DU14-3	Q5DU14;Q5DU14-2;Q5DU14-3;F8WGF8	Q5DU14	MYO16_MOUSE	Myo16	Myo16	Unconventional myosin-XVI	-1.12813	0.886421	0.159096	-0.176468	0.730032	21546.2	24459.8	21151.6	28455	25803.6	24777	28696.1	22143.9	25760	25187.1	24031.5	22752.1	22974.7	17497	25561.6	21520.5	18845.1	14.3951	14.5781	14.3685	14.7964	14.6553	14.5967	14.8086	14.4346	14.6528	14.6204	14.5526	14.4737	14.4878	14.0948	14.6417	14.3934	14.2019

## Sheet: S5. HPC_M_18WTv3WT
Protein.Group	Protein.Ids	Protein_Ids_1	Protein.Names	Genes	Genes_1	First.Protein.Description	Fold Change M 18KO v 18WT	Avg Ratio M 18KO v 18WT	Welch's T-test M 18KO v 18WT	T-test diff M 18KO v 18WT	Z-score M 18KO v 18WT	Fold Change M 18WT v 3WT	Avg Ratio M 18WT v 3WT	Welch's T-test M 18WT v 3WT	T-test diff M 18WT v 3WT	Z-score M 18WT v 3WT	Hippo_M3WT_1	Hippo_M3WT_2	Hippo_M3WT_3	Hippo_M3WT_4	Hippo_M3WT_6	Hippo_M18KO_1	Hippo_M18KO_2	Hippo_M18KO_3	Hippo_M18KO_4	Hippo_M18KO_5	Hippo_M18KO_6	Hippo_M18WT_1	Hippo_M18WT_2	Hippo_M18WT_3	Hippo_M18WT_4	Hippo_M18WT_5	Hippo_M18WT_6	Log2_Hippo_M3WT_1	Log2_Hippo_M3WT_2	Log2_Hippo_M3WT_3	Log2_Hippo_M3WT_4	Log2_Hippo_M3WT_6	Log2_Hippo_M18KO_1	Log2_Hippo_M18KO_2	Log2_Hippo_M18KO_3	Log2_Hippo_M18KO_4	Log2_Hippo_M18KO_5	Log2_Hippo_M18KO_6	Log2_Hippo_M18WT_1	Log2_Hippo_M18WT_2	Log2_Hippo_M18WT_3	Log2_Hippo_M18WT_4	Log2_Hippo_M18WT_5
P70279	P70279	P70279	SURF6_MOUSE	Surf6	Surf6	Surfeit locus protein 6	-5.75756	0.173685	0.00400711	-4.7959	21.8569	3.50774	3.50774	0.0244485	4.47683	20.3132	1042.08	762.316	105090	2534.23	2536.43	74273.6	1196.62	1613.33	2272.31	1416.25	1084.41	71861.8	86527.1	69802.5	74856.2	83704.2	84541.6	10.0252	9.57425	16.6813	11.3073	11.3086	16.1806	10.2247	10.6558	11.1499	10.4679	10.0827	16.1329	16.4009	16.091	16.1918	16.353
Q69ZJ7	Q69ZJ7;F6S7U1;E9QPA1;F7DEJ0	Q69ZJ7	RIC1_MOUSE	Ric1	Ric1	Guanine nucleotide exchange factor subunit RIC1	-8.79485	0.113703	0.0205356	-2.5118	11.4655	9.12834	9.12834	0.0157873	2.64906	12.0476	3011.18	1757.44	884.774	1455.95	2406.17	2285.93	1908.64	1353.63	2039.34	2704.87	1559.16	1440.24	27210.6	27008.4	23738.3	3218.59	21616.8	11.5561	10.7793	9.78917	10.5077	11.2325	11.1586	10.8983	10.4026	10.9939	11.4013	10.6066	10.4921	14.7319	14.7211	14.5349	11.6522
P01872;P01872-2	P01872;P01872-2;A0A075B6A0;A0A075B5P6	P01872	IGHM_MOUSE	Ighm	Ighm	Immunoglobulin heavy constant mu	-1.49267	0.669941	0.635579	-0.403574	1.87432	6.80317	6.80317	0.0146823	2.63086	11.9653	1465.67	1254.82	6771.07	6226.39	984.462	5003.92	17160.2	31769.6	5747.25	4494.27	27174.6	11731.5	3961.66	18774.6	5024.39	50852.1	46010.9	10.5173	10.2933	12.7252	12.6042	9.94319	12.2888	14.0668	14.9554	12.4887	12.1339	14.73	13.5181	11.9519	14.1965	12.2947	15.634
A0A0A6YY53;F6TQW2	P01864;P01863;P01865;A0A0A6YVP0;A0A075B5P3;F6TQW2;A0A0A6YY53	P01864	A0A0A6YY53_MOUSE;F6TQW2_MOUSE	Ighg2c	Ighg2c	Immunoglobulin heavy constant gamma 2C (Fragment)	-1.56451	0.639176	0.197069	-0.721375	3.32013	5.47477	5.47477	0.00426418	2.54679	11.5851	6667.25	1329.62	6946.71	1755.85	5883.45	11121.5	7209.11	38856	11487.8	6526.38	19629.5	17123.8	10762.7	31259.4	14833.5	19713	54670.9	12.7029	10.3768	12.7621	10.778	12.5224	13.4411	12.8156	15.2458	13.4878	12.6721	14.2607	14.0637	13.3938	14.932	13.8566	14.2669
P01867;P01867-2	P01867;P01867-2;A0A0A6YVP0;A0A075B5P3	P01867	IGG2B_MOUSE	Ighg2b	Ighg2b	Immunoglobulin heavy constant gamma 2B	-2.15254	0.464567	0.0621213	-1.0363	4.75284	4.67129	4.67129	0.00323048	2.22178	10.1153	1843.92	2307.76	6027.29	5155.2	1551.3	4329.19	6787.4	12782.2	5878.71	3480.31	10714.5	11461.6	4401.11	24826.6	10675.2	18468.9	24818.9	10.8486	11.1723	12.5573	12.3318	10.5993	12.0799	12.7286	13.6418	12.5213	11.765	13.3873	13.4845	12.1037	14.5996	13.382	14.1728
P01837	P01837;A0A5H1ZRK8	P01837	IGKC_MOUSE	Igkc	Igkc	Immunoglobulin kappa constant	-1.60978	0.621201	0.308841	-0.737433	3.39318	4.71289	4.71289	0.00898246	2.04589	9.31993	2009.78	1574.75	6805.47	3679.24	2459.44	5807.82	7186	28721.4	5597.33	2267.73	8488	7321.6	4154.79	17399.1	6616.45	22021.3	35964.2	10.9728	10.6209	12.7325	11.8452	11.2641	12.5038	12.811	14.8098	12.4505	11.147	13.0512	12.8379	12.0206	14.0867	12.6918	14.4266
Q9ESM3	Q9ESM3	Q9ESM3	HPLN2_MOUSE	Hapln2	Hapln2	Hyaluronan and proteoglycan link protein 2	-1.08804	0.919085	0.997548	0.00104713	0.0335206	3.94255	3.94255	0.00135706	1.93988	8.84053	89267.7	54315.4	121336	36736.6	82012.8	254224	320260	335150	344794	217760	196098	173888	286994	305745	142301	307924	598308	16.4459	15.7291	16.8886	15.1649	16.3236	17.9557	18.2889	18.3544	18.3954	17.7324	17.5812	17.4078	18.1307	18.222	17.1186	18.2322
Q8VDS3	Q8VDS3;F8WHN2;F6WJA6	Q8VDS3	CBX7_MOUSE	Cbx7	Cbx7	Chromobox protein homolog 7	-1.09778	0.910933	0.45634	-0.39586	1.83922	2.4654	2.4654	0.0398659	1.73866	7.93055	1430.8	3398.41	11337.8	1894.84	8359.14	11941.7	16777.9	1889.06	12504.7	16676.6	11414.1	13480.1	12828.3	9931.3	13696.5	14846.9	13383	10.4826	11.7306	13.4689	10.8879	13.0291	13.5437	14.0343	10.8835	13.6102	14.0255	13.4785	13.7185	13.647	13.2778	13.7415	13.8579
O09161	O09161;F6QYE1;E9PZ67	O09161	CASQ2_MOUSE	Casq2	Casq2	Calsequestrin-2	-1.061	0.942507	0.585059	-0.123182	0.598691	2.64769	2.64769	0.0303195	1.71711	7.83311	8534.56	2147.16	10891.6	11971.3	2576.92	15925.1	16492.4	28928.5	10919.6	17129.7	18772.6	24401.1	16104.6	17380.6	23362.7	18092.7	15424.5	13.0591	11.0682	13.4109	13.5473	11.3314	13.959	14.0095	14.8202	13.4146	14.0642	14.1963	14.5747	13.9752	14.0852	14.5119	14.1431
F6QRE9	F6QRE9	F6QRE9	F6QRE9_MOUSE	Erich3	Erich3	Glutamate-rich 3	1.56655	1.56655	0.167358	1.09047	4.92273	-2.05393	0.486871	0.0379595	-1.68194	7.53807	12003.6	12346.4	9997.12	11893.4	10689.9	1954.94	7622.99	9463.92	9677.36	9996.88	13389.5	1263.81	1865.21	12115.2	1956.37	13454.1	2606.66	13.5512	13.5918	13.2873	13.5379	13.384	10.9329	12.8961	13.2082	13.2404	13.2873	13.7088	10.3036	10.8651	13.5645	10.934	13.7158
Q91VJ4	Q91VJ4;A0A3B2WD34	Q91VJ4	STK38_MOUSE	Stk38	Stk38	Serine/threonine-protein kinase 38	-1.53314	0.652258	0.246153	-0.54693	2.5265	3.23724	3.23724	0.00538041	1.60661	7.33341	1806.13	1645.39	2998.37	1331.35	1124.66	4614.94	4593.83	1930.33	4031.79	2105.42	5289.63	1605.27	7846.29	6650.86	4563.34	8297.59	5633.3	10.8187	10.6842	11.55	10.3787	10.1353	12.1721	12.1655	10.9146	11.9772	11.0399	12.369	10.6486	12.9378	12.6993	12.1559	13.0185
A0A140T8M1	P01648;P04946;P01645;P01647;P01644;P01646;A0A140T8M1	P01648	A0A140T8M1_MOUSE	Igkv10-96	Igkv10-96	Immunoglobulin kappa variable 10-96 (Fragment)	-2.78977	0.358453	0.0398518	-1.36306	6.23943	3.10117	3.10117	0.0351856	1.56295	7.13596	2054.63	842.863	4453.09	1006.04	2990.2	4087	3237.7	3890.67	1845.23	1196.45	878.982	3499.28	2106.03	5537.52	7208.59	5295.22	18579.4	11.0047	9.71915	12.1206	9.97447	11.546	11.9968	11.6608	11.9258	10.8496	10.2245	9.77969	11.7728	11.0403	12.435	12.8155	12.3705
O54990;O54990-2;O54990-3;O54990-6	O54990;O54990-2;O54990-3;O54990-4;O54990-5;O54990-6;A0A0G2JDH9;Q8CDK8;A0A0R4J0B0;A0A0G2JG30;G3X9J8;Q8R056;G5E8G5;A0A0G2JE50	O54990	PROM1_MOUSE	Prom1	Prom1	Prominin-1	-1.16205	0.860548	0.189352	-0.239907	1.12973	-3.10885	0.321662	0.000727262	-1.59169	7.12995	45232.4	27781.6	41796.6	21516.2	40545.2	5749.69	10815.5	11120.4	10186.7	10616.2	10262.6	11917.6	10181.8	10872.9	10168.6	14218.8	10912	15.4651	14.7618	15.3511	14.3931	15.3072	12.4893	13.4008	13.4409	13.3144	13.374	13.3251	13.5408	13.3137	13.4084	13.3118	13.7955
Q99PE8	Q99PE8	Q99PE8	ABCG5_MOUSE	Abcg5	Abcg5	ATP-binding cassette sub-family G member 5	1.35025	1.35025	0.82347	0.139101	0.594544	-2.817	0.354987	0.0182834	-1.54429	6.91561	17337	3793.09	6945.74	10756.6	14224.6	17232.5	3756.73	3094.99	2417.93	2382.94	1632.59	8817.71	2356.54	1389.84	3937.81	3139.96	2959.64	14.0816	11.8892	12.7619	13.3929	13.7961	14.0728	11.8753	11.5957	11.2396	11.2185	10.6729	13.1062	11.2025	10.4407	11.9432	11.6165
A0A075B5V1;A0A075B5V6	P01756;P01757;P06330;A0A075B5V6;A0A075B5V1	P01756	A0A075B5V1_MOUSE;A0A075B5V6_MOUSE	Ighv1-31;Ighv1-42	Ighv1-31	Immunoglobulin heavy variable 1-31	-1.28587	0.777685	0.770938	-0.141729	0.683068	3.16497	3.16497	0.020251	1.47893	6.75603	1660.31	1778.41	1212.6	605.959	1403.47	3234.9	3617.34	5172.85	2895.37	2376	2376.85	2767.53	2629.78	5192.53	1023.74	6013.95	7669.75	10.6972	10.7964	10.2439	9.24308	10.4548	11.6595	11.8207	12.3367	11.4995	11.2143	11.2148	11.4344	11.3607	12.3422	9.99963	12.5541
Q9WVH9	Q9WVH9;A0A1Y7VJW9	Q9WVH9	FBLN5_MOUSE	Fbln5	Fbln5	Fibulin-5	1.19857	1.19857	0.795117	0.181934	0.789411	-2.49889	0.400177	0.0228199	-1.492	6.67913	4072.11	6304.95	14514.1	7813.95	6072.8	5992.9	4853.05	2101.37	6839.23	703.844	1829	818.074	3517.31	1435.86	4792.74	5894.41	2163.24	11.9916	12.6223	13.8252	12.9318	12.5681	12.549	12.2447	11.0371	12.7396	9.45911	10.8368	9.67609	11.7803	10.4877	12.2266	12.5251
Q9D7B7	Q9D7B7	Q9D7B7	GPX8_MOUSE	Gpx8	Gpx8	Probable glutathione peroxidase 8	1.50621	1.50621	0.182236	0.559375	2.50655	-2.97801	0.335795	0.0117662	-1.46795	6.57038	5287.11	4570.14	16402.7	4295.91	4769.28	6274.1	4842.49	2051.15	3753.85	2809.73	1708.75	1511.15	1823.34	3395.84	2017.4	1433.48	4053.2	12.3683	12.158	14.0016	12.0687	12.2196	12.6152	12.2415	11.0022	11.8742	11.4562	10.7387	10.5614	10.8324	11.7296	10.9783	10.4853
Q60680;Q60680-2;Q60680-3	Q60680;Q60680-2;Q60680-3;E9QNL4;E9Q605	Q60680	IKKA_MOUSE	Chuk	Chuk	Inhibitor of nuclear factor kappa-B kinase subunit alpha	1.19784	1.19784	0.602083	0.323528	1.43358	-2.16386	0.462137	0.020332	-1.42374	6.37045	5391.16	6257.18	5573.88	6903.33	4830.1	5170.79	4300.41	1686.48	2430.69	848.57	4797.72	1694.22	859.085	3755.29	1206.26	2377.29	6165.62	12.3964	12.6113	12.4445	12.7531	12.2378	12.3362	12.0703	10.7198	11.2471	9.72889	12.2281	10.7264	9.74666	11.8747	10.2363	11.2151
Q793I8	Q793I8	Q793I8	TIFA_MOUSE	Tifa	Tifa	TRAF-interacting protein with FHA domain-containing protein A	-1.01906	0.981301	0.774896	-0.0506349	0.268644	2.19747	2.19747	0.0384873	1.38753	6.34267	2925.11	959.555	4547.86	1059.68	3524.27	3721.86	6643.2	5334.25	5115.85	7709.86	5157.11	5188.35	5570.58	5037.02	4950.9	7160.34	6416.77	11.5143	9.90622	12.151	10.0494	11.7831	11.8618	12.6977	12.3811	12.3208	12.9125	12.3323	12.3411	12.4436	12.2984	12.2735	12.8058
A0A075B6A3;A0A0A6YXW6	A0A0A6YXW6;A0A075B6A3	A0A0A6YXW6	A0A075B6A3_MOUSE;A0A0A6YXW6_MOUSE	Igha	Igha	Immunoglobulin heavy constant alpha (Fragment)	-1.72213	0.580677	0.175153	-0.862266	3.9611	2.68667	2.68667	0.0296237	1.35589	6.19962	1570.96	2244.67	3352.2	1575.04	804.048	2883.75	715.102	6887.79	3155.82	2177.12	2053.25	6675.15	1328.52	4946.18	3030.91	6806.33	7992.21	10.6174	11.1323	11.7109	10.6212	9.65114	11.4937	9.48201	12.7498	11.6238	11.0882	11.0037	12.7046	10.3756	12.2721	11.5655	12.7327
P08905	P08905	P08905	LYZ2_MOUSE	Lyz2	Lyz2	Lysozyme C-2	-1.12672	0.887529	0.307404	-0.197555	0.937046	2.48772	2.48772	0.000220112	1.33434	6.10216	3723.57	2295.31	3168.57	2003.52	2633.71	5590.37	4624.51	7214.94	8621.08	4355.16	6222.54	7123.12	6047.88	6874.56	5286.99	7511.96	8425.83	11.8625	11.1645	11.6296	10.9683	11.3629	12.4487	12.1751	12.8168	13.0737	12.0885	12.6033	12.7983	12.5622	12.7471	12.3682	12.875
P43276	P43276	P43276	H15_MOUSE	H1-5	H1-5	Histone H1.5	1.14614	1.14614	0.690201	0.12285	0.520612	-2.57977	0.387632	0.000281809	-1.35884	6.07696	234223	186033	306006	156087	172691	68632.1	102679	156666	42323.8	92397.8	99781.9	105553	82989.3	77031.7	66381.4	102526	56279.5	17.8375	17.5052	18.2232	17.252	17.3978	16.0666	16.6478	17.2573	15.3692	16.4956	16.6065	16.6876	16.3406	16.2332	16.0185	16.6456
Q78IQ7;Q78IQ7-2	Q78IQ7;Q78IQ7-2;A0A2U3TZ56	Q78IQ7	S39A4_MOUSE	Slc39a4	Slc39a4	Zinc transporter ZIP4	1.88449	1.88449	0.0613679	0.864555	3.89495	-2.76414	0.361776	0.0174061	-1.34708	6.02376	5036.69	3900.01	16055.2	4632.94	5061.72	6098.97	6782.93	1641.53	5838.75	2927.21	5088.19	1257.96	2197.83	2402.54	2625.98	2056.9	4517.32	12.2983	11.9293	13.9708	12.1777	12.3054	12.5744	12.7277	10.6808	12.5114	11.5153	12.3129	10.2969	11.1019	11.2303	11.3586	11.0063
A0A2R8VHT3	A0A2R8VHT3	A0A2R8VHT3	A0A2R8VHT3_MOUSE	Oxr1	Oxr1	Oxidation resistance protein 1 (Fragment)	-1.79232	0.557936	0.0581635	-1.09549	5.02214	2.15301	2.15301	0.0350177	1.29493	5.92393	3133.61	6653.62	1227.15	4519.15	2049.01	6767.31	1337.01	7417.56	5119.06	3254.57	1449.59	8554.42	5270.83	9786.67	8710.01	4883.83	8220.77	11.6136	12.6999	10.2611	12.1418	11.0007	12.7244	10.3848	12.8567	12.3217	11.6683	10.5014	13.0625	12.3638	13.2566	13.0885	12.2538
P01029	P01029	P01029	CO4B_MOUSE	C4b	C4b	Complement C4-B	-1.05329	0.949406	0.971174	0.0119713	0.0161782	2.58458	2.58458	0.00425678	1.23717	5.66275	11261.7	9070.69	13484.5	9337.02	10648.1	18758.1	28155	20432.5	43837.1	22260.3	24981.2	19025.2	23326.4	26374.2	19398.4	18210.5	60532	13.4591	13.147	13.719	13.1887	13.3783	14.1952	14.7811	14.3186	15.4199	14.4422	14.6086	14.2156	14.5097	14.6868	14.2437	14.1525
Q80YX1	Q80YX1;Q80YX1-2;Q80YX1-3;Q80YX1-4;Q80YX1-5	Q80YX1	TENA_MOUSE	Tnc	Tnc	Tenascin	1.02936	1.02936	0.735742	0.0439165	0.161511	-2.27284	0.439979	5.5505e-06	-1.18959	5.31156	63111.2	82776	67106.4	85021.4	77133.4	30166.3	37880.9	31117.5	27703.2	38283.6	38732.7	36642.7	29215.2	29531.8	37893	38183.5	26602.7	15.9456	16.3369	16.0342	16.3755	16.2351	14.8807	15.2092	14.9254	14.7578	15.2244	15.2413	15.1612	14.8344	14.85	15.2096	15.2207
Q91Y00	Q91Y00	Q91Y00	Q91Y00_MOUSE	Pcdhb2	Pcdhb2	Protocadherin beta 2	-1.27916	0.781765	0.18773	-0.484669	2.24325	1.93455	1.93455	0.0414722	1.15385	5.28595	1360.84	5115.15	2032.95	4569.42	1570.68	1639.23	2939.71	6160.85	3925.36	6099.26	5821.22	5847.2	4584.78	5890.86	4658.66	6964.34	6061.33	10.4103	12.3206	10.9894	12.1578	10.6172	10.6788	11.5215	12.5889	11.9386	12.5744	12.5071	12.5135	12.1626	12.5243	12.1857	12.7658
Q8CDK8;Q8R056	A0A0G2JDH9;Q8CDK8;A0A0R4J0B0;A0A0G2JG30;G3X9J8;Q8R056;G5E8G5;A0A0G2JE50	A0A0G2JDH9	Q8CDK8_MOUSE;Q8R056_MOUSE	Prom1	Prom1	Prominin-1	-1.23161	0.811947	0.547292	-0.184319	0.876829	-2.17964	0.458791	0.014088	-1.16911	5.21897	7610.95	4512.45	6107.7	2544.07	5947.72	2621.28	1663.02	2241.99	1970.96	1666.5	1781.83	4892.32	1292.15	1615.24	2414.98	2502.6	1994.97	12.8939	12.1397	12.5764	11.3129	12.5381	11.3561	10.6996	11.1306	10.9447	10.7026	10.7991	12.2563	10.3356	10.6575	11.2378	11.2892
A0A0R4J124	A0A0R4J124	A0A0R4J124	A0A0R4J124_MOUSE	Srpk2	Srpk2	SRSF protein kinase 2	1.30423	1.30423	0.274207	0.394859	1.7581	-2.06586	0.48406	0.00646407	-1.10536	4.93066	3044.75	2355.44	2489.37	4405.13	2136.61	1260.78	1963.05	1432.57	1068.66	2017.51	3190.43	2426.8	1715.96	976.823	1103.18	741.735	1418.25	11.5721	11.2018	11.2816	12.105	11.0611	10.3001	10.9389	10.4844	10.0616	10.9784	11.6395	11.2448	10.7448	9.93195	10.1074	9.53476
Q9R118	Q9R118	Q9R118	HTRA1_MOUSE	Htra1	Htra1	Serine protease HTRA1	-1.08234	0.923921	0.801429	-0.0974464	0.48161	2.21328	2.21328	0.0117724	1.0562	4.84434	48064	33320.3	45154.9	26772.5	43207.5	39371.5	76536.9	115786	123414	67674.7	59450.6	54168.6	106018	81638.5	38047.6	111848	130222	15.5527	15.0241	15.4626	14.7085	15.399	15.2649	16.2239	16.8211	16.9131	16.0463	15.8594	15.7252	16.694	16.317	15.2155	16.7712
P07091	P07091;A0A0G2JGD2	P07091	S10A4_MOUSE	S100a4	S100a4	Protein S100-A4	1.19331	1.19331	0.303442	0.278563	1.22902	1.93527	1.93527	0.0368448	1.02456	4.70125	6344.4	4538.58	2727.05	4182.27	1622.84	7557.57	13245.3	6600.56	11468.7	7535.33	7397.04	5985.45	7551.21	6147.43	5079.18	7110.86	13214.2	12.6313	12.148	11.4131	12.0301	10.6643	12.8837	13.6932	12.6884	13.4854	12.8795	12.8527	12.5472	12.8825	12.5858	12.3104	12.7958
Q91XZ9	Q91XZ9;Q91XZ8	Q91XZ9	Q91XZ9_MOUSE	Pcdhb20	Pcdhb20	Protocadherin beta 20	1.45364	1.45364	0.110181	0.667715	2.99944	-1.84292	0.542618	0.0209581	-1.05162	4.68765	3518.69	3571.53	3113.43	2386.11	3188.02	2218.09	2217.71	2480.16	1428.1	3507.65	3082.36	885.711	846.676	3181.65	2618.21	1323.26	1418.07	11.7808	11.8023	11.6043	11.2204	11.6384	11.1151	11.1149	11.2762	10.4799	11.7763	11.5898	9.79069	9.72567	11.6356	11.3544	10.3699
P62071	P62071	P62071	RRAS2_MOUSE	Rras2	Rras2	Ras-related protein R-Ras2	-1.01115	0.988971	0.839423	-0.0246965	0.150639	-1.98233	0.504457	7.36959e-05	-0.980355	4.36537	115227	88705.5	91718.9	74227.6	88884	38821.6	49542.1	37246.6	41900.7	51189.4	55947.9	51061.1	48965.7	46430.2	48620.4	36926.5	45707.4	16.8141	16.4367	16.4849	16.1797	16.4396	15.2446	15.5964	15.1848	15.3547	15.6436	15.7718	15.6399	15.5795	15.5028	15.5693	15.1724
Q9ESS0	Q9ESS0	Q9ESS0	DUS10_MOUSE	Dusp10	Dusp10	Dual specificity protein phosphatase 10	1.10871	1.10871	0.749946	0.116644	0.49238	1.84823	1.84823	0.0373168	0.897921	4.12858	882.909	1552.31	487.489	619.883	868.641	1359.02	3320.29	1907.66	992.85	1054.17	2213.11	1343.06	1277.11	1618.56	3189.24	1149.36	1206.21	9.78612	10.6002	8.92923	9.27585	9.76262	10.4083	11.6971	10.8976	9.95543	10.0419	11.1119	10.3913	10.3187	10.6605	11.639	10.1666
Q91X91	Q91X91	Q91X91	NADC_MOUSE	Qprt	Qprt	Nicotinate-nucleotide pyrophosphorylase [carboxylating]	-1.06152	0.942041	0.649901	-0.0778001	0.392231	1.74445	1.74445	0.0309692	0.87414	4.02103	1269.22	2808.04	3243.88	2721.47	1422.1	4718.46	3836.07	2854.38	4403.34	3317.31	3478.98	3141.52	3667.43	3891.75	3551.22	5856.38	3891.23	10.3097	11.4553	11.6635	11.4102	10.4738	12.2041	11.9054	11.479	12.1044	11.6958	11.7644	11.6172	11.8406	11.9262	11.7941	12.5158
P29391	P29391;Q9CPX4;A0A1B0GR60	P29391	FRIL1_MOUSE	Ftl1	Ftl1	Ferritin light chain 1	1.09523	1.09523	0.719717	0.0867132	0.356211	1.82236	1.82236	0.00136317	0.870299	4.00367	105878	78241.4	128459	79524.6	81345.6	265991	254180	202691	115304	132666	163118	137931	201417	158362	146071	230914	160659	16.692	16.2556	16.9709	16.2791	16.3118	18.021	17.9555	17.6289	16.8151	17.0174	17.3156	17.0736	17.6198	17.2729	17.1563	17.817
Q8BFZ2;Q8BFZ2-2	Q8BFZ2;Q8BFZ2-2	Q8BFZ2	PLPR1_MOUSE	Plppr1	Plppr1	Phospholipid phosphatase-related protein type 1	1.95898	1.95898	0.0616298	0.849608	3.82695	-1.7497	0.571527	0.0122569	-0.88164	3.91897	17067.7	19720	13203.2	21109	16106.1	47261.6	17568.5	12882.3	11145.5	11090	17216.3	6445.19	12284.1	5380.4	12326.8	14843.5	8528.68	14.059	14.2674	13.6886	14.3656	13.9753	15.5284	14.1007	13.6531	13.4442	13.437	14.0715	12.654	13.5845	12.3935	13.5895	13.8575
Q61475	Q61475	Q61475	DAF1_MOUSE	Cd55	Cd55	Complement decay-accelerating factor, GPI-anchored	1.20302	1.20302	0.373382	0.339731	1.5073	-1.68934	0.591949	0.0337058	-0.873072	3.88022	5855.44	6348.06	6990.18	8494.43	6073.12	5120.81	5750.98	4951.13	2367.08	5704.11	4956.64	5746.03	4119.79	1374.81	4229.66	3331.24	5180.38	12.5156	12.6321	12.7711	13.0523	12.5682	12.3222	12.4896	12.2735	11.2089	12.4778	12.2751	12.4883	12.0084	10.425	12.0463	11.7018
Q8CFZ4	Q8CFZ4;B1ATR5	Q8CFZ4	GPC3_MOUSE	Gpc3	Gpc3	Glypican-3	1.61717	1.61717	0.665073	0.277402	1.22374	-1.70401	0.58685	0.0226378	-0.87174	3.8742	4773.99	3359.06	5800.76	4431	5294.94	13700.3	3422.53	2766.87	4412.03	1819.61	823.325	3795.35	1367.83	2505.96	2284.42	4819.21	1888.88	12.221	11.7138	12.502	12.1134	12.3704	13.7419	11.7408	11.434	12.1072	10.8294	9.68532	11.89	10.4177	11.2911	11.1576	12.2346
P48030	P48030	P48030	TGFA_MOUSE	Tgfa	Tgfa	Protransforming growth factor alpha	-1.1748	0.851205	0.33812	-0.203943	0.96611	1.773	1.773	0.0104572	0.822889	3.78927	1961.3	1225.88	1556.02	1025.9	2014.72	1903.76	2576.67	2109.15	2608.65	3032.2	1866.23	2174.46	2981.15	2164.42	2216.19	2581.98	4442.62	10.9376	10.2596	10.6036	10.0027	10.9764	10.8946	11.3313	11.0424	11.3491	11.5661	10.8659	11.0864	11.5417	11.0798	11.1139	11.3343
A0A1B0GR60;Q9CPX4	Q9CPX4;A0A1B0GR60	Q9CPX4	A0A1B0GR60_MOUSE;Q9CPX4_MOUSE	Ftl1	Ftl1	Ferritin	1.03715	1.03715	0.993678	0.00168991	0.0305963	1.74828	1.74828	0.00116899	0.81996	3.77602	9780.39	10125.8	14011.5	9426.46	8068.58	24727.8	23970.1	23138.5	13089.1	12912.2	14029.6	14805.6	18368.3	20265.1	16187.8	20987.4	17246.6	13.2557	13.3057	13.7743	13.2025	12.9781	14.5938	14.5489	14.498	13.6761	13.6564	13.7762	13.8539	14.1649	14.3067	13.9826	14.3572
O88531	O88531;B1B0P8;B1B0P9	O88531	PPT1_MOUSE	Ppt1	Ppt1	Palmitoyl-protein thioesterase 1	-1.04232	0.959401	0.547494	-0.0662063	0.339485	1.75677	1.75677	3.72697e-06	0.810128	3.73156	139944	135226	142701	149505	120203	274105	225675	274200	216033	193127	207511	213322	231456	245772	263439	277507	218003	17.0945	17.045	17.1226	17.1898	16.8751	18.0644	17.7839	18.0649	17.7209	17.5592	17.6628	17.7027	17.8204	17.907	18.0071	18.0822
Q8CDY9	Q8CDY9;E9Q5G2;Q91XZ5	Q8CDY9	Q8CDY9_MOUSE	Pcdhb7	Pcdhb7	Protocadherin beta 7	-1.00311	0.9969	0.667213	-0.172689	0.823919	1.66427	1.66427	0.000945687	0.726565	3.35367	5138.7	5118.19	4190.61	3686.5	3800.63	4441.65	2157.38	8187.56	7914.29	11838.3	9131.29	7129.31	6813.73	6625.1	10429.6	6326	6482.53	12.3272	12.3214	12.0329	11.848	11.892	12.1169	11.0751	12.9992	12.9502	13.5312	13.1566	12.7995	12.7342	12.6937	13.3484	12.6271
A0A2I3BQ50;A0A2I3BQH8;A0A2I3BRB9;Z4YM84	A0A2I3BQH8;A0A2I3BRB9;Z4YM84;A0A2I3BQ50	A0A2I3BQH8	A0A2I3BQ50_MOUSE;A0A2I3BQH8_MOUSE;A0A2I3BRB9_MOUSE;Z4YM84_MOUSE	Acbd5	Acbd5	Acyl-CoA-binding domain-containing protein 5	-1.26423	0.790993	0.27709	-0.617892	2.84934	-1.60587	0.622716	0.0205762	-0.753659	3.34021	4769.84	3758.52	4216.51	4100.69	4846.33	667.022	4035.66	3807.61	1322.98	695.275	2293.02	2694.31	3285.05	1198.8	2988.81	2548.68	3493.81	12.2197	11.876	12.0418	12.0017	12.2427	9.38159	11.9786	11.8947	10.3696	9.44144	11.163	11.3957	11.6817	10.2274	11.5454	11.3155
Q02105	Q02105	Q02105	C1QC_MOUSE	C1qc	C1qc	Complement C1q subcomponent subunit C	-1.10214	0.907323	0.277369	-0.136204	0.657934	1.64746	1.64746	0.000355414	0.717637	3.3133	101468	135997	109636	131046	138985	146876	174477	186837	200301	185189	213288	234704	205159	210457	185096	154900	229722	16.6307	17.0532	16.7424	16.9997	17.0846	17.1642	17.4127	17.5114	17.6118	17.4986	17.7024	17.8405	17.6464	17.6832	17.4979	17.241
P19973-2	P19973;P19973-2;A0A1B0GRF5;A2A6J7;A2A6J4	P19973	LSP1_MOUSE	Lsp1	Lsp1	Isoform 2 of Lymphocyte-specific protein 1	-1.06282	0.940897	0.331454	-0.0987576	0.487575	1.64188	1.64188	7.66706e-06	0.717136	3.31103	15201.9	15307.4	18099.9	15839.1	14610.7	21985.7	24015.8	28401.7	28652.5	19521.6	23982.5	27101.1	24508.9	25114	26907.3	24147.4	27987.3	13.892	13.9019	14.1437	13.9512	13.8347	14.4243	14.5517	14.7937	14.8064	14.2528	14.5497	14.7261	14.581	14.6162	14.7157	14.5596
A0A0R4J1K7	A0A0R4J1K7	A0A0R4J1K7	A0A0R4J1K7_MOUSE	Hyls1	Hyls1	Hydrolethalus syndrome protein 1 homolog	-1.22967	0.813226	0.250239	-0.290902	1.36172	1.6506	1.6506	0.0110369	0.696146	3.21611	1149.26	1097.54	1462.71	975.236	1561.93	1057.29	1250.97	1869.07	1998.12	1892.97	1993.57	1971.42	2064.76	2874.9	1209.87	1801.34	2450.64	10.1665	10.1001	10.5144	9.92961	10.6091	10.0462	10.2888	10.8681	10.9644	10.8864	10.9611	10.945	11.0118	11.4893	10.2406	10.8149
Q9QUP5	Q9QUP5	Q9QUP5	HPLN1_MOUSE	Hapln1	Hapln1	Hyaluronan and proteoglycan link protein 1	-1.01948	0.980891	0.828795	-0.052117	0.275387	1.63379	1.63379	0.00301194	0.684622	3.16399	368249	448966	333955	380214	417261	339041	545215	606160	660282	783961	812759	731463	598129	737103	613968	399428	740330	18.4903	18.7762	18.3493	18.5365	18.6706	18.3711	19.0565	19.2093	19.3327	19.5804	19.6325	19.4804	19.1901	19.4915	19.2278	18.6076
P09528	P09528;A0A494BA92	P09528	FRIH_MOUSE	Fth1	Fth1	Ferritin heavy chain	-1.04601	0.956014	0.605634	-0.0637623	0.328367	1.60822	1.60822	0.000170889	0.67826	3.13523	618613	601975	665664	518348	643744	1.08e+06	967395	1.06e+06	771434	809040	936260	1.04e+06	1.04e+06	1.08e+06	727782	1.05e+06	945112	19.2387	19.1993	19.3444	18.9836	19.2961	20.0426	19.8837	20.0156	19.5572	19.6259	19.8365	19.9882	19.9882	20.0426	19.4731	20.002
Q62188	Q62188;Q3TT92;E9PWE8	Q62188	DPYL3_MOUSE	Dpysl3	Dpysl3	Dihydropyrimidinase-related protein 3	-1.03647	0.964811	0.81038	-0.0370967	0.207053	-1.59064	0.628676	0.00223892	-0.694199	3.07132	1.26e+06	1.12e+06	1.17e+06	1.17e+06	1.13e+06	788456	715667	664538	853872	647553	587921	488772	695805	698218	808324	882690	839498	20.265	20.0951	20.1581	20.1581	20.1079	19.5887	19.4489	19.342	19.7037	19.3046	19.1653	18.8988	19.4083	19.4133	19.6246	19.7515
O55186	O55186	O55186	CD59A_MOUSE	Cd59a	Cd59a	CD59A glycoprotein	1.82719	1.82719	0.0620375	0.740924	3.3325	-1.60495	0.623072	0.0220625	-0.687417	3.04065	1725.41	1603.6	2922.28	2520.42	1654.11	5412.76	1865.46	2314.64	1638.36	1720.07	1292.1	822.671	1735.92	1592.47	996.773	1152.74	1494.66	10.7527	10.6471	11.5129	11.2994	10.6918	12.4021	10.8653	11.1766	10.678	10.7483	10.3355	9.68417	10.7615	10.6371	9.96112	10.1709
Q3UPF5	Q3UPF5;Q3UPF5-2;D3Z5I1;G3X9X5	Q3UPF5	ZCCHV_MOUSE	Zc3hav1	Zc3hav1	Zinc finger CCCH-type antiviral protein 1	-1.01238	0.987769	0.973976	-0.00486167	0.0604023	1.57481	1.57481	0.00216488	0.641637	2.96961	6807.15	6622.13	6943.95	4995.68	5868.59	9160.02	10246.3	7874.45	8842.12	11054.7	11132.2	11808.3	8772.68	10646	9191.36	6928.37	11685.1	12.7328	12.6931	12.7615	12.2865	12.5188	13.1611	13.3228	12.943	13.1102	13.4324	13.4425	13.5275	13.0988	13.378	13.1661	12.7583
O89029	O89029;F2Z3U4;F2Z468;F2Z469	O89029	MATN4_MOUSE	Matn4	Matn4	Matrilin-4	1.02725	1.02725	0.72402	0.0315118	0.105076	-1.56184	0.640272	2.1601e-06	-0.643391	2.84155	24112.6	28242.5	23913.4	25053.3	25334.6	14785	18762.3	15208.6	14304.2	19188.3	17716.6	16435.2	16101.9	14440.1	17454.1	15728.2	17153.9	14.5575	14.7856	14.5455	14.6127	14.6288	13.8518	14.1955	13.8926	13.8042	14.2279	14.1128	14.0045	13.9749	13.8178	14.0913	13.9411
P98086	P98086	P98086	C1QA_MOUSE	C1qa	C1qa	Complement C1q subcomponent subunit A	-1.14903	0.8703	0.209019	-0.20776	0.983472	1.53048	1.53048	0.00109096	0.6061	2.8089	93013.9	111993	84800.6	107385	111578	98097.9	121627	131002	134561	149719	178198	181129	155182	159246	141641	115719	181479	16.5052	16.773	16.3718	16.7124	16.7677	16.5819	16.8921	16.9992	17.0379	17.1919	17.4431	17.4667	17.2436	17.2809	17.1119	16.8203
Q8CGB9	Q8CGB9	Q8CGB9	Q8CGB9_MOUSE	Ide	Ide	Insulin-degrading enzyme	-1.30608	0.765652	0.117884	-0.385702	1.79301	1.53631	1.53631	0.0143517	0.593601	2.75238	22487.8	20314.5	30894.3	24196.6	26664.9	18662.5	25644.1	40049	25795.9	33097.9	32568.3	40884.9	34838.1	39806.1	22288.1	42752	49062	14.4569	14.3102	14.9151	14.5625	14.7027	14.1879	14.6463	15.2895	14.6549	15.0145	14.9912	15.3193	15.0884	15.2807	14.444	15.3837
P14106	P14106	P14106	C1QB_MOUSE	C1qb	C1qb	Complement C1q subcomponent subunit B	-1.16134	0.861072	0.203639	-0.21501	1.01646	1.51547	1.51547	0.00304216	0.58866	2.73004	56554	62928.8	46118.1	58763.9	66751.2	60001.2	67511.3	74678.2	82296.6	69111.3	102264	98943.6	82162.2	98342.9	73784.7	66506.2	109673	15.7873	15.9414	15.493	15.8426	16.0265	15.8727	16.0428	16.1884	16.3285	16.0766	16.6419	16.5943	16.3262	16.5855	16.171	16.0212
Q9EQF6	Q9EQF6	Q9EQF6	DPYL5_MOUSE	Dpysl5	Dpysl5	Dihydropyrimidinase-related protein 5	1.05749	1.05749	0.834369	0.0476023	0.178279	-1.51095	0.661836	0.00338427	-0.616055	2.71794	410116	314397	423680	383604	337199	445516	265818	243267	211734	216542	186827	197671	228486	202481	250149	359192	246384	18.6457	18.2622	18.6926	18.5493	18.3632	18.7651	18.0201	17.8922	17.6919	17.7243	17.5113	17.5927	17.8017	17.6274	17.9324	18.4544
O88668	O88668;K4DI63	O88668	CREG1_MOUSE	Creg1	Creg1	Protein CREG1	-1.07014	0.93446	0.404441	-0.100728	0.496537	1.46751	1.46751	0.00809455	0.565047	2.62325	5534.89	6226.99	6537.59	5524.48	3899.77	9953.34	7636.55	6957.41	6654.91	7401.39	7018.38	6621.3	9371.36	7449.99	9009.04	7676.08	8693.98	12.4343	12.6043	12.6745	12.4316	11.9292	13.281	12.8987	12.7643	12.7002	12.8536	12.7769	12.6929	13.194	12.863	13.1372	12.9062
Q8K479	Q8K479;A0A0U1RNF8;A0A0U1RNV1;D3YUN6	Q8K479	C1QT5_MOUSE	C1qtnf5	C1qtnf5	Complement C1q tumor necrosis factor-related protein 5	1.37694	1.37694	0.135387	0.41752	1.86119	1.45934	1.45934	0.0367227	0.553322	2.57023	4378.89	4585.91	7872.93	5346.25	3965.16	11740.9	11666.2	8444.15	17323.2	7215.36	6663.88	6449.42	7082.56	7260.47	6266.89	6900.18	11833	12.0963	12.163	12.9427	12.3843	11.9532	13.5193	13.51	13.0437	14.0804	12.8169	12.7021	12.655	12.7901	12.8258	12.6135	12.7524
P29387	P29387	P29387	GBB4_MOUSE	Gnb4	Gnb4	Guanine nucleotide-binding protein subunit beta-4	1.05895	1.05895	0.620612	0.0940649	0.389657	-1.48306	0.674283	0.0195843	-0.575772	2.53577	138027	91425.2	134565	166904	120310	120377	90983.5	110222	83341.6	80481	72593.3	57497.1	91954.8	79431.3	79245.3	114447	104361	17.0746	16.4803	17.0379	17.3487	16.8764	16.8772	16.4733	16.7501	16.3467	16.2964	16.1475	15.8112	16.4886	16.2774	16.274	16.8043
Q7TPB0	Q7TPB0;A0A0R3P9D0	Q7TPB0	PLPR3_MOUSE	Plppr3	Plppr3	Phospholipid phosphatase-related protein type 3	1.57456	1.57456	0.270214	0.438733	1.9577	-1.46191	0.684036	0.00952117	-0.572481	2.52088	28760	23854.1	32094.1	31713.2	24605.7	80478.2	22253.6	20712.1	19985.8	17127.5	21715.6	13211.6	17869.6	16773.3	25229.1	24537.2	18140.3	14.8118	14.5419	14.97	14.9528	14.5867	16.2963	14.4418	14.3382	14.2867	14.064	14.4064	13.6895	14.1252	14.0339	14.6228	14.5827
Q8K0S2	Q8K0S2	Q8K0S2	ERIC5_MOUSE	Erich5	Erich5	Glutamate-rich protein 5	-1.01913	0.98123	0.801759	-0.0433127	0.235333	1.45653	1.45653	0.00461688	0.541777	2.51802	9002.49	13573.8	9323.29	10102.9	10814.7	10959.8	14521.1	12920.1	13456.3	18224.7	20501	19556.9	14489.2	16105.7	16575.4	12547.6	13041	13.1361	13.7285	13.1866	13.3025	13.4007	13.4199	13.8259	13.6573	13.716	14.1536	14.3234	14.2554	13.8227	13.9753	14.0168	13.6151
Q6NS65	Q6NS65	Q6NS65	GPR17_MOUSE	Gpr17	Gpr17	Uracil nucleotide/cysteinyl leukotriene receptor	-1.11808	0.89439	0.273516	-0.183767	0.87432	-1.4861	0.672904	0.00141253	-0.5701	2.51012	11546.4	9452.19	13222.7	9520.63	10187.3	9607.29	6830.53	5057.5	5526.57	6215.49	5710.66	5548.06	8287.26	7264.96	7634.02	7238.03	7574.7	13.4952	13.2064	13.6907	13.2168	13.3145	13.2299	12.7378	12.3042	12.4322	12.6017	12.4794	12.4378	13.0167	12.8267	12.8982	12.8214
P29452	P29452;A0A571BF22	P29452	CASP1_MOUSE	Casp1	Casp1	Caspase-1	-1.15903	0.862791	0.242027	-0.223738	1.05616	1.45073	1.45073	0.0111437	0.539496	2.50771	4399.07	5541.97	4651.05	7270.93	5254.1	4097.73	6936.32	7974.62	7006.13	7284.82	7430.77	8111.48	7550.91	5874.36	7065.03	10192.8	8413.11	12.103	12.4362	12.1833	12.8279	12.3592	12.0006	12.76	12.9612	12.7744	12.8307	12.8593	12.9857	12.8824	12.5202	12.7865	13.3153
Q9WUA5	Q9WUA5	Q9WUA5	EPM2A_MOUSE	Epm2a	Epm2a	Laforin	1.19085	1.19085	0.142155	0.269613	1.1883	1.44128	1.44128	0.0132306	0.499362	2.32621	7064.97	8357.98	8419.66	8985.35	8966.42	15094.5	13733.8	16659.6	17007.4	11705	11880	10361.9	12176.2	8467.46	11737	17204.9	12337.2	12.7865	13.0289	13.0395	13.1334	13.1303	13.8817	13.7454	14.0241	14.0539	13.5148	13.5362	13.339	13.5718	13.0477	13.5188	14.0705
Q80WM5	Q80WM5	Q80WM5	HPLN3_MOUSE	Hapln3	Hapln3	Hyaluronan and proteoglycan link protein 3	-1.03264	0.968392	0.654585	-0.0400863	0.220654	1.41459	1.41459	0.000497269	0.494673	2.30501	15109.1	16021.5	15664.1	16113.5	18580.3	23757.7	21293.8	22277.2	22972.3	23900	19753.9	18595.6	25077.7	20685.5	23640.4	25144.6	25183.3	13.8831	13.9677	13.9352	13.976	14.1815	14.5361	14.3781	14.4433	14.4876	14.5447	14.2698	14.1827	14.6141	14.3363	14.529	14.618
P97792	P97792;P97792-2;P97792-3;A0A338P6N1	P97792	CXAR_MOUSE	Cxadr	Cxadr	Coxsackievirus and adenovirus receptor homolog	1.16214	1.16214	0.158873	0.220309	0.963995	-1.43091	0.698858	0.00786987	-0.520122	2.2841	14418.4	13875.2	20349.4	18832.1	15415.5	15888.4	15571.6	14222	11539.4	10468.1	13095.9	9705.48	11863.5	9758.6	14612.9	13610.4	9963.65	13.8156	13.7602	14.3127	14.2009	13.9121	13.9557	13.9266	13.7958	13.4943	13.3537	13.6768	13.2446	13.5342	13.2525	13.835	13.7324
P62862	P62862;Q642K5;A0A494B9Z0;A0A494BBA8	P62862	RS30_MOUSE	Fau	Fau	40S ribosomal protein S30	1.12679	1.12679	0.42914	0.15871	0.683758	-1.40867	0.709889	0.00576776	-0.515046	2.26115	79766.9	80797.6	100001	79223.1	83586.7	77292.6	71677.7	96239.4	55351.6	47545.6	58282.3	86404.5	51504.6	48870.2	55661.7	57550.2	60668.4	16.2835	16.302	16.6097	16.2736	16.351	16.238	16.1292	16.5543	15.7563	15.537	15.8308	16.3988	15.6524	15.5767	15.7644	15.8125
Q9D8C4	Q9D8C4	Q9D8C4	IN35_MOUSE	Ifi35	Ifi35	Interferon-induced 35 kDa protein homolog	-1.00136	0.998637	0.92265	0.0114834	0.0139582	1.40355	1.40355	0.00403955	0.477235	2.22615	5183.99	5346.1	6708.44	6112.58	5551.95	8329.12	8272.94	8366.68	9118.28	7072.62	7454.17	7872.95	6706.77	6872.34	8238.74	8164.15	10825.2	12.3398	12.3843	12.7118	12.5776	12.4388	13.0239	13.0142	13.0304	13.1545	12.788	12.8638	12.9427	12.7114	12.7466	13.0082	12.9951
F6VMS8	F6VMS8	F6VMS8	F6VMS8_MOUSE	Sgip1	Sgip1	SH3-containing GRB2-like protein 3-interacting protein 1 (Fragment)	-1.17908	0.848116	0.11722	-0.258881	1.21605	1.37032	1.37032	0.0119853	0.465179	2.17163	2433.7	1807.05	1513.14	1631.54	1843.94	2126.25	1786.18	2271.56	1871.87	3096.32	1719.41	2894.24	2792.57	2430.51	2603.41	2054.25	2401.7	11.2489	10.8194	10.5633	10.672	10.8486	11.0541	10.8027	11.1495	10.8703	11.5963	10.7477	11.499	11.4474	11.247	11.3462	11.0044
Q9JHR7	Q9JHR7;Q8CGB9	Q9JHR7	IDE_MOUSE	Ide	Ide	Insulin-degrading enzyme	-1.06691	0.937289	0.623512	-0.0902077	0.448678	1.39899	1.39899	0.0149484	0.45777	2.13812	73192.1	69529.6	65224.4	68822.2	70931.3	59700.5	96170.4	110300	96874.6	94304.9	89758.9	96626.7	96059.3	86939.9	67276.6	108390	128422	16.1594	16.0853	15.9931	16.0706	16.1141	15.8655	16.5533	16.7511	16.5638	16.525	16.4538	16.5601	16.5516	16.4077	16.0378	16.7259
Q8BLC3	Q8BLC3;E0CXP0;F6TKE8	Q8BLC3	LYPD1_MOUSE	Lypd1	Lypd1	Ly6/PLAUR domain-containing protein 1	1.12483	1.12483	0.710365	0.094251	0.390504	-1.40183	0.713353	0.0140537	-0.486105	2.13027	17430.2	11660.3	11078.8	14210.9	12131.1	20090	8563.71	9900.6	9768.24	9203.59	6516.22	9606.47	7707.85	9168.38	9981.87	12528.5	7942.15	14.0893	13.5093	13.4355	13.7947	13.5664	14.2942	13.064	13.2733	13.2539	13.168	12.6698	13.2298	12.9121	13.1625	13.2851	13.6129
P43277	P43277	P43277	H13_MOUSE	H1-3	H1-3	Histone H1.3	1.02076	1.02076	0.866571	-0.0534244	0.281335	-1.37932	0.724995	0.0451385	-0.476618	2.08737	7751.12	7664.85	10474	5716.4	8381.98	5804.6	7110.34	5628.34	2861.19	3751.62	10355.7	8336.48	6315.59	6217.21	5288.02	4314.03	4318.31	12.9202	12.904	13.3545	12.4809	13.0331	12.503	12.7957	12.4585	11.4824	11.8733	13.3381	13.0252	12.6247	12.6021	12.3685	12.0748
A0A1W2P702	A0A1W2P702	A0A1W2P702	A0A1W2P702_MOUSE	Max	Max	Protein max (Fragment)	-1.17983	0.847577	0.247171	-0.21445	1.01391	-1.35554	0.737712	0.0259261	-0.466615	2.04214	1235.68	1313.93	1398.67	1482.02	1730.1	1095.45	906.258	713.467	823.894	846.068	987.463	1191.63	946.282	733.605	1441.58	844.317	1181.36	10.2711	10.3597	10.4498	10.5333	10.7566	10.0973	9.82378	9.4787	9.68631	9.72463	9.94758	10.2187	9.88613	9.51886	10.4934	9.72164
Q8BXK9	Q8BXK9;A0A668KLB7	Q8BXK9	CLIC5_MOUSE	Clic5	Clic5	Chloride intracellular channel protein 5	-1.16611	0.857556	0.0780689	-0.215295	1.01775	1.35427	1.35427	0.00706048	0.435613	2.03793	5516.79	5464.58	7385.75	5863.46	5183.04	5641.05	7343.09	7538.24	6867.1	7268.55	6333.67	6980.19	8187.12	7534.06	6733.08	8203.29	10162.9	12.4296	12.4159	12.8505	12.5175	12.3396	12.4617	12.8422	12.88	12.7455	12.8275	12.6288	12.7691	12.9991	12.8792	12.7171	13.002
P26645	P26645	P26645	MARCS_MOUSE	Marcks	Marcks	Myristoylated alanine-rich C-kinase substrate	1.17327	1.17327	0.388953	0.184205	0.799745	-1.37329	0.728177	0.00962643	-0.45567	1.99264	460723	345259	536352	478817	426536	602466	402945	425419	256362	285095	332078	297048	322182	306855	301898	431562	304513	18.8135	18.3973	19.0328	18.8691	18.7023	19.2005	18.6202	18.6985	17.9678	18.1211	18.3412	18.1803	18.2975	18.2272	18.2037	18.7192
Q9WV54	Q9WV54	Q9WV54	ASAH1_MOUSE	Asah1	Asah1	Acid ceramidase	-1.01425	0.985951	0.864216	-0.0183957	0.121975	1.34917	1.34917	0.00170582	0.424886	1.98941	86857.5	78948.3	95873.9	94229.6	90421.4	143335	113589	125462	119715	106102	104254	97123.2	124366	113976	123693	146001	117450	16.4064	16.2686	16.5489	16.5239	16.4644	17.129	16.7935	16.9369	16.8692	16.6951	16.6697	16.5675	16.9242	16.7984	16.9164	17.1556
Q61207	Q61207;Q8BFQ1;E9PZ00;K3W4L3;J3QPG5	Q61207	SAP_MOUSE	Psap	Psap	Prosaposin	1.06151	1.06151	0.614473	0.0998805	0.416115	1.3563	1.3563	0.0448838	0.408695	1.9162	158836	140909	174687	129767	155059	294409	218158	247589	193430	172934	185222	131544	198127	184297	204510	284751	232507	17.2772	17.1044	17.4144	16.9856	17.2425	18.1675	17.735	17.9176	17.5615	17.3999	17.4989	17.0052	17.5961	17.4917	17.6418	18.1193
L7N209	L7N209	L7N209	L7N209_MOUSE	Hbs1l	Hbs1l	HBS1-like protein	-1.16074	0.861522	0.264675	-0.260369	1.22281	1.33111	1.33111	0.00817795	0.399578	1.87497	2262.26	2547.89	2182.06	2218.76	2020.27	2895.94	2021.57	1552.7	3126.94	2120.55	3737.96	3022.08	3767.14	2511.86	2493.9	3405.46	2739.51	11.1435	11.3151	11.0915	11.1155	10.9803	11.4998	10.9813	10.6006	11.6105	11.0502	11.868	11.5613	11.8793	11.2945	11.2842	11.7336
O88809	O88809;Q9CXL6;Q6PGI2	O88809	DCX_MOUSE	Dcx	Dcx	Neuronal migration protein doublecortin	-1.14827	0.870873	0.391328	-0.443925	2.05789	-1.33938	0.746614	0.00389168	-0.429555	1.87454	15672.5	12977.9	12856.2	15872.5	14328.7	14082.5	1605.86	9097.38	12051.4	8710.21	10402.5	9777.59	12900.3	9374.27	11701.3	11697.7	8794.53	13.9359	13.6638	13.6502	13.9542	13.8066	13.7816	10.6491	13.1512	13.5569	13.0885	13.3446	13.2553	13.6551	13.1945	13.5144	13.5139
Q9ES52;Q9ES52-2;Q9ES52-3	Q9ES52;Q9ES52-2;Q9ES52-3;Q9ES52-5;Q9ES52-6	Q9ES52	SHIP1_MOUSE	Inpp5d	Inpp5d	Phosphatidylinositol 3,4,5-trisphosphate 5-phosphatase 1	-1.24919	0.80052	0.0282151	-0.304745	1.4247	1.31329	1.31329	0.0132967	0.382925	1.79966	2472.54	2346.05	3000.88	2682	2294.97	2797.26	2645.09	2676.71	2648.38	2530.89	2845.35	3915.8	3596.76	3184.94	2627.51	2855.34	3986.15	11.2718	11.196	11.5512	11.3891	11.1643	11.4498	11.3691	11.3862	11.3709	11.3054	11.4744	11.9351	11.8125	11.6371	11.3595	11.4794
Q8VD37-2	Q8VD37-2;F7CPX0	Q8VD37-2	SGIP1_MOUSE	Sgip1	Sgip1	Isoform 2 of SH3-containing GRB2-like protein 3-interacting protein 1	-1.11112	0.899991	0.320253	-0.150862	0.72462	1.31281	1.31281	0.0166365	0.382676	1.79853	3811.38	2793.15	3517.68	3125.55	3142.23	3489.54	3840.25	4703.66	3742.39	4502.45	2959.74	4408.27	3312.8	5218.3	4624.48	3547.42	4709.02	11.8961	11.4477	11.7804	11.6099	11.6176	11.7688	11.907	12.1996	11.8697	12.1365	11.5313	12.106	11.6938	12.3494	12.1751	11.7926
A0A1Y7VJP4	A0A1Y7VJP4	A0A1Y7VJP4	A0A1Y7VJP4_MOUSE	Wdcp	Wdcp	WD repeat and coiled-coil-containing protein	1.15716	1.15716	0.460997	0.183237	0.795337	-1.30348	0.767178	0.0488634	-0.405237	1.76457	2971.66	2822.57	3251.55	4059.04	3428.25	2457.87	2527.19	1821.67	3183.43	2917.04	4705.43	2623.03	1524.44	2365.07	3016.06	2747.62	2944.36	11.5371	11.4628	11.6669	11.9869	11.7433	11.2632	11.3033	10.831	11.6364	11.5103	12.2001	11.357	10.5741	11.2077	11.5584	11.424
Q9DB72	Q9DB72	Q9DB72	BTBDH_MOUSE	Btbd17	Btbd17	BTB/POZ domain-containing protein 17	1.10707	1.10707	0.376339	0.132576	0.564863	-1.33141	0.751086	0.0461084	-0.396103	1.72327	73971.1	95278.5	128206	113010	86156.9	82137.5	71719.9	109742	60003.8	84649.1	87280.1	62282.1	81367.2	72174.5	77906.8	88103.7	65772.9	16.1747	16.5399	16.9681	16.7861	16.3947	16.3258	16.1301	16.7438	15.8728	16.3692	16.4134	15.9265	16.3122	16.1392	16.2495	16.4269
Q9D7V9	Q9D7V9;G3XA18;H3BL13	Q9D7V9	NAAA_MOUSE	Naaa	Naaa	N-acylethanolamine-hydrolyzing acid amidase	-1.04898	0.953309	0.473001	-0.0650291	0.33413	1.29385	1.29385	0.00221092	0.364719	1.71733	64760.8	58338.2	66733.1	65778.7	64516.2	75890.7	80797.8	76767.1	71840.5	76288.4	92243.5	68946.4	77380.6	79182.5	83760.1	93797.2	93968.3	15.9828	15.8322	16.0261	16.0053	15.9774	16.2116	16.302	16.2282	16.1325	16.2192	16.4932	16.0732	16.2397	16.2729	16.354	16.5173
O89023	O89023	O89023	TPP1_MOUSE	Tpp1	Tpp1	Tripeptidyl-peptidase 1	1.02595	1.02595	0.674548	0.0386818	0.137696	1.2744	1.2744	0.0436431	0.364529	1.71647	53852.2	45588.6	65481	50447.9	38439.9	68244.9	75536.3	71305.6	57828.2	60483.7	64819.4	54314.9	62822.2	62655.3	77339.1	65598.6	65415.7	15.7167	15.4764	15.9988	15.6225	15.2303	16.0584	16.2049	16.1217	15.8195	15.8843	15.9841	15.7291	15.939	15.9351	16.2389	16.0014
Q62351	Q62351;Q8C872	Q62351	TFR1_MOUSE	Tfrc	Tfrc	Transferrin receptor protein 1	-1.03083	0.970088	0.537604	-0.0477398	0.255473	-1.31849	0.758444	0.00315559	-0.394137	1.71438	54215.4	68571.4	53748.8	66779.3	63732.6	40682	41233.1	43609.7	54362.9	44999.5	46207.7	51248.6	46374.6	46952.3	47174.1	41175	46529.3	15.7264	16.0653	15.7139	16.0271	15.9597	15.3121	15.3315	15.4124	15.7303	15.4576	15.4958	15.6452	15.501	15.5189	15.5257	15.3295
P52760	P52760	P52760	RIDA_MOUSE	Rida	Rida	2-iminobutanoate/2-iminopropanoate deaminase	1.07079	1.07079	0.483036	0.0977243	0.406305	1.29189	1.29189	0.0193084	0.363649	1.71249	491276	380699	487294	376066	461335	558000	543383	566088	828695	555847	594461	520681	584696	585358	442024	549597	723062	18.9062	18.5383	18.8944	18.5206	18.8155	19.0899	19.0516	19.1107	19.6605	19.0843	19.1812	18.99	19.1573	19.159	18.7538	19.068
O08576-2	O08576-2;O08576-3;O08576-4	O08576-2	RUN3A_MOUSE	Rundc3a	Rundc3a	Isoform 2 of RUN domain-containing protein 3A	-1.15029	0.869347	0.254286	-0.222332	1.04977	-1.30093	0.768679	0.0135986	-0.392882	1.7087	7615.83	6340.47	5974.62	5943.27	6224.34	4374.08	3456.09	3167.27	6334.54	3693.88	4713.9	4241.09	3887.26	5377.87	6002.76	4355.32	5743.86	12.8948	12.6304	12.5446	12.537	12.6037	12.0948	11.7549	11.629	12.629	11.8509	12.2027	12.0502	11.9245	12.3928	12.5514	12.0886
P35980	P35980;A0A1B0GQU8;A0A1B0GSA8;A0A1B0GSS8	P35980	RL18_MOUSE	Rpl18	Rpl18	60S ribosomal protein L18	1.11067	1.11067	0.336428	0.174188	0.754173	-1.2862	0.777483	0.0481583	-0.391971	1.70458	145817	179570	158812	192228	172301	192502	137596	141214	130835	136479	140855	158020	142645	122515	163434	123328	81903.6	17.1538	17.4542	17.277	17.5525	17.3946	17.5545	17.0701	17.1075	16.9974	17.0583	17.1039	17.2697	17.1221	16.9026	17.3183	16.9121
P54116	P54116	P54116	STOM_MOUSE	Stom	Stom	Stomatin	1.01741	1.01741	0.774517	0.0217148	0.0605057	1.28011	1.28011	0.00226347	0.358963	1.6913	24316.3	20694.2	26426	24788.8	21712	26149.7	33091.8	31080.9	34977.1	28943.8	30076.8	27194.4	31098.3	28335.5	30212.5	33160.1	31166	14.5696	14.3369	14.6897	14.5974	14.4062	14.6745	15.0142	14.9237	15.0941	14.821	14.8764	14.731	14.9245	14.7903	14.8829	15.0172
Q80WV3	Q80WV3	Q80WV3	CHST2_MOUSE	Chst2	Chst2	Carbohydrate sulfotransferase 2	1.26879	1.26879	0.278347	0.291739	1.28896	-1.29827	0.770257	0.0388307	-0.383827	1.66775	10461.6	10568.6	7904.41	7787.09	10968.5	4419.41	9028.73	10886.6	13298.3	9910.93	8384.69	8444.52	6075.12	6144.76	9530.03	6098.31	7787.7	13.3528	13.3675	12.9484	12.9269	13.4211	12.1096	13.1403	13.4103	13.699	13.2748	13.0335	13.0438	12.5687	12.5851	13.2183	12.5742
Q6ZWV7	Q6ZWV7	Q6ZWV7	RL35_MOUSE	Rpl35	Rpl35	60S ribosomal protein L35	-1.01255	0.98761	0.837814	-0.026981	0.161033	-1.30364	0.767085	0.00840297	-0.382947	1.66377	113198	126046	106064	148109	116489	88642.5	74333.9	90565	83856.8	91609.3	125456	107204	98764.4	83885.3	105072	77290.8	89202.9	16.7885	16.9436	16.6946	17.1763	16.8298	16.4357	16.1817	16.4667	16.3556	16.4832	16.9368	16.71	16.5917	16.3561	16.681	16.238
Q0PMG2	Q0PMG2;D3Z499;A0A3Q4EGH1;F7ABV5	Q0PMG2	MDGA1_MOUSE	Mdga1	Mdga1	MAM domain-containing glycosylphosphatidylinositol anchor protein 1	-1.03389	0.967226	0.712188	-0.0600378	0.311422	-1.29739	0.770779	0.0118415	-0.382733	1.6628	23372.3	28566.3	20893.9	22213.2	23314.5	15065.2	14704.8	13259	20058.1	20920.2	21880.2	19874.2	16676.8	20806.4	16304.4	14333.1	21480.6	14.5125	14.802	14.3508	14.4391	14.5089	13.8789	13.844	13.6947	14.2919	14.3526	14.4173	14.2786	14.0256	14.3447	13.993	13.8071
O70370	O70370;F6WR04	O70370	CATS_MOUSE	Ctss	Ctss	Cathepsin S	-1.05122	0.951272	0.58688	-0.061907	0.319926	1.28523	1.28523	0.0132579	0.351629	1.65813	29677.7	31685.9	33985.8	31426.7	37827.7	35584.7	36038.7	41282.5	45383.5	41540.6	41664.4	50197.5	38103.7	42089.9	34065.2	38633.1	50775.2	14.8571	14.9516	15.0526	14.9397	15.2072	15.119	15.1373	15.3332	15.4699	15.3422	15.3465	15.6153	15.2176	15.3612	15.056	15.2375
Q5RL79	Q5RL79;A0A0A0MQN1	Q5RL79	KTAP2_MOUSE	Krtcap2	Krtcap2	Keratinocyte-associated protein 2	1.03081	1.03081	0.802278	0.0339897	0.116349	-1.29645	0.771336	0.00241365	-0.380915	1.65458	4533.12	4596.03	5273.96	4818.78	4322.3	3828.76	2647.63	3555.41	4490.91	3702.25	4239.05	3061.49	3834.82	4420.97	3547.7	3318.52	3609.07	12.1463	12.1662	12.3647	12.2345	12.0776	11.9027	11.3705	11.7958	12.1328	11.8542	12.0495	11.58	11.9049	12.1101	11.7927	11.6963
P60060	P60060	P60060	SC61G_MOUSE	Sec61g	Sec61g	Protein transport protein Sec61 subunit gamma	1.26854	1.26854	0.102492	0.305624	1.35213	-1.3109	0.762834	0.0290651	-0.375417	1.62972	22850.9	18166.1	27812.3	18205.8	19550.4	15944.6	23100	17054.7	31448.9	19010.7	17210.3	15548.7	18186.6	16284.9	16767.1	13964.1	16817	14.48	14.149	14.7634	14.1521	14.2549	13.9608	14.4956	14.0579	14.9407	14.2145	14.071	13.9245	14.1506	13.9912	14.0333	13.7694
Q60766;Q60766-2	Q60766;Q60766-2	Q60766	IRGM1_MOUSE	Irgm1	Irgm1	Immunity-related GTPase family M protein 1	1.02955	1.02955	0.634317	0.0471458	0.176202	1.27537	1.27537	0.00586093	0.344295	1.62496	17683.1	17416	20392.8	16285.7	17844.4	21852.2	25574.5	24003.8	26672	21073.5	22038.8	25555.2	23745.7	20420	20927.3	19494.6	27018.5	14.1101	14.0881	14.3158	13.9913	14.1232	14.4155	14.6424	14.551	14.703	14.3631	14.4278	14.6413	14.5354	14.3177	14.3531	14.2508
Q9DC50	Q9DC50	Q9DC50	OCTC_MOUSE	Crot	Crot	Peroxisomal carnitine O-octanoyltransferase	-1.01457	0.985642	0.744183	-0.0244703	0.14961	1.26537	1.26537	8.51853e-05	0.338313	1.59792	24423.6	26107.4	24162.8	27172.1	25787.5	25878.8	32172.1	32496.7	34292.9	34234.5	31976.4	29966.2	34929	30042.7	32869.8	34406.9	31619.8	14.576	14.6722	14.5605	14.7298	14.6544	14.6595	14.9735	14.988	15.0656	15.0632	14.9647	14.871	15.0921	14.8747	15.0045	15.0704
P84099	P84099;A2A547	P84099	RL19_MOUSE	Rpl19	Rpl19	60S ribosomal protein L19	1.07314	1.07314	0.479162	0.118948	0.502861	-1.26362	0.791379	0.0417972	-0.364701	1.58126	339777	325609	382800	368746	317862	366549	283344	310691	239245	259286	308832	358215	240647	285049	329316	240706	193524	18.3742	18.3128	18.5462	18.4923	18.278	18.4836	18.1122	18.2451	17.8681	17.9842	18.2365	18.4505	17.8766	18.1208	18.3291	17.8769
Q8VHL0-2	Q8VHL0;Q8VHL0-2	Q8VHL0	UT1_MOUSE	Slc14a1	Slc14a1	Isoform 2 of Urea transporter 1	1.10762	1.10762	0.251722	0.140073	0.598968	1.25088	1.25088	0.0274581	0.32903	1.55594	50194.9	45096.4	43882.6	34543.1	50647	60207.8	66641.4	45340	63282.5	71648	65906.7	55603.7	63150.3	51538.4	54090.7	48650.6	63749.6	15.6153	15.4607	15.4214	15.0761	15.6282	15.8777	16.0241	15.4685	15.9495	16.1286	16.0081	15.7629	15.9465	15.6534	15.7231	15.5702
Q6P9J5	Q6P9J5	Q6P9J5	KANK4_MOUSE	Kank4	Kank4	KN motif and ankyrin repeat domain-containing protein 4	1.00779	1.00779	0.982212	-0.0031778	0.0527416	1.2536	1.2536	0.0174722	0.326777	1.54574	8181.51	11011.1	10304	8493.86	10157.4	11619.9	10463.3	15130.6	8772.74	13590.2	13417.1	13366.9	11994.4	12970.1	10983.8	13294.3	9820.1	12.9982	13.4267	13.3309	13.0522	13.3102	13.5043	13.3531	13.8852	13.0988	13.7303	13.7118	13.7064	13.5501	13.6629	13.4231	13.6985
Q14BB9	Q14BB9	Q14BB9	MA6D1_MOUSE	Map6d1	Map6d1	MAP6 domain-containing protein 1	-1.09745	0.911205	0.310188	-0.138772	0.669616	1.25522	1.25522	0.0134843	0.321371	1.5213	142986	148161	119898	121252	135684	114807	156944	164939	135696	185696	158734	192594	174748	184117	134695	144626	175378	17.1255	17.1768	16.8714	16.8876	17.0499	16.8089	17.2599	17.3316	17.05	17.5026	17.2763	17.5552	17.4149	17.4903	17.0393	17.142
Q3TTY5	Q3TTY5	Q3TTY5	K22E_MOUSE	Krt2	Krt2	Keratin, type II cytoskeletal 2 epidermal	-1.40063	0.713963	0.146629	-0.773659	3.55799	1.24551	1.24551	0.019331	0.315249	1.49361	6977.28	6222.5	7020.68	8377.8	6178.47	1690	8677.17	2331.89	11571.6	5912.83	6926.57	10800.7	7927.96	9202.89	7786.57	8517.32	7742.1	12.7684	12.6033	12.7774	13.0324	12.593	10.7228	13.083	11.1873	13.4983	12.5296	12.7579	13.3988	12.9527	13.1679	12.9268	13.0562
Q8CC86	Q8CC86	Q8CC86	PNCB_MOUSE	Naprt	Naprt	Nicotinate phosphoribosyltransferase	-1.00222	0.997788	0.927664	-0.00841188	0.0765537	1.24285	1.24285	0.00113908	0.311818	1.4781	32069.8	28598.3	30109.2	28507.5	33193	34075.1	40652.7	33036.1	33472.4	43772.9	41895.6	36158.8	37246	36486.1	44849.3	36632.2	36035.4	14.9689	14.8036	14.8779	14.7991	15.0186	15.0564	15.3111	15.0118	15.0307	15.4178	15.3545	15.1421	15.1848	15.1551	15.4528	15.1608
Q8BK30	Q8BK30	Q8BK30	NDUV3_MOUSE	Ndufv3	Ndufv3	NADH dehydrogenase [ubiquinone] flavoprotein 3, mitochondrial	-1.06553	0.938504	0.302841	-0.0905498	0.450234	1.23578	1.23578	0.0242547	0.30998	1.46979	251711	210803	308718	271224	273622	271352	289908	335152	284612	304637	345974	315549	283168	368868	320250	300737	363083	17.9414	17.6855	18.2359	18.0491	18.0618	18.0498	18.1452	18.3545	18.1186	18.2167	18.4003	18.2675	18.1113	18.4927	18.2888	18.1981
P52624	P52624;F6YBT6;E9Q5K7;E9Q391;Q5SUC6	P52624	UPP1_MOUSE	Upp1	Upp1	Uridine phosphorylase 1	-1.00803	0.992037	0.877286	-0.0205836	0.131928	1.23067	1.23067	0.0476875	0.304417	1.44463	14459.4	12494.1	17170.5	11256.8	12802.5	13502.6	18164.6	14119.3	15780.2	16359.2	21965.5	17997.6	14365.2	15163	20675.4	16172.8	16319.2	13.8197	13.609	14.0676	13.4585	13.6441	13.7209	14.1488	13.7854	13.9458	13.9978	14.423	14.1355	13.8103	13.8883	14.3356	13.9813
Q9QZB0	Q9QZB0;G5E8E0	Q9QZB0	RGS17_MOUSE	Rgs17	Rgs17	Regulator of G-protein signaling 17	-1.01497	0.98525	0.869314	-0.0177755	0.119153	1.23395	1.23395	0.0187574	0.297813	1.41476	49444	53840.5	41531	53254.7	48455.4	64474.9	59250.4	65198.7	47812.8	58685	64233.2	54381.6	57684.5	62015.8	55190.6	78200.5	57566.4	15.5935	15.7164	15.3419	15.7006	15.5644	15.9764	15.8545	15.9926	15.5451	15.8407	15.971	15.7308	15.8159	15.9203	15.7521	16.2549
Q91XY6	Q91XY5;Q91XY6	Q91XY5	Q91XY6_MOUSE	Pcdhga2	Pcdhga2	Protocadherin gamma A2	-1.04953	0.952812	0.581935	-0.0592057	0.307637	1.23154	1.23154	0.0492437	0.297741	1.41444	20861	21644.2	14949	19066.5	18721.1	20877.2	20311.2	23840.8	22440.6	24950	21690.7	28639.9	24809.1	24463.6	22877.3	17906.2	22056.3	14.3485	14.4017	13.8678	14.2188	14.1924	14.3496	14.31	14.5411	14.4538	14.6068	14.4048	14.8057	14.5986	14.5783	14.4816	14.1282
Q7TN73	Q7TN73	Q7TN73	CASD1_MOUSE	Casd1	Casd1	N-acetylneuraminate 9-O-acetyltransferase	1.12998	1.12998	0.296088	0.157465	0.678091	-1.25407	0.797404	0.0135415	-0.325931	1.40594	3457.62	3285.04	3716.6	2671.92	3347.26	3881.12	2631.5	2372.02	3006.68	2369.77	3556.47	2758.65	2392.53	2890.39	2870.19	2161.33	2694.88	11.7556	11.6817	11.8598	11.3837	11.7088	11.9223	11.3617	11.2119	11.554	11.2105	11.7962	11.4297	11.2243	11.497	11.4869	11.0777
Q8R2Z5	Q8R2Z5;Q8R2Z5-2	Q8R2Z5	VWA1_MOUSE	Vwa1	Vwa1	von Willebrand factor A domain-containing protein 1	1.06564	1.06564	0.309182	0.0920175	0.380343	1.22827	1.22827	0.00694755	0.295013	1.4021	24807.2	24134.6	28964	27086.6	23053.1	35360.5	27466.5	33102.7	36212.9	36010.8	32963.9	28331.4	30790.3	29721.6	31901.9	37973.5	30010.1	14.5985	14.5588	14.822	14.7253	14.4927	15.1099	14.7454	15.0147	15.1442	15.1361	15.0086	14.7901	14.9102	14.8592	14.9614	15.2127
Q9R0M5	Q9R0M5;Q9R0M5-2;Q9R0M5-3	Q9R0M5	TPK1_MOUSE	Tpk1	Tpk1	Thiamin pyrophosphokinase 1	1.16173	1.16173	0.0651211	0.231595	1.01534	-1.23782	0.807871	0.0203322	-0.3222	1.38906	5413.84	6007.92	6253.23	5470.96	6155.94	5167.02	5908.95	5313.43	5731.2	5276.89	5603.16	5188.74	4833.6	3890	4222.38	4183.48	6088.39	12.4024	12.5526	12.6104	12.4176	12.5878	12.3351	12.5287	12.3754	12.4846	12.3655	12.452	12.3412	12.2389	11.9256	12.0438	12.0305
Q8BHK2	Q8BHK2;H3BJR6	Q8BHK2	SCN3B_MOUSE	Scn3b	Scn3b	Sodium channel subunit beta-3	1.03416	1.03416	0.680194	0.0501774	0.189994	-1.23903	0.807082	0.012986	-0.32101	1.38368	43199.3	44305	43036.4	40124.9	41466.2	43035	34558.3	28485.8	36554.4	36541	33293	36300.5	38562.4	36177.3	30394.4	26436.5	37578.2	15.3987	15.4352	15.3933	15.2922	15.3396	15.3932	15.0767	14.798	15.1578	15.1572	15.0229	15.1477	15.2349	15.1428	14.8915	14.6902
A0A286YD34	A0A286YD34	A0A286YD34	A0A286YD34_MOUSE	Sorbs1	Sorbs1	Sorbin and SH3 domain-containing protein 1 (Fragment)	1.02172	1.02172	0.945762	-0.0120776	0.0932309	1.21364	1.21364	0.0448665	0.289223	1.37592	5162.62	5768.7	6875.73	4460.9	5421.8	6188.64	4994.2	5240.54	10426.1	6408.78	7944	6609.81	5913.57	6853.27	7078.84	6282.31	7588.75	12.3339	12.494	12.7473	12.1231	12.4046	12.5954	12.286	12.3555	13.3479	12.6458	12.9557	12.6904	12.5298	12.7426	12.7893	12.6171
P11835	P11835;Q542I8;M0QWA7	P11835	ITB2_MOUSE	Itgb2	Itgb2	Integrin beta-2	-1.03456	0.966594	0.684111	-0.0396727	0.218773	1.23014	1.23014	0.0187947	0.286457	1.36341	24661.3	24407.2	24192.2	24516.7	24403.2	26792.9	29496.5	29519.1	32277.6	29526.3	26722.3	33281.3	27396.9	30070.9	27092.2	25440.4	37078.1	14.59	14.575	14.5623	14.5815	14.5748	14.7096	14.8483	14.8494	14.9782	14.8497	14.7058	15.0224	14.7417	14.8761	14.7256	14.6348
Q8VEE1	Q8VEE1	Q8VEE1	LMCD1_MOUSE	Lmcd1	Lmcd1	LIM and cysteine-rich domains protein 1	1.01893	1.01893	0.840781	0.024238	0.0719844	1.22385	1.22385	0.0174033	0.285969	1.36121	16635.5	18383.7	15881.3	20017.4	16682.2	18258.8	25082.6	20883.2	18094.1	24686.2	24081.1	20431.1	21803.3	19925.3	26422.7	22222.3	17846.2	14.022	14.1661	13.955	14.289	14.026	14.1563	14.6144	14.3501	14.1432	14.5914	14.5556	14.3185	14.4123	14.2823	14.6895	14.4397
Q9CYS6	Q9CYS6;Q9CYS6-2	Q9CYS6	CB072_MOUSE			Uncharacterized protein C2orf72 homolog	-1.20887	0.827219	0.012552	-0.281998	1.32122	1.21223	1.21223	0.0171092	0.283513	1.3501	7959.9	9685.68	9114.87	7332.99	9443.13	7799.18	8078.71	7861.43	9537.19	8303.61	10808.8	10630.8	10809.8	9848.58	11097.8	9699.11	11245.3	12.9585	13.2416	13.154	12.8402	13.205	12.9291	12.9799	12.9406	13.2193	13.0195	13.3999	13.376	13.4001	13.2657	13.438	13.2436
Q04519	Q04519	Q04519	ASM_MOUSE	Smpd1	Smpd1	Sphingomyelin phosphodiesterase	-1.00646	0.993582	0.849046	-0.0197438	0.128107	1.21209	1.21209	0.0178138	0.282658	1.34623	17035.7	16562.8	18555.4	18777.9	22544.2	17695.2	21670	23124.1	28107.6	20958.7	23533	20813.4	23191.7	22298	21073.1	22959.7	25625.3	14.0563	14.0157	14.1796	14.1967	14.4605	14.1111	14.4034	14.4971	14.7787	14.3553	14.5224	14.3452	14.5013	14.4446	14.3631	14.4868
P14115	P14115	P14115	RL27A_MOUSE	Rpl27a	Rpl27a	60S ribosomal protein L27a	1.26855	1.26855	0.151429	0.309797	1.37111	-1.23427	0.810193	0.0366397	-0.311977	1.34283	246645	279788	341319	291796	305781	445226	324270	346861	253901	217191	219774	265685	267101	220447	252913	247878	170616	17.9121	18.094	18.3808	18.1546	18.2221	18.7642	18.3068	18.404	17.9539	17.7286	17.7457	18.0194	18.027	17.7501	17.9483	17.9193
Q4PZA2-4	Q4PZA2;Q4PZA2-2;Q4PZA2-3;Q4PZA2-4	Q4PZA2	ECE1_MOUSE	Ece1	Ece1	Isoform D of Endothelin-converting enzyme 1	1.30753	1.30753	0.134946	0.332031	1.47227	-1.24274	0.804675	0.032036	-0.308994	1.32934	4473.27	4154.13	5490.82	3694.64	4101.46	7862.66	4504.24	3902.91	4500.31	3329.89	3568.29	3152.11	3700.15	3683.17	4134.33	3514.66	2976.28	12.1271	12.0203	12.4228	11.8512	12.0019	12.9408	12.1371	11.9303	12.1358	11.7013	11.801	11.6221	11.8534	11.8467	12.0134	11.7792
P14901	P14901	P14901	HMOX1_MOUSE	Hmox1	Hmox1	Heme oxygenase 1	-1.0581	0.94509	0.446308	-0.0867634	0.433008	1.2127	1.2127	0.00703875	0.271597	1.29621	9406.7	9893.71	10182.5	9398.68	9141.5	10464.4	9798.16	8773.52	12180	12985.7	11846.2	14336.9	10950.2	11004.6	11130.1	10591.3	11872.3	13.1995	13.2723	13.3138	13.1982	13.1582	13.3532	13.2583	13.0989	13.5722	13.6646	13.5321	13.8074	13.4187	13.4258	13.4422	13.3706
Q99LJ6	Q99LJ6	Q99LJ6	GPX7_MOUSE	Gpx7	Gpx7	Glutathione peroxidase 7	1.15699	1.15699	0.0516908	0.208346	0.909572	-1.23641	0.808794	0.029819	-0.300892	1.2927	6479.72	7652.88	9676.12	8025.2	8161.41	8877.56	7119.22	6140.59	7442.41	7818.44	7513.48	5951.96	6567.32	5547.54	7535	6682.82	6532.93	12.6617	12.9018	13.2402	12.9703	12.9946	13.1159	12.7975	12.5842	12.8616	12.9327	12.8753	12.5391	12.6811	12.4376	12.8794	12.7062
Q8VED9	Q8VED9	Q8VED9	LEGL_MOUSE	Lgalsl	Lgalsl	Galectin-related protein	-1.04223	0.959485	0.464871	-0.0608705	0.31521	1.20713	1.20713	0.00293098	0.267357	1.27704	332409	338466	311498	316603	328710	347307	364302	433498	331200	408580	377389	382386	415344	386729	333094	432514	407735	18.3426	18.3687	18.2489	18.2723	18.3265	18.4059	18.4748	18.7257	18.3373	18.6403	18.5257	18.5447	18.6639	18.561	18.3456	18.7224
O08688	O08688	O08688	CAN5_MOUSE	Capn5	Capn5	Calpain-5	-1.05524	0.947648	0.384842	-0.0746412	0.377859	-1.2265	0.815331	0.0082598	-0.296898	1.27464	120497	110547	103373	101707	125181	77902.6	86903.4	83425.7	99664.7	83082.5	89449.4	75619.3	93200.4	92779.9	98445	85686.5	103448	16.8786	16.7543	16.6575	16.6341	16.9337	16.2494	16.4071	16.3482	16.6048	16.3423	16.4488	16.2065	16.508	16.5015	16.587	16.3868
Q8CGV2	Q8CGV2	Q8CGV2	TPH2_MOUSE	Tph2	Tph2	Tryptophan 5-hydroxylase 2	1.0288	1.0288	0.84094	0.0240927	0.0713235	1.20355	1.20355	0.000739675	0.26527	1.2676	21977.9	22817.8	22176.5	20349	22279.6	30782.3	22364.7	22560.5	23449.7	29840.3	33854.2	23306.8	27049.3	27782.2	27457	24895.3	27801.9	14.4238	14.4779	14.4367	14.3127	14.4434	14.9098	14.4489	14.4615	14.5173	14.865	15.047	14.5085	14.7233	14.7619	14.7449	14.6036
Q9CQR4	Q9CQR4	Q9CQR4	ACO13_MOUSE	Acot13	Acot13	Acyl-coenzyme A thioesterase 13	-1.13331	0.882368	0.111497	-0.184641	0.878295	1.20309	1.20309	0.0110488	0.262661	1.2558	816982	903420	809197	745701	759573	678205	797951	849280	847912	993910	972702	889650	1.09e+06	1.09e+06	956705	822215	976619	19.6399	19.785	19.6261	19.5082	19.5348	19.3714	19.6059	19.6959	19.6936	19.9228	19.8916	19.7629	20.0559	20.0559	19.8677	19.6492
Q80XN0	Q80XN0	Q80XN0	BDH_MOUSE	Bdh1	Bdh1	D-beta-hydroxybutyrate dehydrogenase, mitochondrial	-1.04689	0.955209	0.415093	-0.0643565	0.33107	-1.22186	0.818425	0.0028771	-0.292449	1.25452	349830	336102	320906	380886	336320	232444	258683	271793	275633	291079	287729	310201	246638	272550	318514	282745	262553	18.4163	18.3585	18.2918	18.539	18.3595	17.8265	17.9808	18.0521	18.0724	18.1511	18.1344	18.2428	17.912	18.0562	18.281	18.1091
Q6PIX5	Q6PIX5	Q6PIX5	RHDF1_MOUSE	Rhbdf1	Rhbdf1	Inactive rhomboid protein 1	-1.10017	0.908954	0.218317	-0.132674	0.641876	1.19801	1.19801	0.0413914	0.256336	1.2272	3957.32	4412.38	4249.14	5085.19	5087.04	5836.03	4998.45	4595.62	4711.04	5247.49	4393.05	5315.61	5218	5836.01	6835.21	4756.66	4803.28	11.9503	12.1073	12.053	12.3121	12.3126	12.5108	12.2873	12.166	12.2018	12.3574	12.101	12.376	12.3493	12.5108	12.7388	12.2157
P22437	P22437	P22437	PGH1_MOUSE	Ptgs1	Ptgs1	Prostaglandin G/H synthase 1	-1.13465	0.881328	0.0713515	-0.1734	0.827156	1.20101	1.20101	0.0179497	0.255963	1.22551	6643.28	6303.43	6989	6839.08	6185.08	7131.93	7405	6963.32	6541.11	6936.29	6887.42	9005.28	6816.41	8458.8	7369.23	6899.8	8952.73	12.6977	12.6219	12.7709	12.7396	12.5946	12.8001	12.8543	12.7656	12.6753	12.7599	12.7497	13.1366	12.7348	13.0462	12.8473	12.7523
O88939	O88939;O88939-2;D3Z4C3	O88939	ZBT7A_MOUSE	Zbtb7a	Zbtb7a	Zinc finger and BTB domain-containing protein 7A	1.09545	1.09545	0.343825	0.123384	0.523042	1.19245	1.19245	0.0284313	0.249793	1.19761	5595.69	5651.18	7045.81	6319.37	6293.24	7535.12	8819.53	10449.8	6637.2	8118.68	6884.58	7456.98	8272.86	6246.57	6423.49	8454.92	7368.8	12.4501	12.4643	12.7825	12.6256	12.6196	12.8794	13.1065	13.3512	12.6964	12.987	12.7492	12.8644	13.0142	12.6088	12.6491	13.0456
Q99JG2	Q99JG2	Q99JG2	G37L1_MOUSE	Gpr37l1	Gpr37l1	G-protein coupled receptor 37-like 1	-1.10418	0.90565	0.181743	-0.156363	0.749646	1.18875	1.18875	0.00185792	0.249091	1.19444	151410	177014	157194	168742	170320	140675	172618	195183	148948	195080	212910	196535	202533	215958	179540	184024	197819	17.2081	17.4335	17.2622	17.3645	17.3779	17.102	17.3972	17.5745	17.1845	17.5737	17.6999	17.5844	17.6278	17.7204	17.4539	17.4895
Q6VH22	Q6VH22;A0A0J9YU41	Q6VH22	IF172_MOUSE	Ift172	Ift172	Intraflagellar transport protein 172 homolog	1.03223	1.03223	0.634513	0.0416277	0.151098	-1.21309	0.82434	0.0143068	-0.275545	1.17808	7626.67	7125.92	9372.83	7230.21	7608.25	7446.52	6621.33	5817.77	7700.53	5937.29	6262.07	5582.28	6107.03	6673.28	6429.55	6644.86	7106.36	12.8968	12.7989	13.1943	12.8198	12.8933	12.8624	12.6929	12.5063	12.9107	12.5356	12.6124	12.4466	12.5763	12.7042	12.6505	12.698
P28063	P28063	P28063	PSB8_MOUSE	Psmb8	Psmb8	Proteasome subunit beta type-8	1.01365	1.01365	0.883126	0.0179283	0.043279	1.18976	1.18976	0.043749	0.244786	1.17497	30929.3	35290.6	40020.2	32596.9	36271.3	41081.6	40872.9	35713.3	53869.4	37335.8	44543.7	47509.3	39361.3	42218.7	37890.2	34004.6	49019.4	14.9167	15.107	15.2884	14.9924	15.1465	15.3262	15.3189	15.1242	15.7172	15.1883	15.4429	15.5359	15.2645	15.3656	15.2095	15.0534
Q9CZS1	Q9CZS1	Q9CZS1	AL1B1_MOUSE	Aldh1b1	Aldh1b1	Aldehyde dehydrogenase X, mitochondrial	-1.02789	0.972867	0.602603	-0.0431579	0.234628	-1.20904	0.827104	0.0133375	-0.27104	1.15771	149555	171032	126638	145983	143752	105724	116661	101788	135104	126412	125916	141095	120529	123719	114325	115935	115848	17.1903	17.3839	16.9504	17.1554	17.1332	16.6899	16.832	16.6352	17.0437	16.9478	16.9421	17.1063	16.879	16.9167	16.8028	16.823
A2AF33	Q8C0W0;A2AF33;A2AF31	Q8C0W0	A2AF33_MOUSE	Tmsb15b1	Tmsb15b1	Thymosin beta	-1.07661	0.92884	0.39297	-0.099493	0.490921	-1.19469	0.837036	0.0311613	-0.268463	1.14605	46755.2	43281.7	49735.9	42831.1	46340.6	31882.4	30917.1	35064.7	38415.7	36319.3	40998.6	45215.3	31183.4	42273.4	38802.3	31706.2	40781.2	15.5128	15.4015	15.602	15.3864	15.5	14.9605	14.9161	15.0977	15.2294	15.1484	15.3233	15.4645	14.9285	15.3675	15.2439	14.9525
Q922R5	Q922R5;M0QW93	Q922R5	P4R3B_MOUSE	Ppp4r3b	Ppp4r3b	Serine/threonine-protein phosphatase 4 regulatory subunit 3B	-1.00351	0.996499	0.920252	-0.0159442	0.110821	-1.1937	0.837733	0.0338428	-0.268312	1.14537	10024.7	10362.1	10529.4	9031.36	10395.3	8318.22	10811.6	7142.25	5939.46	8946.49	9273.49	10034.1	6921.72	7618.13	10138.1	7596.69	8299.93	13.2913	13.339	13.3621	13.1407	13.3436	13.0221	13.4003	12.8022	12.5361	13.1271	13.1789	13.2926	12.7569	12.8952	13.3075	12.8912
Q8VEE0	Q8VEE0;B2KGF0	Q8VEE0	RPE_MOUSE	Rpe	Rpe	Ribulose-phosphate 3-epimerase	-1.01784	0.982471	0.657479	-0.0258802	0.156024	1.17361	1.17361	0.0375522	0.237688	1.14287	17519.4	17275.2	22912.9	17163.3	17607.9	21621.8	22170.7	18874.2	20975.2	23293.2	21022.5	20069.1	22415.9	21294.8	20418.2	22077.1	23965.5	14.0967	14.0764	14.4839	14.067	14.1039	14.4002	14.4364	14.2041	14.3564	14.5076	14.3596	14.2927	14.4522	14.3782	14.3176	14.4303
Q9CWS4	Q9CWS4;A8Y5J3;D6RH69	Q9CWS4	INT11_MOUSE	Ints11	Ints11	Integrator complex subunit 11	1.27933	1.27933	0.0226584	0.353692	1.57081	-1.189	0.841044	0.034432	-0.261361	1.11394	10649.9	10155.2	9491.85	9555.23	10826.8	9532.77	12859.1	12674.6	8579.28	10340.8	11448.5	9721.25	7849.95	6467.78	9345.2	8334.15	9429.57	13.3786	13.3099	13.2125	13.2221	13.4023	13.2187	13.6505	13.6297	13.0666	13.3361	13.4829	13.2469	12.9385	12.6591	13.19	13.0248
Q3UF64;Q3UF64-2	Q3UF64;Q3UF64-2	Q3UF64	RNFT2_MOUSE	Rnft2	Rnft2	RING finger and transmembrane domain-containing protein 2	1.08853	1.08853	0.471745	0.115163	0.485642	-1.18483	0.844004	0.0475376	-0.259662	1.10625	5517.67	6021.37	5543.07	6005.55	5783.02	4584.85	5563.54	5126.11	6026.39	3838.72	6689.48	3473.36	5081.55	4738.98	5436.22	5480.61	5029.65	12.4298	12.5559	12.4365	12.5521	12.4976	12.1627	12.4418	12.3236	12.5571	11.9064	12.7077	11.7621	12.3111	12.2104	12.4084	12.4201
Q8VBX0	Q8VBX0	Q8VBX0	ASB13_MOUSE	Asb13	Asb13	Ankyrin repeat and SOCS box protein 13	-1.0846	0.921998	0.249128	-0.128226	0.621638	1.17041	1.17041	0.00333447	0.225585	1.08814	12602.9	13816	13692.3	13416.3	14749.8	11400.3	14969.7	17144.9	12868.2	15449.8	16582.2	17213.1	14646	15900.9	14512.9	16785.8	16836.4	13.6215	13.7541	13.7411	13.7117	13.8484	13.4768	13.8698	14.0655	13.6515	13.9153	14.0173	14.0712	13.8382	13.9568	13.825	14.035
P11031	P11031	P11031	TCP4_MOUSE	Sub1	Sub1	Activated RNA polymerase II transcriptional coactivator p15	1.08744	1.08744	0.341659	0.110728	0.465463	-1.19508	0.836763	0.0293258	-0.254332	1.08215	178275	136243	167579	183759	175903	183924	164860	167829	123507	126313	152700	150231	160582	140748	138445	131141	124077	17.4437	17.0558	17.3545	17.4875	17.4244	17.4888	17.3309	17.3566	16.9142	16.9466	17.2203	17.1968	17.293	17.1028	17.079	17.0008
P43406	P43406;A2AKI5	P43406	ITAV_MOUSE	Itgav	Itgav	Integrin alpha-V	1.0312	1.0312	0.540978	0.0418695	0.152198	1.16788	1.16788	0.00169768	0.22296	1.07626	64501.5	65576	70344.3	73153.1	69726.5	77527.3	90863.9	83788.3	70939.5	88737.2	84278.3	77976.9	81234.7	74324	88919.4	82371	76297	15.977	16.0009	16.1021	16.1586	16.0894	16.2424	16.4714	16.3545	16.1143	16.4373	16.3629	16.2508	16.3098	16.1815	16.4402	16.3298
P20060	P20060	P20060	HEXB_MOUSE	Hexb	Hexb	Beta-hexosaminidase subunit beta	-1.07662	0.92883	0.245188	-0.111581	0.545912	1.16578	1.16578	0.00698481	0.219027	1.05848	155580	157223	138526	161834	157046	132232	170813	167507	194589	161930	173720	182745	175425	174608	166163	169089	209445	17.2473	17.2625	17.0798	17.3042	17.2608	17.0127	17.3821	17.3539	17.5701	17.305	17.4064	17.4795	17.4205	17.4138	17.3422	17.3674
Q8BG67;Q8BG67-2	Q8BG67;Q8BG67-2;Q8BWC5;A0A1D5RLL3	Q8BG67	EFR3A_MOUSE	Efr3a	Efr3a	Protein EFR3 homolog A	-1.01108	0.989043	0.853048	-0.0238816	0.146932	1.16566	1.16566	0.038699	0.214723	1.03901	31750.5	37953.7	32619.5	35420.1	34349.9	32377.3	40029	42269.2	31302.1	47564.5	44543.8	46436	42620	39112.8	38463.1	42016.7	32074.8	14.9545	15.212	14.9934	15.1123	15.068	14.9827	15.2888	15.3673	14.934	15.5376	15.4429	15.503	15.3792	15.2554	15.2312	15.3587
P08414	P08414;Q8BGR3	P08414	KCC4_MOUSE	Camk4	Camk4	Calcium/calmodulin-dependent protein kinase type IV	-1.09026	0.917211	0.155979	-0.130674	0.632778	-1.18734	0.842221	0.0168225	-0.244776	1.03893	141047	130955	108062	133151	121500	80888.1	96304.5	109370	113471	96986.9	91356.1	101849	101261	114635	99491.6	106449	117799	17.1058	16.9987	16.7215	17.0227	16.8906	16.3036	16.5553	16.7389	16.792	16.5655	16.4792	16.6361	16.6277	16.8067	16.6023	16.6998
P21956;P21956-2	P21956;P21956-2	P21956	MFGM_MOUSE	Mfge8	Mfge8	Lactadherin	1.02854	1.02854	0.651877	0.046505	0.173287	1.16622	1.16622	0.0486959	0.211531	1.02458	15781.4	14550.4	15783	16315.7	14758.2	20268	19220.7	20833.1	16652.4	17004.8	17127.6	14903.4	18669.8	16806.8	18254.1	22496	16893	13.9459	13.8288	13.9461	13.994	13.8492	14.3069	14.2304	14.3466	14.0234	14.0537	14.064	13.8634	14.1884	14.0368	14.1559	14.4574
Q8K354	Q8K354	Q8K354	CBR3_MOUSE	Cbr3	Cbr3	Carbonyl reductase [NADPH] 3	-1.08622	0.92062	0.111489	-0.122593	0.596012	1.15611	1.15611	0.0111433	0.210419	1.01955	138187	131125	111481	126439	126754	112844	138963	141085	129653	150616	136569	157881	150480	141114	144002	153535	132536	17.0763	17.0006	16.7664	16.9481	16.9517	16.784	17.0843	17.1062	16.9843	17.2005	17.0593	17.2685	17.1992	17.1065	17.1357	17.2282
Q9EP89	Q9EP89	Q9EP89	LACTB_MOUSE	Lactb	Lactb	Serine beta-lactamase-like protein LACTB, mitochondrial	-1.02139	0.979055	0.680094	-0.0436548	0.236889	1.15429	1.15429	0.0160857	0.209165	1.01388	64108.8	79255.1	71037	78465.9	74954.5	76009.3	77303.8	94403.8	63846.6	89722.4	97529.3	90189.7	82447.3	92367.6	79814.3	81910.4	82757.4	15.9682	16.2742	16.1163	16.2598	16.1937	16.2139	16.2383	16.5266	15.9623	16.4532	16.5735	16.4607	16.3312	16.4951	16.2844	16.3218
Q8R0I0	Q8R0I0;F6X479	Q8R0I0	ACE2_MOUSE	Ace2	Ace2	Angiotensin-converting enzyme 2	-1.08424	0.922309	0.231327	-0.110575	0.541338	-1.17383	0.851913	0.0224529	-0.238593	1.01098	8831.04	8427.92	9589.13	8867.95	8221.43	6839.26	6534.87	7808.43	6852.05	6311.43	7081.41	8627.76	6828.19	7623.94	8487.06	7061.33	6288.82	13.1084	13.041	13.2272	13.1144	13.0052	12.7396	12.6739	12.9308	12.7423	12.6238	12.7898	13.0748	12.7373	12.8963	13.051	12.7857
[truncated: 1 more columns]

## Sheet: S6. HPC_F_18KOv18WT
Protein.Group	Protein.Ids	Protein_Ids_1	Protein.Names	Genes	Genes_1	First.Protein.Description	Fold Change F 18KO v 18WT	Avg Ratio F 18KO v 18WT	Welch's T-test F 18KO v 18WT	T-test diff F 18KO v 18WT	Z-score F 18KO v 18WT	Fold Change F 18WT v 3WT	Avg Ratio F 18WT v 3WT	Welch's T-test F 18WT v 3WT	T-test diff F 18WT v 3WT	Z-score F 18WT v 3WT	Hippo_F3WT_1	Hippo_F3WT_2	Hippo_F3WT_3	Hippo_F3WT_4	Hippo_F18KO_1	Hippo_F18KO_2	Hippo_F18KO_3	Hippo_F18KO_4	Hippo_F18KO_5	Hippo_F18KO_6	Hippo_F18WT_1	Hippo_F18WT_2	Hippo_F18WT_3	Hippo_F18WT_4	Hippo_F18WT_5	Hippo_F18WT_6	Log2_Hippo_F3WT_1	Log2_Hippo_F3WT_2	Log2_Hippo_F3WT_3	Log2_Hippo_F3WT_4	Log2_Hippo_F18KO_1	Log2_Hippo_F18KO_2	Log2_Hippo_F18KO_3	Log2_Hippo_F18KO_4	Log2_Hippo_F18KO_5	Log2_Hippo_F18KO_6	Log2_Hippo_F18WT_1	Log2_Hippo_F18WT_2	Log2_Hippo_F18WT_3	Log2_Hippo_F18WT_4	Log2_Hippo_F18WT_5	Log2_Hippo_F18WT_6
Q64378	Q64378;A0A3B2WBD2	Q64378	FKBP5_MOUSE	Fkbp5	Fkbp5	Peptidyl-prolyl cis-trans isomerase FKBP5	-23.0147	0.0434505	0.000106954	-4.91188	24.0564	-1.03881	0.96264	0.65059	-0.065336	0.275106	56784.3	66907.3	75467.3	70839.6	1582.77	6305.44	2231.86	4979.2	876.503	964.166	66875.9	72379.7	44589.8	68207.1	65796.4	72018.3	15.7932	16.0299	16.2036	16.1123	10.6282	12.6224	11.124	12.2817	9.77562	9.91314	16.0292	16.1433	15.4444	16.0576	16.0057	16.1361
A0A075B5M7	A0A075B5M7;A0A0B4J1J2;A0A0G2JDV4;A0A0B4J1J1	A0A075B5M7	A0A075B5M7_MOUSE	Igkv5-39	Igkv5-39	Immunoglobulin kappa variable 5-39	-3.94529	0.253467	0.0034702	-1.84276	9.009	4.02571	4.02571	0.00419112	1.80071	6.9295	2996.01	1531.02	2022.3	2136.51	2466.01	1180.58	2068.5	1681.96	1773.32	4123.95	12818.2	10503.3	16535	3753.13	5229.59	3610.74	11.5488	10.5803	10.9818	11.061	11.268	10.2053	11.0144	10.7159	10.7922	12.0098	13.6459	13.3586	14.0132	11.8739	12.3525	11.8181
P15306	P15306	P15306	TRBM_MOUSE	Thbd	Thbd	Thrombomodulin	-2.16642	0.461591	0.0491768	-1.40496	6.86257	1.46624	1.46624	0.357351	0.612125	2.3405	5954.07	2059	1774.38	7097.88	1687.24	946.746	7168.76	1341.86	907.079	5090.37	5256.54	3729.7	13984.9	5732.98	5703.79	2728.96	12.5397	11.0077	10.7931	12.7932	10.7204	9.88683	12.8075	10.39	9.82508	12.3136	12.3599	11.8648	13.7716	12.4851	12.4777	11.4141
O54890	O54890	O54890	ITB3_MOUSE	Itgb3	Itgb3	Integrin beta-3	-2.1471	0.465745	0.0200055	-1.19614	5.83872	1.74638	1.74638	0.0373442	0.760308	2.91262	2727.04	1658.24	2841.88	1851.85	2599.34	2180.14	1038.74	2062.13	2594.82	601.679	3939.43	1811.43	5835.1	3989.94	3525.1	4682.06	11.4131	10.6954	11.4726	10.8548	11.3439	11.0902	10.0206	11.0099	11.3414	9.23285	11.9438	10.8229	12.5105	11.9622	11.7834	12.1929
Q60611	Q60611;E9PVB7	Q60611	SATB1_MOUSE	Satb1	Satb1	DNA-binding protein SATB1	-2.04117	0.489915	0.0280452	-1.05442	5.1439	1.27678	1.27678	0.45418	0.389044	1.47921	6894.81	1874.25	3662.16	5087.32	2056.32	969.988	2928.59	4163.68	3733.44	2585.1	6080.33	4566.61	3935.66	7954.62	8448.67	2565.09	12.7513	10.8721	11.8385	12.3127	11.0058	9.92182	11.516	12.0236	11.8663	11.336	12.5699	12.1569	11.9424	12.9576	13.0445	11.3248
Q8R2K3	Q8R2K3	Q8R2K3	Q8R2K3_MOUSE	Ssbp1	Ssbp1	Single-stranded DNA-binding protein	-2.12746	0.470043	0.0136475	-1.02975	5.02295	1.35997	1.35997	0.328666	0.359932	1.36681	2017.63	2887.41	1521.85	2838.64	1808.29	1403.74	780.539	1096.93	2027	1767.9	5898.17	1846.86	4194.8	2425.3	2035.67	2500.45	10.9784	11.4956	10.5716	11.471	10.8204	10.4551	9.60833	10.0993	10.9851	10.7878	12.5261	10.8509	12.0344	11.2439	10.9913	11.288
P28665	P28665;P28666;A0A0N4SVU1	P28665	MUG1_MOUSE	Mug1	Mug1	Murinoglobulin-1	-2.12072	0.471537	0.0259592	-0.943835	4.60173	1.32194	1.32194	0.47776	0.279428	1.05599	3762.6	3148.43	6006.58	3175.44	3692.41	2358.44	2478.05	2250.42	2510.08	1757.86	6927.48	2934	11030.6	3370.53	4331.43	3317.06	11.8775	11.6204	12.5523	11.6327	11.8503	11.2036	11.275	11.136	11.2935	10.7796	12.7581	11.5187	13.4292	11.7188	12.0806	11.6957
Q80U57	Q80U57	Q80U57	RIMS3_MOUSE	Rims3	Rims3	Regulating synaptic membrane exocytosis protein 3	-1.94011	0.515435	0.0316028	-0.839264	4.08903	1.49408	1.49408	0.272343	0.651407	2.49217	38616.1	8565.89	16282	20832.5	18467.4	13159.4	13705.1	19380.4	16730.6	15932.5	30015.9	15343.8	37807.5	40053.6	49277.2	16420.8	15.2369	13.0644	13.991	14.3465	14.1727	13.6838	13.7424	14.2423	14.0302	13.9597	14.8734	13.9054	15.2064	15.2896	15.5886	14.0032
Q76LL6;Q76LL6-2;Q76LL6-3;Q76LL6-4	Q76LL6;Q76LL6-2;Q76LL6-3;Q76LL6-4	Q76LL6	FHOD3_MOUSE	Fhod3	Fhod3	FH1/FH2 domain-containing protein 3	-1.82522	0.54788	0.0404008	-0.782211	3.80931	1.14191	1.14191	0.743385	0.135144	0.498928	1613.47	665.72	1415.37	1261.6	1227.93	577.567	694.191	653.022	716.901	781.463	709.512	2271.19	1996.6	841.647	1583.69	1086.57	10.656	9.37877	10.467	10.301	10.262	9.17384	9.43919	9.35099	9.48563	9.61003	9.47068	11.1492	10.9633	9.71707	10.6291	10.0856
O70174	O70174;B7ZBU7	O70174	ACHA4_MOUSE	Chrna4	Chrna4	Neuronal acetylcholine receptor subunit alpha-4	-1.6826	0.594319	0.0368301	-0.675993	3.28855	1.22367	1.22367	0.458705	0.238932	0.899642	8380.46	6078.63	6181.38	10564.4	4978.69	4579.38	5677.99	5209.85	6843	6751.61	13343.4	5083.82	11066.8	10987.2	11170.1	5625.2	13.0328	12.5695	12.5937	13.3669	12.2816	12.1609	12.4712	12.347	12.7404	12.721	13.7038	12.3117	13.434	13.4235	13.4474	12.4577
Q8BWU8	Q8BWU8;E9PYH3	Q8BWU8	AT2L1_MOUSE	Etnppl	Etnppl	Ethanolamine-phosphate phospho-lyase	-1.5947	0.627076	0.020544	-0.631556	3.07068	1.35459	1.35459	0.107818	0.380478	1.44614	21614.4	21490.6	22186.7	26456.6	17936.3	19583.1	16003	25823.7	16065	21489.2	25786.4	21690.3	36652.9	35159.8	46428.5	20703.5	14.3997	14.3914	14.4374	14.6913	14.1306	14.2573	13.9661	14.6564	13.9716	14.3913	14.6543	14.4048	15.1616	15.1016	15.5027	14.3376
Q9R171	Q8BGU2;Q9R171	Q8BGU2	CBLN1_MOUSE	Cbln1	Cbln1	Cerebellin-1	-1.51381	0.660585	0.0019138	-0.583539	2.83526	1.6199	1.6199	0.000967792	0.676061	2.58735	8212.08	8619.33	8237.1	9574.61	8832.44	7877.2	10102.8	10937.2	8895.22	8961.64	12814.6	13032.2	12076	19269	15360.2	11625.7	13.0035	13.0734	13.0079	13.225	13.1086	12.9435	13.3025	13.417	13.1188	13.1295	13.6455	13.6698	13.5599	14.234	13.9069	13.505
Q3USZ8	Q3USZ8	Q3USZ8	DIK2A_MOUSE	Dipk2a	Dipk2a	Divergent protein kinase domain 2A	-1.51535	0.659914	0.0355002	-0.565388	2.74627	1.16831	1.16831	0.448612	0.176802	0.659763	3301.77	4621.03	3879.95	4643.94	2098.79	2874.19	3564.3	3519.55	3875.3	3088.09	3139.47	6195.22	7107.31	4390.22	4535.13	3454.93	11.689	12.174	11.9218	12.1811	11.0353	11.4889	11.7994	11.7812	11.9201	11.5925	11.6163	12.5969	12.7951	12.1001	12.1469	11.7544
Q8K0T7	Q8K0T7	Q8K0T7	UN13C_MOUSE	Unc13c	Unc13c	Protein unc-13 homolog C	-1.45711	0.686291	0.0466261	-0.542919	2.63611	1.41064	1.41064	0.0379271	0.4477	1.70567	3355.07	3361.98	3086.42	2922.57	3538.83	3387.06	4269.9	2709.63	2789.1	1785.74	3880.49	3794.55	7511.37	3647.09	3984.92	4109.31	11.7121	11.7151	11.5917	11.513	11.7891	11.7258	12.06	11.4039	11.4456	10.8023	11.922	11.8897	12.8749	11.8325	11.9603	12.0047
P70227	P70227	P70227	ITPR3_MOUSE	Itpr3	Itpr3	Inositol 1,4,5-trisphosphate receptor type 3	-1.43617	0.696295	0.0389191	-0.481332	2.33415	1.27959	1.27959	0.250608	0.358171	1.36001	4279.85	5308.32	5376.25	8920.21	6425.82	6066.59	4548.4	4678.66	5304.81	4896.52	7633.49	5763.74	11428.8	9398.49	5807.19	5812.05	12.0633	12.374	12.3924	13.1229	12.6497	12.5667	12.1511	12.1919	12.3731	12.2575	12.8981	12.4928	13.4804	13.1982	12.5036	12.5048
Q64336	Q64336;A2AR81	Q64336	TBR1_MOUSE	Tbr1	Tbr1	T-box brain protein 1	-1.44285	0.693073	0.04118	-0.481052	2.33278	-1.01031	0.989794	0.959121	0.0175238	0.044807	27370	12761.3	11836.1	14902.7	11816.5	10984.7	13524.8	10597.6	11358.7	10527	16529.4	11598.6	16040.2	21446.7	22661.3	11005.2	14.7403	13.6395	13.5309	13.8633	13.5285	13.4232	13.7233	13.3714	13.4715	13.3618	14.0127	13.5017	13.9694	14.3885	14.4679	13.4259
Q8C845	Q8C845	Q8C845	Q8C845_MOUSE	Efhd2	Efhd2	EF-hand domain-containing protein D2	-1.41094	0.708749	0.0134386	-0.475729	2.30669	1.34029	1.34029	0.163383	0.463399	1.76628	530884	240281	287644	297704	342877	290238	360085	318678	348400	272609	452401	391750	518138	528184	533686	303020	19.018	17.8744	18.1339	18.1835	18.3873	18.1469	18.458	18.2817	18.4104	18.0565	18.7872	18.5796	18.983	19.0107	19.0256	18.2091
Q8C4J7	Q8C4J7	Q8C4J7	TBL3_MOUSE	Tbl3	Tbl3	Transducin beta-like protein 3	-1.40781	0.710321	0.0125091	-0.473346	2.295	1.30074	1.30074	0.0779429	0.367916	1.39764	2681.52	3292.61	4098.24	3495.03	3723.54	3392.13	3032.06	2900.93	2730.1	3024.46	5417.51	3119.47	4799.43	5284.96	3638.41	4211.67	11.3888	11.685	12.0008	11.7711	11.8625	11.728	11.5661	11.5023	11.4147	11.5625	12.4034	11.6071	12.2286	12.3677	11.8291	12.0402
Q9JIP6	Q9JIP6	Q9JIP6	FZD2_MOUSE	Fzd2	Fzd2	Frizzled-2	-1.38017	0.724549	0.0113444	-0.471323	2.28508	1.0931	1.0931	0.337398	0.1173	0.430032	14479.9	17924.7	16596.9	16946.1	8752.29	12525.6	13605	13932.1	14216.2	15315.2	17321.9	14181.3	20813.9	16846.8	22064.8	16902.6	13.8218	14.1297	14.0186	14.0487	13.0954	13.6126	13.7318	13.7661	13.7952	13.9027	14.0803	13.7917	14.3453	14.0402	14.4295	14.045
O35601	O35601	O35601	FYB1_MOUSE	Fyb1	Fyb1	FYN-binding protein 1	-1.35659	0.737142	0.0446951	-0.465262	2.25537	1.57706	1.57706	0.00201671	0.645648	2.46993	2741.23	2280.35	2732.35	2121.89	3801	2317.5	2845.3	1791.13	2830.07	3636.22	3094.73	4674.13	4905.17	3345	3613.56	3729.56	11.4206	11.155	11.4159	11.0511	11.8922	11.1784	11.4744	10.8067	11.4666	11.8282	11.5956	12.1905	12.2601	11.7078	11.8192	11.8648
F6XIX0	F6XIX0	F6XIX0	F6XIX0_MOUSE	Synj1	Synj1	Synaptojanin-1 (Fragment)	-1.38832	0.720297	0.0365349	-0.461517	2.237	1.55122	1.55122	0.0345132	0.63248	2.41909	2381.93	2865.59	3538.29	1935.83	2062.99	3253.98	3793.31	2663.88	3069.84	3125.61	3721.74	3705.07	2795.26	4198.7	4727.23	5799.51	11.2179	11.4846	11.7888	10.9187	11.0105	11.668	11.8892	11.3793	11.5839	11.6099	11.8618	11.8553	11.4488	12.0357	12.2068	12.5017
P63141	P63141	P63141	KCNA2_MOUSE	Kcna2	Kcna2	Potassium voltage-gated channel subfamily A member 2	-1.37887	0.725234	0.0111752	-0.452829	2.19441	1.29038	1.29038	0.0284545	0.346238	1.31394	138761	133594	122046	132567	127725	110617	126493	96426.6	133074	145393	173836	136934	165981	183000	226189	134047	17.0822	17.0275	16.8971	17.0164	16.9627	16.7552	16.9487	16.5571	17.0219	17.1496	17.4074	17.0631	17.3407	17.4815	17.7872	17.0324
Q8CFE6	Q8CFE6	Q8CFE6	S38A2_MOUSE	Slc38a2	Slc38a2	Sodium-coupled neutral amino acid transporter 2	-1.37332	0.728164	0.00647817	-0.450625	2.1836	1.29233	1.29233	0.0437337	0.365338	1.38768	8080.29	5775.25	6859.96	6024.97	6621.59	6967.76	5123.25	6677.83	5454.52	6900.39	8624.92	8880.5	8461.59	9597.03	10127.9	6144.35	12.9802	12.4957	12.744	12.5567	12.693	12.7665	12.3228	12.7052	12.4132	12.7525	13.0743	13.1164	13.0467	13.2284	13.306	12.585
A0A0R4J0S1	A0A0R4J0S1	A0A0R4J0S1	A0A0R4J0S1_MOUSE	Cdc42ep1	Cdc42ep1	Cdc42 effector protein 1	-1.36726	0.731391	0.00749821	-0.436718	2.11542	1.3167	1.3167	0.0173256	0.382196	1.45277	5606.04	5266.72	4487.48	4992.64	5327.79	4738.28	5056.52	4320.15	4534.82	5422.98	5167.29	6114.29	7834.66	7579.29	7815.21	5687.35	12.4528	12.3627	12.1317	12.2856	12.3793	12.2101	12.3039	12.0769	12.1468	12.4049	12.3352	12.578	12.9357	12.8878	12.9321	12.4735
Q80XD1;Q80XD1-2;Q80XD1-3	Q80XD1;Q80XD1-2;Q80XD1-3;Q3V2R3;A0A0N4SVZ7;A0A0N4SV75;H7BXA9;A0A0N4SWG3;A0A0N4SVT0	Q80XD1	CHIO_MOUSE	Chn2	Chn2	Beta-chimaerin	-1.35905	0.735807	0.0138364	-0.431008	2.08742	1.08774	1.08774	0.57308	0.162749	0.605507	7412.85	3373.25	4203.67	4309.83	3789.2	3079.15	3941.8	4248.12	3529.06	4582.81	4944.79	4319.2	6263.08	6727.11	5105.08	4130.17	12.8558	11.7199	12.0374	12.0734	11.8877	11.5883	11.9446	12.0526	11.7851	12.162	12.2717	12.0765	12.6127	12.7158	12.3177	12.012
G3UXW9	G3UXW9	G3UXW9	G3UXW9_MOUSE	Gps1	Gps1	COP9 signalosome complex subunit 1	-1.3398	0.746378	0.00867418	-0.425104	2.05848	1.47152	1.47152	0.0337242	0.57584	2.20041	5274.1	6297.78	8252.44	4818.99	7250.99	7938.26	7516.77	6366.81	4993.01	6533.23	7625.67	7581.08	9358.2	9619.35	9130.66	11079.8	12.3647	12.6206	13.0106	12.2345	12.824	12.9546	12.8759	12.6364	12.2857	12.6736	12.8966	12.8882	13.192	13.2317	13.1565	13.4356
Q3TB82	Q3TB82	Q3TB82	PKHF1_MOUSE	Plekhf1	Plekhf1	Pleckstrin homology domain-containing family F member 1	-1.33148	0.751043	0.0437481	-0.40811	1.97516	1.71166	1.71166	0.0065234	0.767168	2.9391	3117.84	2993.13	2554.9	1965.9	2909.14	2901.07	3719.19	2737.87	3545.73	4688.21	4385.59	4418.11	3910.17	3448.52	6637.94	4496.66	11.6063	11.5474	11.3191	10.941	11.5064	11.5024	11.8608	11.4188	11.7919	12.1948	12.0986	12.1092	11.933	11.7518	12.6965	12.1346
Q99MZ7	Q99MZ7;Q3UXD9;D6RHN4;D6RIP0	Q99MZ7	PECR_MOUSE	Pecr	Pecr	Peroxisomal trans-2-enoyl-CoA reductase	-1.29931	0.769638	0.0472541	-0.397929	1.92524	1.22907	1.22907	0.0304677	0.28599	1.08133	4126.36	4945.53	4728.53	4740.78	3223.75	5050.15	5306.1	3131.2	4235.47	5361.65	5569.27	4720.62	6716.15	5124.84	6915.17	5136.67	12.0107	12.2719	12.2072	12.2109	11.6545	12.3021	12.3734	11.6125	12.0483	12.3885	12.4433	12.2048	12.7134	12.3233	12.7555	12.3266
P56392	P56392;A0A140LIU4	P56392	CX7A1_MOUSE	Cox7a1	Cox7a1	Cytochrome c oxidase subunit 7A1, mitochondrial	-1.33503	0.749048	0.0328666	-0.397521	1.92325	1.3786	1.3786	0.0621056	0.460325	1.75442	28740	33507.1	28200.3	45188.2	31762.4	28842.2	39516.5	33290.9	40654.1	36027.8	51496.5	34224.8	57323.5	55052.4	47428.3	34955.7	14.8108	15.0322	14.7834	15.4637	14.955	14.8159	15.2702	15.0228	15.3111	15.1368	15.6522	15.0628	15.8068	15.7485	15.5335	15.0932
E9Q3A7	E9Q3A7	E9Q3A7	E9Q3A7_MOUSE	Cdh19	Cdh19	Cadherin 19, type 2	-1.28339	0.779189	0.0359314	-0.389532	1.88407	1.21529	1.21529	0.00316369	0.276611	1.04512	8657.68	9161.04	8852.99	8338.37	6929.56	7738.34	6337.16	8431.14	7869.81	12422.9	11253.7	9429.93	9880.38	11331.6	11990.3	9935.44	13.0798	13.1613	13.1119	13.0255	12.7585	12.9178	12.6296	13.0415	12.9421	13.6007	13.4581	13.203	13.2704	13.4681	13.5496	13.2784
Q9R194	Q9R194	Q9R194	CRY2_MOUSE	Cry2	Cry2	Cryptochrome-2	-1.30408	0.766825	0.00866214	-0.380364	1.83912	1.08879	1.08879	0.471691	0.131227	0.483803	4753.02	3737.39	3922.47	2914.93	3127.05	3034.74	3643.13	3644.08	3197.35	2549.73	3493.01	4905.28	3653.46	4177.32	4924.94	3879.2	12.2146	11.8678	11.9375	11.5092	11.6106	11.5674	11.831	11.8313	11.6427	11.3161	11.7703	12.2601	11.835	12.0284	12.2659	11.9215
D3Z4D2;Q8BR30	Q8BR30;D3Z4D2	Q8BR30	D3Z4D2_MOUSE;Q8BR30_MOUSE	Rufy2	Rufy2	RUN and FYVE domain-containing protein 2	-1.30399	0.766878	0.0380313	-0.377966	1.82737	1.33582	1.33582	0.0493249	0.410176	1.5608	3969.39	2599.35	2989.97	3045.15	2693.74	2893.22	2829.51	4307.5	3049.68	3593.73	3785.42	4301.99	5784.3	3247.93	4465.08	3670.1	11.9547	11.3439	11.5459	11.5723	11.3954	11.4985	11.4663	12.0726	11.5744	11.8113	11.8862	12.0708	12.4979	11.6653	12.1245	11.8416
Q3UZ39	Q3UZ39;Q3UZ39-3	Q3UZ39	LRRF1_MOUSE	Lrrfip1	Lrrfip1	Leucine-rich repeat flightless-interacting protein 1	-1.29285	0.773486	0.0102317	-0.371942	1.79784	1.27634	1.27634	0.0158574	0.347119	1.31734	1166.51	932.951	938.449	1068.43	943.733	817.701	1220.5	950.956	999.131	1148.83	1264.5	1102.85	1517.37	1455.43	1113.66	1407.81	10.188	9.86566	9.87413	10.0613	9.88223	9.67543	10.2533	9.89324	9.96453	10.1659	10.3044	10.107	10.5674	10.5072	10.1211	10.4592
Q8K448	Q8K448;A2AEP5	Q8K448	ABCA5_MOUSE	Abca5	Abca5	Cholesterol transporter ABCA5	-1.30791	0.764578	0.0452425	-0.360459	1.74153	1.16218	1.16218	0.246404	0.189567	0.709047	15734.5	13797.5	14444.5	16726.5	12696.3	12746.2	12899.2	15887	13359.9	13320.3	18671.2	13800.6	17004.1	22080.3	21647.1	12618.4	13.9416	13.7521	13.8182	14.0298	13.6321	13.6378	13.655	13.9556	13.7056	13.7013	14.1885	13.7524	14.0536	14.4305	14.4019	13.6232
Q3UHE1	Q3UHE1;Q3UHE1-2	Q3UHE1	PITM3_MOUSE	Pitpnm3	Pitpnm3	Membrane-associated phosphatidylinositol transfer protein 3	-1.3059	0.765753	0.0379955	-0.357805	1.72853	1.15604	1.15604	0.326139	0.201692	0.755861	17076.7	10854.9	12315.5	12032.9	11148.2	10707.7	11705.1	11734.5	12726.3	11399	14264.5	11117.6	21006.8	14981.1	16480.3	12806.6	14.0597	13.4061	13.5882	13.5547	13.4445	13.3864	13.5148	13.5185	13.6355	13.4766	13.8001	13.4406	14.3586	13.8709	14.0085	13.6446
Q9DB26	Q9DB26;A2AQZ5;D6RI61;D6RIQ3;A0A0R4J137;A0A0A0MQG9;A2AQZ7;A2AQZ2	Q9DB26	PHYD1_MOUSE	Phyhd1	Phyhd1	Phytanoyl-CoA dioxygenase domain-containing protein 1	-1.26467	0.790721	0.00800186	-0.346237	1.67181	1.48933	1.48933	0.00185946	0.577143	2.20544	9420.25	11044.6	10951.6	12609.2	12128	11379.1	13377.7	10960.9	13723.5	16200.7	15928.8	14093.3	18014.1	16241.2	18123.9	15951.9	13.2015	13.4311	13.4189	13.6222	13.5661	13.4741	13.7075	13.4201	13.7444	13.9838	13.9593	13.7827	14.1368	13.9874	14.1456	13.9614
Q9Z0Z4;Q9Z0Z4-2	Q9Z0Z4;Q9Z0Z4-2;A2AI62	Q9Z0Z4	HEPH_MOUSE	Heph	Heph	Hephaestin	-1.27926	0.781702	0.0190951	-0.343102	1.65644	1.33421	1.33421	0.0444532	0.416613	1.58565	10722.9	10259.5	15415.7	12122.2	12767	13812	11525.3	14376	11230.3	12196.1	16598.1	15327.8	15052.5	20992.3	16763	12370.7	13.3884	13.3247	13.9121	13.5654	13.6401	13.7536	13.4925	13.8114	13.4551	13.5741	14.0187	13.9039	13.8777	14.3576	14.033	13.5946
Q6QWF9	Q6QWF9;Q78WH7	Q6QWF9	CK2N1_MOUSE	Camk2n1	Camk2n1	Calcium/calmodulin-dependent protein kinase II inhibitor 1	-1.26694	0.789304	0.0110395	-0.333962	1.61163	1.00634	1.00634	0.864372	0.0395523	0.129857	45606.3	25193.4	31839.9	25547.8	27983.9	23554	28356.8	23617.9	26601.2	22616.5	28069.6	29101.4	39137.1	37207.8	32019.8	27964.2	15.4769	14.6208	14.9585	14.6409	14.7723	14.5237	14.7914	14.5276	14.6992	14.4651	14.7767	14.8288	15.2562	15.1833	14.9667	14.7713
O54865	O54865;Q80YP4	O54865	GCYB1_MOUSE	Gucy1b1	Gucy1b1	Guanylate cyclase soluble subunit beta-1	-1.27114	0.786697	0.0130158	-0.33312	1.6075	1.07412	1.07412	0.436622	0.0951068	0.344347	66550.9	52426.8	55762.4	59298.1	48671.3	46702.4	50329.2	51122.8	48905.8	50913.4	63108.9	50706	72859.5	68482.8	69391.4	52528	16.0222	15.678	15.767	15.8557	15.5708	15.5112	15.6191	15.6417	15.5777	15.6358	15.9456	15.6299	16.1528	16.0635	16.0825	15.6808
D3Z742	D3Z742	D3Z742	D3Z742_MOUSE	Mb21d2	Mb21d2	Protein MB21D2	-1.27124	0.786632	0.040315	-0.325628	1.57076	-1.00833	0.991744	0.890874	-0.0228874	0.111216	42984.2	33186	30020.8	35400.8	27848.1	27984.5	24124.7	28050.2	27775	29909	35911.9	25440.2	42373.4	40186.5	38060	28662.1	15.3915	15.0183	14.8737	15.1115	14.7653	14.7723	14.5582	14.7757	14.7615	14.8683	15.1322	14.6348	15.3709	15.2944	15.216	14.8069
Q91WL6	Q91WL6;A2A880	Q91WL6	SNX11_MOUSE	Snx11	Snx11	Sorting nexin-11	-1.24775	0.801445	0.0107314	-0.31991	1.54273	1.29089	1.29089	0.0765661	0.382895	1.45547	98006.3	69155.1	101114	69889.3	71366.7	89724.8	89942.7	82827.8	86323.1	104601	113181	89566.5	128859	105543	103894	113756	16.5806	16.0775	16.6256	16.0928	16.123	16.4532	16.4567	16.3378	16.3975	16.6745	16.7883	16.4507	16.9754	16.6875	16.6648	16.7956
P58686	P58686	P58686	BBLN_MOUSE	Bbln	Bbln	Bublin coiled-coil protein	-1.25533	0.796601	0.045052	-0.316818	1.52757	1.02172	1.02172	0.871966	0.0293003	0.090275	50574.6	32669.8	36795.8	37242.8	33768.3	35236.2	27179.7	34903.6	34365.9	26566.2	45421.2	34583.9	37075.1	49339.3	44597.8	30031.7	15.6261	14.9957	15.1673	15.1847	15.0434	15.1048	14.7302	15.0911	15.0687	14.6973	15.4711	15.0778	15.1782	15.5904	15.4447	14.8742
Q9JLY7	Q9JLY7	Q9JLY7	DUS14_MOUSE	Dusp14	Dusp14	Dual specificity protein phosphatase 14	-1.24829	0.801098	0.0460255	-0.315742	1.52229	-1.00516	0.994862	0.947865	0.0154157	0.0366682	23007.3	14969.6	11873.7	16421.9	11731	11636.9	15784.7	10848.9	14802	14423.5	17014.5	14051.2	17167.1	21178.5	16716	12770.7	14.4898	13.8697	13.5355	14.0033	13.518	13.5064	13.9462	13.4053	13.8535	13.8161	14.0545	13.7784	14.0674	14.3703	14.0289	13.6405
P28028	P28028;A0A7N4FLU7	P28028	BRAF_MOUSE	Braf	Braf	Serine/threonine-protein kinase B-raf	-1.23805	0.807719	0.0451034	-0.314487	1.51614	1.12986	1.12986	0.405022	0.208432	0.781883	5017.77	4852.78	2839.54	3215.44	3744.81	3695.5	3803.81	3901.43	2498.03	4157.06	5246.7	4824.51	4379.64	4820.2	4228.85	3490.47	12.2928	12.2446	11.4714	11.6508	11.8707	11.8516	11.8932	11.9298	11.2866	12.0213	12.3572	12.2362	12.0966	12.2349	12.0461	11.7692
Q9D2H6;Q9D2H6-2	Q9D2H6;Q9D2H6-2;Q8BNQ4;Q8C5J0	Q9D2H6	SP2_MOUSE	Sp2	Sp2	Transcription factor Sp2	-1.23664	0.808642	0.027814	-0.311664	1.5023	1.14314	1.14314	0.315055	0.215495	0.809154	1392.55	1469.37	2365.11	1798.44	1649.08	1691.11	1950.91	1257.33	1777.19	1415.8	1774.4	1680.27	2389.97	2121.89	2066.83	2013.29	10.4435	10.521	11.2077	10.8125	10.6874	10.7238	10.9299	10.2961	10.7954	10.4674	10.7931	10.7145	11.2228	11.0511	11.0132	10.9753
O35926	O35926	O35926	CD5R2_MOUSE	Cdk5r2	Cdk5r2	Cyclin-dependent kinase 5 activator 2	-1.22338	0.817407	0.0495048	-0.303942	1.46444	-1.04146	0.960192	0.713234	-0.0523757	0.225068	12881.3	9369.11	9407.56	9286.78	8792.84	7309.76	10207.5	5802.68	8388.66	7702.88	10522.3	8224.43	9068.48	10482.3	11342.8	9331.94	13.653	13.1937	13.1996	13.181	13.1021	12.8356	13.3173	12.5025	13.0342	12.9112	13.3612	13.0057	13.1466	13.3557	13.4695	13.188
O54836	O54836;B9EI21	O54836	ZMAT3_MOUSE	Zmat3	Zmat3	Zinc finger matrin-type protein 3	-1.24409	0.8038	0.0307196	-0.303331	1.46145	1.23518	1.23518	0.206971	0.328516	1.24552	2924.09	1974.45	2147.95	1493	2163.21	2166.36	1723.13	2180.53	2296.3	2187.92	2639.24	2173.79	2570.59	3447.38	2783.58	2207.08	11.5138	10.9472	11.0687	10.544	11.079	11.0811	10.7508	11.0905	11.1651	11.0953	11.3659	11.086	11.3279	11.7513	11.4427	11.1079
Q68EF4	Q68EF4;Q68EF4-2;G3XA00;A0A140T8R6;A0A338P7K6;A0A338P783	Q68EF4	GRM4_MOUSE	Grm4	Grm4	Metabotropic glutamate receptor 4	-1.22421	0.816851	0.0288147	-0.302265	1.45622	-1.00761	0.992443	0.964967	0.00781043	0.00730486	11160.6	15773.1	11454.8	16968.4	9923.96	9357.65	13938.5	9864.68	13168	11062.2	14921.6	12029.6	12898.8	15163.8	14874.5	12519.6	13.4461	13.9452	13.4837	14.0506	13.2767	13.1919	13.7668	13.2681	13.6847	13.4334	13.8651	13.5543	13.6549	13.8883	13.8606	13.6119
Q8C525	Q8C525;D3Z742	Q8C525	M21D2_MOUSE	Mb21d2	Mb21d2	Nucleotidyltransferase MB21D2	-1.23874	0.807274	0.0402272	-0.297403	1.43238	-1.00347	0.996539	0.931432	-0.0129079	0.0726865	25031.1	19067.4	18478.5	21895.6	15676.9	15821.4	16231.4	20499.7	15790	17915.3	21507.8	15940.2	22047.4	25890.3	23075.3	17809.3	14.6114	14.2188	14.1736	14.4184	13.9364	13.9496	13.9865	14.3233	13.9467	14.1289	14.3926	13.9604	14.4283	14.6601	14.4941	14.1203
Q9Z120	Q9Z120	Q9Z120	TRMB_MOUSE	Mettl1	Mettl1	tRNA (guanine-N(7)-)-methyltransferase	-1.22294	0.817704	0.045158	-0.292457	1.40813	1.18521	1.18521	0.210697	0.255395	0.963204	7397.3	4660.27	6422.37	7302.06	7066.83	5620.75	5398.85	7109.47	7228.05	5056.14	7726.69	7580.72	6923.41	9956.49	6793.17	6855.27	12.8528	12.1862	12.6489	12.8341	12.7868	12.4565	12.3984	12.7955	12.8194	12.3038	12.9156	12.8881	12.7573	13.2814	12.7299	12.743
Q9QXX4	Q9QXX4	Q9QXX4	CMC2_MOUSE	Slc25a13	Slc25a13	Calcium-binding mitochondrial carrier protein Aralar2	-1.2235	0.817329	0.0253785	-0.289444	1.39336	1.34877	1.34877	0.007665	0.427781	1.62877	9980.58	12277.4	10073.4	12292.1	11222.9	11829.1	10787.8	12612	11970.8	15366	15698	12403.2	16527.4	16639.9	16413.2	12598.5	13.2849	13.5837	13.2983	13.5854	13.4542	13.5301	13.3971	13.6225	13.5472	13.9075	13.9383	13.5984	14.0126	14.0224	14.0026	13.621
Q6NVG1	Q6NVG1	Q6NVG1	LPCT4_MOUSE	Lpcat4	Lpcat4	Lysophospholipid acyltransferase LPCAT4	-1.22942	0.813389	0.0217292	-0.287384	1.38326	-1.03052	0.970385	0.807086	-0.0395471	0.175538	40964.1	29016.2	27596.8	32124.5	24670.8	25319.7	23473.5	28489.9	26797.5	24808.9	30511.7	26390.2	35721.9	35575.5	34884.3	25707.2	15.3221	14.8246	14.7522	14.9714	14.5905	14.628	14.5187	14.7982	14.7098	14.5986	14.8971	14.6877	15.1245	15.1186	15.0903	14.6499
P70174	P70174	P70174	HRH1_MOUSE	Hrh1	Hrh1	Histamine H1 receptor	-1.22027	0.819492	0.0132152	-0.285293	1.37301	1.18125	1.18125	0.324083	0.302241	1.14407	4479.83	1974.91	2709.47	2360.7	3423.77	2786.09	2648.53	2702.33	2625.68	2548.17	3118.41	3251.75	4292.55	3130.29	3299.07	3328.6	12.1292	10.9476	11.4038	11.205	11.7414	11.444	11.371	11.4	11.3585	11.3152	11.6066	11.667	12.0676	11.6121	11.6878	11.7007
Q99J23	Q99J23	Q99J23	GHDC_MOUSE	Ghdc	Ghdc	GH3 domain-containing protein	-1.22387	0.817079	0.0397093	-0.280361	1.34883	1.28588	1.28588	0.0226887	0.352034	1.33632	5672.23	4381.94	4939.73	4818.71	5877.71	5674.4	5016.35	4476.66	5230.18	4949.36	5432.1	6180.14	7172.62	6371.98	7970.61	5087.55	12.4697	12.0974	12.2702	12.2344	12.521	12.4703	12.2924	12.1282	12.3526	12.273	12.4073	12.5934	12.8083	12.6375	12.9605	12.3128
G5E884	G5E884	G5E884	G5E884_MOUSE	Pak1	Pak1	Non-specific serine/threonine protein kinase	-1.22366	0.817222	0.0478181	-0.276908	1.3319	1.17093	1.17093	0.127164	0.21394	0.803151	162016	197813	168932	190634	164850	151655	163908	177924	183073	191184	207283	163510	254034	233624	232432	172659	17.3058	17.5938	17.3661	17.5404	17.3308	17.2104	17.3225	17.4409	17.4821	17.5446	17.6612	17.319	17.9547	17.8338	17.8264	17.3976
Q8JZM0	Q8JZM0	Q8JZM0	TFB1M_MOUSE	Tfb1m	Tfb1m	Dimethyladenosine transferase 1, mitochondrial	-1.19379	0.837666	0.00766904	-0.260046	1.24923	1.16378	1.16378	0.00590795	0.218085	0.819152	10894.1	9996.69	10325.4	11386	9318.79	10892.2	9831.66	11093.8	9154.55	12005.5	12542.2	12172.3	13690.7	11196.8	12537.5	12229.6	13.4113	13.2872	13.3339	13.475	13.1859	13.411	13.2632	13.4375	13.1603	13.5514	13.6145	13.5713	13.7409	13.4508	13.614	13.5781
Q7TQG1	Q7TQG1;E9PX43;A0A087WP13;A0A087WRB7	Q7TQG1	PKHA6_MOUSE	Plekha6	Plekha6	Pleckstrin homology domain-containing family A member 6	-1.20218	0.831824	0.0247828	-0.258712	1.24269	1.04194	1.04194	0.689644	0.0706615	0.249966	35654.1	21875.3	26096.8	27207.9	25246.3	22862.9	23228.8	27550.6	21929.8	23272.6	27764.1	25652.2	32902.7	31484.1	32003.7	23416.1	15.1218	14.417	14.6716	14.7317	14.6238	14.4807	14.5036	14.7498	14.4206	14.5063	14.7609	14.6468	15.0059	14.9423	14.966	14.5152
Q8BX57	Q8BX57;Q8BX57-2;Q8BX57-3;A0A2C9F2B5	Q8BX57	PXK_MOUSE	Pxk	Pxk	PX domain-containing protein kinase-like protein	-1.19345	0.837907	0.018147	-0.256994	1.23426	1.29152	1.29152	0.00794605	0.369026	1.40192	6063.88	6398.08	7466.3	5886.32	6818.42	8309.45	7078.19	5768.79	6885.55	7043.26	7494.72	7825.93	9473.31	7693.84	9339.49	8182.62	12.566	12.6434	12.8662	12.5232	12.7352	13.0205	12.7892	12.4941	12.7494	12.782	12.8717	12.934	13.2097	12.9095	13.1891	12.9983
E0CX38	E0CY48;E0CX38	E0CY48	E0CX38_MOUSE	Ttc39b	Ttc39b	Tetratricopeptide repeat protein 39B (Fragment)	-1.18154	0.846351	0.046437	-0.254301	1.22106	1.05837	1.05837	0.514759	0.0965156	0.349786	7247.76	6193.87	7502.44	5075.95	6958.77	5523.72	6030.23	5578.8	6520.34	4349.41	6696.14	6793.53	6538.07	7376.58	7397.48	6506.46	12.8233	12.5966	12.8731	12.3095	12.7646	12.4314	12.558	12.4457	12.6707	12.0866	12.7091	12.7299	12.6746	12.8487	12.8528	12.6677
Q5SZV5	Q5SZV5;F2Z497	Q5SZV5	K0319_MOUSE	Kiaa0319	Kiaa0319	Dyslexia-associated protein KIAA0319 homolog	-1.18357	0.844899	0.0348527	-0.252173	1.21063	1.08768	1.08768	0.328096	0.129689	0.477867	10971.6	7820.01	9912.42	8635.29	9561.24	8643.29	8481.69	9969.53	8278.1	6537.19	9710.78	9921.04	9771.08	11125.7	11142.6	9248.58	13.4215	12.933	13.275	13.076	13.223	13.0774	13.0501	13.2833	13.0151	12.6745	13.2454	13.2763	13.2543	13.4416	13.4438	13.175
Q9CWY8	Q9CWY8;Q05C51;F6RP29	Q9CWY8	RNH2A_MOUSE	Rnaseh2a	Rnaseh2a	Ribonuclease H2 subunit A	-1.18697	0.842479	0.0477433	-0.251539	1.20752	1.0224	1.0224	0.784964	0.0279229	0.0849572	4025.25	4565.31	4640.27	3824.57	3187.98	3918.22	3418.14	3472.37	3324.22	4715.02	4213.07	3628.55	4158.53	5218.99	4642.51	4294.44	11.9749	12.1565	12.18	11.9011	11.6384	11.936	11.739	11.7617	11.6988	12.203	12.0407	11.8252	12.0219	12.3496	12.1807	12.0683
Q8K4T3;Q8K4T3-2	Q8K4T3;Q8K4T3-2;A0A0R4J299	Q8K4T3	STRAB_MOUSE	Stradb	Stradb	STE20-related kinase adapter protein beta	-1.18939	0.840768	0.0190828	-0.24964	1.19821	1.14848	1.14848	0.179854	0.205646	0.771128	3403.18	2429.19	3337.5	3249.92	3037.46	2677.51	3249.44	2582.74	3102.23	3339.6	2885.71	3536.24	3510.76	3719.97	3806.51	3936.7	11.7327	11.2463	11.7046	11.6662	11.5686	11.3867	11.666	11.3347	11.5991	11.7055	11.4947	11.788	11.7776	11.8611	11.8943	11.9428
Q9WU79	Q9WU79;A0A0R4J1T9	Q9WU79	PROD_MOUSE	Prodh	Prodh	Proline dehydrogenase 1, mitochondrial	-1.19642	0.835826	0.0486149	-0.248962	1.19488	1.17093	1.17093	0.0927475	0.217361	0.81636	65901.3	72948.3	65870.5	79735.1	64917.2	62125.3	77442.4	64986.4	72081.9	76040	86884.2	74475.3	71900.8	100884	95783.7	69689.4	16.008	16.1546	16.0073	16.2829	15.9863	15.9229	16.2408	15.9879	16.1374	16.2145	16.4068	16.1845	16.1337	16.6223	16.5475	16.0887
D3YZG8	D3YZG8	D3YZG8	MTD2L_MOUSE	Mthfd2l	Mthfd2l	Bifunctional methylenetetrahydrofolate dehydrogenase/cyclohydrolase 2, mitochondrial	-1.19365	0.837766	0.0411923	-0.244676	1.17387	1.25334	1.25334	0.0972464	0.332359	1.26035	2866.08	3171.02	4136.24	4231.91	3702.59	3537.86	3496.34	3797.29	3983.02	4171.27	4558.53	4499.4	5303.88	5149.26	4029.58	3541.33	11.4849	11.6307	12.0141	12.0471	11.8543	11.7887	11.7716	11.8908	11.9596	12.0263	12.1544	12.1355	12.3728	12.3301	11.9764	11.7901
Q8K1S1	Q8K1S1	Q8K1S1	LGI4_MOUSE	Lgi4	Lgi4	Leucine-rich repeat LGI family member 4	-1.17852	0.848522	0.016766	-0.243235	1.16681	1.23706	1.23706	0.00769141	0.308381	1.16778	19100.7	19059.1	16234.5	19638.9	17099.4	20471	17670.7	17827.5	20064.8	23433	22865.8	21795.9	22217.1	24131.5	25140.7	21224.8	14.2213	14.2182	13.9868	14.2614	14.0617	14.3213	14.1091	14.1218	14.2924	14.5163	14.4809	14.4118	14.4394	14.5586	14.6177	14.3735
Q8BXK9	Q8BXK9;A0A668KLB7	Q8BXK9	CLIC5_MOUSE	Clic5	Clic5	Chloride intracellular channel protein 5	-1.18061	0.847023	0.0164848	-0.242295	1.1622	1.40364	1.40364	0.0037528	0.492119	1.87717	4862.29	4802.87	5414.56	6183.86	5933.86	5621.21	6393.89	7080.05	5655.83	7236.17	8110.83	6677.31	7466.51	7750.62	8079.85	6684.62	12.2474	12.2297	12.4026	12.5943	12.5348	12.4567	12.6425	12.7895	12.4655	12.821	12.9856	12.7051	12.8662	12.9201	12.9801	12.7066
O88643	O88643;G5E884;S4R2K7	O88643	PAK1_MOUSE	Pak1	Pak1	Serine/threonine-protein kinase PAK 1	-1.18925	0.840869	0.0378782	-0.239265	1.14734	1.05418	1.05418	0.564291	0.070226	0.248285	653979	513740	532603	534409	521859	470905	479092	463259	523846	512422	593977	498686	676243	596185	683298	485318	19.3189	18.9707	19.0227	19.0276	18.9933	18.8451	18.8699	18.8215	18.9988	18.967	19.18	18.9278	19.3672	19.1854	19.3822	18.8886
Q62417-4	Q62417-2;Q62417-4;Q62417-5;Q62417-6;Q62417-7;D3Z5J3;E9Q6A3;A0A286YCQ0;A0A286YCN8;A0A668KL65;A0A286YDN0;A0A5F8MPJ2;E9QNA7	Q62417-2	SRBS1_MOUSE	Sorbs1	Sorbs1	Isoform 4 of Sorbin and SH3 domain-containing protein 1	-1.18368	0.844823	0.0339312	-0.23791	1.1407	1.18648	1.18648	0.0303406	0.238168	0.896692	12404.7	11525.7	13283.6	11992.1	11729.2	10620.4	12734.8	13455.1	13525.4	11918.6	11891.6	14727.8	15701.9	14088.8	17557.5	13605.2	13.5986	13.4926	13.6974	13.5498	13.5178	13.3746	13.6365	13.7159	13.7234	13.5409	13.5377	13.8463	13.9387	13.7823	14.0998	13.7319
D3Z4U5;G3UYZ9	D3Z4U5;G3UYZ9	D3Z4U5	D3Z4U5_MOUSE;G3UYZ9_MOUSE	Jakmip1	Jakmip1	Janus kinase and microtubule-interacting protein 1	-1.17637	0.850076	0.0314904	-0.228234	1.09326	1.12597	1.12597	0.160086	0.167323	0.623166	17843.6	14443	18034.4	17594.8	15639.3	14621.3	17505.1	17299.4	15208.8	17235.7	20091.8	15503.6	21275.7	17564.4	21734.9	18536.5	14.1231	13.8181	14.1385	14.1029	13.9329	13.8358	14.0955	14.0784	13.8926	14.0731	14.2943	13.9203	14.3769	14.1004	14.4077	14.1781
Q91WA6	Q91WA6;Q91WA6-2	Q91WA6	SHRPN_MOUSE	Sharpin	Sharpin	Sharpin	-1.17475	0.851245	0.0484622	-0.224747	1.07616	1.26558	1.26558	0.0102309	0.330575	1.25346	7573.24	8721.26	8005.36	8782.86	9187.18	8484.78	10050.9	9403.95	8134.46	8199.61	8336.41	9866.47	12840.8	11026	10468.7	10264.8	12.8867	13.0903	12.9668	13.1005	13.1654	13.0507	13.295	13.1991	12.9898	13.0013	13.0252	13.2683	13.6484	13.4286	13.3538	13.3254
Q8C3X4	Q8C3X4;Q8C3X4-2;A0A0J9YUM0;F6ZM03;G3UWY0	Q8C3X4	GUF1_MOUSE	Guf1	Guf1	Translation factor Guf1, mitochondrial	-1.17102	0.853956	0.0252294	-0.221428	1.05989	1.05428	1.05428	0.408889	0.0688762	0.243073	13759	12683	12725	13815.6	12056	10707.4	12348.4	11465.5	12665.7	12308.3	13965.6	14057.9	12234	15402.5	16154.2	11973.8	13.7481	13.6306	13.6354	13.754	13.5575	13.3863	13.592	13.485	13.6286	13.5873	13.7696	13.7791	13.5786	13.9109	13.9796	13.5476
Q9WV92-8	Q9WV92-7;Q9WV92-8;A0A3B2WBE1;D0VYV6;A0A286YDY4	Q9WV92-7	E41L3_MOUSE	Epb41l3	Epb41l3	Isoform 8 of Band 4.1-like protein 3	-1.16161	0.860871	0.0306028	-0.21783	1.04225	1.11669	1.11669	0.151378	0.160227	0.595771	113382	92707.9	90582.9	90522.9	97361.3	85952.8	82811.5	88148.3	91963.8	112096	112354	93351.5	115329	113629	117092	96812.9	16.7908	16.5004	16.467	16.466	16.5711	16.3913	16.3375	16.4276	16.4888	16.7744	16.7777	16.5104	16.8154	16.794	16.8373	16.5629
Q00519	G3X982;Q00519;Q3TYQ9	G3X982	XDH_MOUSE	Xdh	Xdh	Xanthine dehydrogenase/oxidase	-1.16411	0.859023	0.0182942	-0.212983	1.01849	1.49144	1.49144	0.00227914	0.578227	2.20962	8081.94	7599.57	6499.55	8773.09	10085.8	9461.65	10407	9793.98	9599.15	10139.4	10938.1	10303.9	13321.5	11255.5	12901.5	10529.1	12.9805	12.8917	12.6661	13.0989	13.3	13.2079	13.3453	13.2577	13.2287	13.3077	13.4171	13.3309	13.7015	13.4583	13.6553	13.3621
Q8VCC8;Q8VCC8-2	Q8VCC8;Q8VCC8-2;E9Q2E5;H3BK39;H3BKA8	Q8VCC8	RPGF3_MOUSE	Rapgef3	Rapgef3	Rap guanine nucleotide exchange factor 3	-1.16187	0.860678	0.0476689	-0.212927	1.01821	1.20227	1.20227	0.0160813	0.257712	0.972148	4085.89	4047.15	4129.59	4504.24	3798.69	3963.54	4546.16	4413.22	5003.2	4300.02	5901	4649.48	4258.85	4656.92	5613.69	5157.63	11.9964	11.9827	12.0118	12.1371	11.8913	11.9526	12.1504	12.1076	12.2886	12.0701	12.5267	12.1829	12.0562	12.1852	12.4547	12.3325
Q8R366	Q8R366;A0A0R4J117;G3UYZ1	Q8R366	IGSF8_MOUSE	Igsf8	Igsf8	Immunoglobulin superfamily member 8	-1.1612	0.861179	0.0471973	-0.212416	1.01571	1.05698	1.05698	0.410161	0.072446	0.256856	282115	254753	276170	253168	244557	219127	215396	240531	254415	281746	304170	246458	319959	249596	314793	255465	18.1059	17.9587	18.0752	17.9497	17.8998	17.7414	17.7166	17.8759	17.9568	18.104	18.2145	17.911	18.2875	17.9292	18.264	17.9628
Q91XL9	Q91XL9;Q91XL9-2;Q91XL9-3;Q3V156;A0A3Q4EG54;A0A3Q4EI24;D3Z754	Q91XL9	OSBL1_MOUSE	Osbpl1a	Osbpl1a	Oxysterol-binding protein-related protein 1	-1.15632	0.864815	0.023091	-0.211861	1.01299	1.06438	1.06438	0.494931	0.103514	0.376805	119967	78132.3	93779.3	90134.1	88164	88842.2	73937.4	100110	82892.7	93512.4	108110	95380.2	109930	98665.9	108149	89674.1	16.8723	16.2536	16.517	16.4598	16.4279	16.439	16.174	16.6112	16.339	16.5129	16.7221	16.5414	16.7462	16.5903	16.7227	16.4524
Q3TYS2	Q3TYS2	Q3TYS2	CYBC1_MOUSE	Cybc1	Cybc1	Cytochrome b-245 chaperone 1	-1.16129	0.861112	0.0393549	-0.211506	1.01125	1.13098	1.13098	0.128809	0.174484	0.650813	19193.3	16069.5	17326	15195.4	17363.4	16525.6	14166.9	15728.1	17208.1	18030.1	19322.7	15803.7	20751.8	17156.3	21617.4	20341.5	14.2283	13.972	14.0807	13.8913	14.0838	14.0124	13.7902	13.9411	14.0708	14.1381	14.238	13.948	14.3409	14.0665	14.3999	14.3121
P62881-2	P62881;P62881-2	P62881	GNB5_MOUSE	Gnb5	Gnb5	Isoform 2 of Guanine nucleotide-binding protein subunit beta-5	-1.15819	0.863414	0.0249768	-0.21143	1.01087	-1.00803	0.992037	0.885596	-0.0129565	0.072874	190673	157390	164171	158559	142960	132741	167315	133961	152315	132548	152689	156106	190548	173683	176869	148282	17.5407	17.264	17.3248	17.2747	17.1253	17.0183	17.3522	17.0315	17.2167	17.0162	17.2202	17.2522	17.5398	17.4061	17.4323	17.178
Q6PB70	Q6PB70;A0A1L1SR96	Q6PB70	ANO8_MOUSE	Ano8	Ano8	Anoctamin-8	-1.16113	0.86123	0.0399296	-0.210539	1.0065	1.07567	1.07567	0.395841	0.10458	0.380922	20207.1	16949.9	15107.4	16179.4	15378.8	15160.8	15991.8	16880.3	13983.2	17714.4	16768.8	15978.1	17601.7	21240.9	21335.1	17509.6	14.3026	14.049	13.883	13.9819	13.9087	13.8881	13.965	14.0431	13.7714	14.1126	14.0335	13.9638	14.1034	14.3746	14.3809	14.0959
Q3U3J1	Q3U3J1	Q3U3J1	Q3U3J1_MOUSE	Bckdha	Bckdha	2-oxoisovalerate dehydrogenase subunit alpha	1.145	1.145	0.0169057	0.200447	1.00849	-1.11119	0.899939	0.200195	-0.150254	0.602967	20559.9	17676.8	23619.8	20927.6	21769.6	20709.1	21354.8	22196.5	20327.9	21597.5	17406	19476.2	15631.5	20228.1	19097.7	19911.5	14.3275	14.1096	14.5277	14.3531	14.41	14.338	14.3823	14.438	14.3112	14.3986	14.0873	14.2494	13.9322	14.3041	14.2211	14.2813
P59808	P59808;F8VQK5	P59808	SASH1_MOUSE	Sash1	Sash1	SAM and SH3 domain-containing protein 1	1.14852	1.14852	0.0268867	0.202038	1.01629	-1.09374	0.914294	0.0803873	-0.134896	0.543669	25976.6	28057.2	26545.1	26952.5	30177.4	29471.4	26028.7	25010.3	30439.1	28248.8	25884	25271.4	27391	20553	22952.8	25420.8	14.6649	14.7761	14.6962	14.7181	14.8812	14.847	14.6678	14.6102	14.8936	14.7859	14.6598	14.6252	14.7414	14.3271	14.4864	14.6337
Q8VCQ3	Q8VCQ3;E0CZ57	Q8VCQ3	NRBF2_MOUSE	Nrbf2	Nrbf2	Nuclear receptor-binding factor 2	1.15322	1.15322	0.0442032	0.21002	1.05542	-1.1352	0.880903	0.0542982	-0.190463	0.758209	24937.6	25799.9	22780.2	25364.5	25488.6	23864.5	23617.3	22330.1	28140.1	27237.2	23116.3	21341.1	17798	22085.8	20521	25796.2	14.606	14.6551	14.4755	14.6305	14.6376	14.5426	14.5276	14.4467	14.7803	14.7333	14.4966	14.3813	14.1194	14.4308	14.3248	14.6549
Q9WV85	Q9WV85	Q9WV85	NDK3_MOUSE	Nme3	Nme3	Nucleoside diphosphate kinase 3	1.15983	1.15983	0.00670674	0.211328	1.06184	1.00645	1.00645	0.877486	0.0154742	0.0368937	37115.6	47339.3	43780.2	48795.8	44971	51873.9	56564.9	55728.6	48920	51917.1	43982.1	47219.1	40559.4	46293.8	45358.2	43847.3	15.1797	15.5308	15.418	15.5745	15.4567	15.6627	15.7876	15.7661	15.5781	15.6639	15.4246	15.5271	15.3077	15.4985	15.4691	15.4202
Q99MB7	Q99MB7;H3BJE9;H3BJB4;A0A1B0GT51	Q99MB7	RN141_MOUSE	Rnf141	Rnf141	RING finger protein 141	1.16085	1.16085	0.0436882	0.212309	1.06665	-1.07457	0.930606	0.124048	-0.108782	0.442847	47272.3	48505	44965.1	46301	49570.5	52952.8	40051.5	56879.7	50259.6	53378.8	47751.7	47806	44405.6	37936.7	39323.1	43872.5	15.5287	15.5658	15.4565	15.4988	15.5972	15.6924	15.2896	15.7956	15.6171	15.704	15.5433	15.5449	15.4385	15.2113	15.2631	15.421
Q9D799	Q9D799	Q9D799	FMT_MOUSE	Mtfmt	Mtfmt	Methionyl-tRNA formyltransferase, mitochondrial	1.1598	1.1598	0.027709	0.212556	1.06786	1.02535	1.02535	0.752523	0.0620915	0.216878	4191.91	3096.37	2854.56	4733.07	5398.24	4286.36	4172.31	4047.75	4329.52	4301.43	3324.76	3501.76	4248.56	4106.49	3735.76	3962.15	12.0334	11.5964	11.4791	12.2086	12.3983	12.0655	12.0266	11.9829	12.08	12.0706	11.699	11.7739	12.0528	12.0037	11.8672	11.9521
Q6A085	Q6A085	Q6A085	ZN629_MOUSE	Znf629	Znf629	Zinc finger protein 629	1.1558	1.1558	0.0331028	0.214059	1.07523	-1.05452	0.948301	0.580934	-0.0739874	0.308508	4700.57	3994.03	4689.07	3478.87	4794.36	4384.52	5166.79	4162.76	4643.48	4571.15	4299.11	4056.34	3184.9	4406.13	3777.18	4262.48	12.1986	11.9636	12.1951	11.7644	12.2271	12.0982	12.3351	12.0233	12.181	12.1583	12.0698	11.986	11.637	12.1053	11.8831	12.0575
Q810B8	Q810B8	Q810B8	SLIK4_MOUSE	Slitrk4	Slitrk4	SLIT and NTRK-like protein 4	1.15681	1.15681	0.0121378	0.214142	1.07564	-1.15028	0.869351	0.071843	-0.202101	0.80314	14218.7	14243.6	15750.3	12283.4	15019.5	14881.4	13928.8	13739.1	13067.3	14588.9	13822.1	12884.9	10993.5	10741.3	12495.2	12735.3	13.7955	13.798	13.9431	13.5844	13.8745	13.8612	13.7658	13.746	13.6737	13.8326	13.7547	13.6534	13.4244	13.3909	13.6091	13.6365
Q8BND3;Q8BND3-2	Q8BND3;Q8BND3-2	Q8BND3	WDR35_MOUSE	Wdr35	Wdr35	WD repeat-containing protein 35	1.16029	1.16029	0.00914002	0.21529	1.08126	-1.06575	0.938302	0.148748	-0.0950858	0.389967	8195.71	7646.44	7844.62	7366.02	8228.3	8022.76	8036.77	9681.77	8013.11	8728	6856.26	7722.98	6903.64	8154.86	6532.3	7535.31	13.0007	12.9006	12.9375	12.8467	13.0064	12.9699	12.9724	13.2411	12.9681	13.0914	12.7432	12.9149	12.7531	12.9934	12.6734	12.8795
Q8K386	Q8K386;D3YTZ8;Q3TYH2;D3Z1A7;D3YWS1;D3YYX5	Q8K386	RAB15_MOUSE	Rab15	Rab15	Ras-related protein Rab-15	1.1648	1.1648	0.0408519	0.220252	1.10559	-1.17955	0.847779	0.0845038	-0.236902	0.937504	137655	100665	117460	113729	127433	112880	100725	113627	135246	105544	103427	115786	96302.8	93456	83084.3	105004	17.0707	16.6192	16.8418	16.7952	16.9594	16.7844	16.6201	16.7939	17.0452	16.6875	16.6583	16.8211	16.5553	16.512	16.3423	16.6801
P62823	P62823;Q9CXS2;A0A286YDR2	P62823	RAB3C_MOUSE	Rab3c	Rab3c	Ras-related protein Rab-3C	1.16489	1.16489	0.0417951	0.221702	1.1127	-1.08568	0.921086	0.453804	-0.11272	0.458053	587976	761959	773500	871598	756403	795862	804022	963015	804690	696338	750924	766090	620786	704834	565007	730381	19.1654	19.5394	19.561	19.7333	19.5288	19.6022	19.6169	19.8772	19.6181	19.4094	19.5183	19.5472	19.2437	19.4269	19.1079	19.4783
A2AF47	A2AF47;A2AF67	A2AF47	DOC11_MOUSE	Dock11	Dock11	Dedicator of cytokinesis protein 11	1.17215	1.17215	0.0218266	0.235424	1.17997	-1.07379	0.931282	0.566984	-0.0939972	0.385764	21719	31285.8	31568.6	31805.7	31112.5	32951.6	31797.6	34559.4	28211.7	31927.2	26154	31939.1	22478.2	27124	25336	29541.4	14.4067	14.9332	14.9462	14.957	14.9252	15.0081	14.9566	15.0768	14.784	14.9625	14.6747	14.963	14.4562	14.7273	14.6289	14.8505
Q400C8	Q400C8;B1AT59	Q400C8	AMZ2_MOUSE	Amz2	Amz2	Archaemetzincin-2	1.17803	1.17803	0.00317423	0.235607	1.18087	-1.14467	0.873615	0.139007	-0.188324	0.749951	16726.6	15832.6	19863.7	14567.5	16031.6	18030.3	16550.8	19447.2	17434.4	15920.1	15010.1	13824.3	14700.8	14101.1	13694	16455.4	14.0299	13.9506	14.2778	13.8305	13.9686	14.1381	14.0146	14.2473	14.0896	13.9586	13.8736	13.7549	13.8436	13.7835	13.7413	14.0063
B8ZXI1	B8ZXI1;B8ZXI1-2;A0A5F8MPK7;Z4YJE9;A0A5F8MPV7;A0A5F8MPN7	B8ZXI1	QTRT2_MOUSE	Qtrt2	Qtrt2	Queuine tRNA-ribosyltransferase accessory subunit 2	1.17714	1.17714	0.0277092	0.236084	1.18321	-1.05723	0.945871	0.386159	-0.0837123	0.346055	4235.68	4111.94	4357.96	5002.54	4146.21	4442.53	5088.42	5357.08	5347.36	5193.31	3859.6	4008.03	3558.56	4819.7	4577.37	4301.13	12.0484	12.0056	12.0894	12.2884	12.0176	12.1172	12.313	12.3872	12.3846	12.3424	11.9142	11.9687	11.7971	12.2347	12.1603	12.0705
Q9JJU8	Q9JJU8	Q9JJU8	SH3L1_MOUSE	Sh3bgrl	Sh3bgrl	SH3 domain-binding glutamic acid-rich-like protein	1.17533	1.17533	0.0157304	0.23969	1.20089	-1.0734	0.931616	0.245352	-0.107769	0.438937	228430	263091	265833	243056	296984	283312	265020	273138	255269	269388	247392	276960	205894	209643	214774	243334	17.8014	18.0052	18.0202	17.8909	18.18	18.112	18.0157	18.0593	17.9617	18.0393	17.9164	18.0793	17.6515	17.6776	17.7125	17.8926
Q61418	Q61418;Q3LRV6;A0A1B0GT29	Q61418	CLCN4_MOUSE	Clcn4	Clcn4	H(+)/Cl(-) exchange transporter 4	1.17464	1.17464	0.0280076	0.241511	1.20982	-1.20288	0.831341	0.0233598	-0.274088	1.08107	27808.8	33359.2	28949.6	30440.9	27927.9	31609.8	28132.8	29912.2	28241.4	30768.1	28035.2	28100.7	21521.6	23255.3	21382.8	28042.3	14.7633	15.0258	14.8213	14.8937	14.7694	14.9481	14.78	14.8684	14.7855	14.9091	14.775	14.7783	14.3935	14.5053	14.3842	14.7753
Q8C570	Q8C570;A2ASC6	Q8C570	RAE1L_MOUSE	Rae1	Rae1	mRNA export factor	1.18482	1.18482	0.00289151	0.243797	1.22103	-1.03207	0.968923	0.331773	-0.0478916	0.207755	44692.8	43307.1	46545.9	44096.4	52757.1	51876.8	56565.2	50298.8	51710.6	44414.1	42083.2	47670.9	40524.5	46044.3	40243	43070	15.4478	15.4023	15.5064	15.4284	15.6871	15.6628	15.7876	15.6182	15.6582	15.4387	15.361	15.5408	15.3065	15.4907	15.2965	15.3944
Q3UUI3	Q3UUI3	Q3UUI3	THEM4_MOUSE	Them4	Them4	Acyl-coenzyme A thioesterase THEM4	1.17582	1.17582	0.0344803	0.244628	1.2251	-1.02493	0.975676	0.733145	-0.0417302	0.183967	147025	177373	180022	190752	195964	195738	181055	202159	211855	209501	171938	213521	139708	151901	163910	176416	17.1657	17.4364	17.4578	17.5413	17.5802	17.5786	17.4661	17.6251	17.6927	17.6766	17.3915	17.704	17.0921	17.2128	17.3225	17.4286
Q91XM9-4	Q91XM9-4;Q91XM9-5;A0A571BEZ4;A0A571BEK3	Q91XM9-4	DLG2_MOUSE	Dlg2	Dlg2	Isoform 4 of Disks large homolog 2	1.18389	1.18389	0.037932	0.247022	1.23684	1.01408	1.01408	0.890121	0.0164255	0.0405669	15262.5	17365.4	13772.1	17565.7	21592.4	20737.5	16988.1	16339	19944.3	19590.8	13450.8	18310.9	15023.1	15144.4	19284.3	16086.4	13.8977	14.0839	13.7495	14.1005	14.3982	14.34	14.0522	13.996	14.2837	14.2579	13.7154	14.1604	13.8749	13.8865	14.2351	13.9736
Q8BGA2	Q8BGA2	Q8BGA2	LHPL2_MOUSE	Lhfpl2	Lhfpl2	LHFPL tetraspan subfamily member 2 protein	1.18075	1.18075	0.0280127	0.249092	1.24699	-1.20971	0.826643	0.028481	-0.282063	1.11187	12114.5	14151.6	14720	12587.6	13813.7	13682.5	13308.6	11521.6	12716.1	13394.2	11382.3	11174.6	9553.8	10090.2	10143.6	14085	13.5644	13.7887	13.8455	13.6197	13.7538	13.74	13.7001	13.4921	13.6344	13.7093	13.4745	13.4479	13.2219	13.3007	13.3083	13.7819
Q9Z0S6;Q9Z0S6-2;Q9Z0S6-3;Q9Z0S6-4;Q9Z0S6-5;Q9Z0S6-6	Q9Z0S6;Q9Z0S6-2;Q9Z0S6-3;Q9Z0S6-4;Q9Z0S6-5;Q9Z0S6-6	Q9Z0S6	CLD10_MOUSE	Cldn10	Cldn10	Claudin-10	1.18535	1.18535	0.0493682	0.252401	1.26321	-1.04895	0.953334	0.538211	-0.0770524	0.320342	47604.1	55349.3	60863.3	58898.1	58166.9	65896.1	73224.1	52993.6	63203.2	64029.4	66890.7	45636.2	43897.3	51418.4	53761.3	56878.5	15.5388	15.7563	15.8933	15.8459	15.8279	16.0079	16.16	15.6935	15.9477	15.9664	16.0295	15.4779	15.4218	15.65	15.7143	15.7956
Q9CY52	Q9CY52;Q9CQT0	Q9CY52	THG1_MOUSE	Thg1l	Thg1l	Probable tRNA(His) guanylyltransferase	1.18547	1.18547	0.0224237	0.254474	1.27337	-1.15849	0.863193	0.0379616	-0.222126	0.880454	19897	21754.8	21487.1	20985.2	20415.1	20887.9	21162.7	21316.5	21573.9	23769.2	19514.3	20643.6	14959.2	15552.7	18371.8	19881.4	14.2803	14.409	14.3912	14.3571	14.3173	14.3504	14.3692	14.3797	14.397	14.5368	14.2522	14.3334	13.8687	13.9249	14.1652	14.2791
Q8C172	Q8C172;H3BL08	Q8C172	CERS6_MOUSE	Cers6	Cers6	Ceramide synthase 6	1.18542	1.18542	0.0429148	0.25592	1.28046	-1.22346	0.817355	0.0376073	-0.299464	1.17905	18663.2	18835.9	15179.7	18616.8	16549.6	17855.6	15034.6	18816.5	17998.9	17363	16404.9	15481.6	10602.1	15087.7	14085.1	15749.3	14.1879	14.2012	13.8899	14.1843	14.0145	14.1241	13.876	14.1997	14.1356	14.0837	14.0018	13.9183	13.3721	13.8811	13.7819	13.943
Q8CC86	Q8CC86	Q8CC86	PNCB_MOUSE	Naprt	Naprt	Nicotinate phosphoribosyltransferase	1.18248	1.18248	0.04811	0.257579	1.2886	1.18146	1.18146	0.14289	0.233633	0.879183	24437	29835.4	34089.9	31455.1	43178.1	39089.1	40836.8	41454.9	45648.5	40878	37519.9	45909.8	30340.3	31076.9	29981.4	37510.4	14.5768	14.8647	15.0571	14.941	15.398	15.2545	15.3176	15.3393	15.4783	15.319	15.1954	15.4865	14.8889	14.9236	14.8718	15.195
Q8C0K5	Q8C0K5;D3YVC9	Q8C0K5	GDC_MOUSE	Slc25a16	Slc25a16	Graves disease carrier protein homolog	1.19484	1.19484	0.00830696	0.258524	1.29323	-1.22825	0.814165	0.0689594	-0.290643	1.14499	7982.54	10946.3	9096.95	10839	8210.4	9965.57	9397.25	10222.3	8804.16	10111.7	8283.41	7715.27	7092.52	7425.21	7547.92	9399.16	12.9626	13.4182	13.1512	13.4039	13.0032	13.2827	13.198	13.3194	13.104	13.3037	13.016	12.9135	12.7921	12.8582	12.8819	13.1983
Q9CQ43-2	Q9CQ43;Q9CQ43-2	Q9CQ43	DUT_MOUSE	Dut	Dut	Isoform 2 of Deoxyuridine 5'-triphosphate nucleotidohydrolase	1.19556	1.19556	0.0104735	0.259012	1.29563	-1.05516	0.947723	0.247349	-0.0834994	0.345233	10826.2	10719.1	11528	11048.5	14577.5	12708.4	12091	12130.6	12530.2	10951.4	9283.97	12274.7	9640.39	10652.7	9801.49	11069.6	13.4022	13.3879	13.4929	13.4316	13.8315	13.6335	13.5616	13.5664	13.6131	13.4188	13.1805	13.5834	13.2349	13.3789	13.2588	13.4343
Q8BH27	Q8BH27	Q8BH27	MEGF9_MOUSE	Megf9	Megf9	Multiple epidermal growth factor-like domains protein 9	1.19491	1.19491	0.0260858	0.26378	1.319	-1.05477	0.948073	0.51518	-0.0809278	0.335304	33457.1	28589.3	37097.4	29877.4	38253.4	31525.5	41137.2	36404.4	35473.5	36450.8	28596.7	35327.8	23726.9	32429	30295	33106.9	15.03	14.8032	15.179	14.8668	15.2233	14.9442	15.3282	15.1518	15.1145	15.1537	14.8036	15.1085	14.5342	14.985	14.8868	15.0148
Q91W40	Q91W40;D3Z710	Q91W40	KLC3_MOUSE	Klc3	Klc3	Kinesin light chain 3	1.20582	1.20582	0.0330333	0.263957	1.31987	1.27341	1.27341	0.0737858	0.363319	1.37989	2162.63	2283.44	2503.57	3345.55	3342.74	3543.17	3832.17	3751.64	4249.36	4993.31	3655.23	3463.97	2729.3	3525.99	3158.58	3131.88	11.0786	11.157	11.2898	11.708	11.7068	11.7908	11.9039	11.8733	12.053	12.2858	11.8357	11.7582	11.4143	11.7838	11.6251	11.6128
Q9CR50	Q9CR50;G3UWD8	Q9CR50	ZN363_MOUSE	Rchy1	Rchy1	RING finger and CHY zinc finger domain-containing protein 1	1.19674	1.19674	0.0144633	0.26462	1.32312	-1.09704	0.91154	0.331667	-0.132043	0.532654	3126.47	3945.66	4305.85	3480.41	3719.31	4206.02	4544.46	3722.77	4024.07	4096.43	3180.23	3704.92	3256.54	2734.64	3787.44	3652.26	11.6103	11.9461	12.0721	11.765	11.8608	12.0382	12.1499	11.8622	11.9744	12.0002	11.6349	11.8552	11.6691	11.4171	11.887	11.8346
Q7TN33	Q7TN33;Q7TN33-2;D3YX51;D3YU11	Q7TN33	CELF6_MOUSE	Celf6	Celf6	CUGBP Elav-like family member 6	1.22122	1.22122	0.0482219	0.274256	1.37036	-1.09374	0.914296	0.163546	-0.129147	0.521474	4980.33	5661.5	5908.88	4948.88	5552.23	6062.59	6036.2	7569.88	6366.34	4421.06	4636.34	5391.34	5074.88	5231.09	4281.19	4870.63	12.282	12.467	12.5287	12.2729	12.4389	12.5657	12.5594	12.8861	12.6362	12.1102	12.1788	12.3964	12.3092	12.3529	12.0638	12.2499
Q9R144	Q9R144;Q3UID4;M0QW88;Q3UKX1	Q9R144	ANM2_MOUSE	Prmt2	Prmt2	Protein arginine N-methyltransferase 2	1.20213	1.20213	0.0327361	0.276947	1.38356	-1.05622	0.946772	0.469624	-0.08895	0.366277	3758.21	4011.49	4715.14	4043.03	4956.38	4303.71	4660.96	4763.1	5246.97	4285.56	4493.21	4322.16	3730.34	3073.68	3377.23	4475.56	11.8758	11.9699	12.2031	11.9812	12.2751	12.0714	12.1864	12.2177	12.3573	12.0653	12.1335	12.0775	11.8651	11.5858	11.7216	12.1279
Q7TSK3;Q7TSK3-2	Q7TSK3;Q7TSK3-2;Q7TSK3-3	Q7TSK3	PCDH8_MOUSE	Pcdh8	Pcdh8	Protocadherin-8	1.21285	1.21285	0.0137513	0.278634	1.39183	-1.08829	0.918875	0.396497	-0.117708	0.477308	11472.4	16278.2	13722.6	15067.5	14763.5	16553.1	17546	17737.1	14168.1	13750.8	10848.4	15299	13695.7	12894.2	12516.1	12677.4	13.4859	13.9907	13.7443	13.8792	13.8497	14.0148	14.0989	14.1145	13.7904	13.7472	13.4052	13.9011	13.7414	13.6544	13.6115	13.63
Q8R0Y8	Q8R0Y8	Q8R0Y8	S2542_MOUSE	Slc25a42	Slc25a42	Mitochondrial coenzyme A transporter SLC25A42	1.20402	1.20402	0.0307437	0.279283	1.39501	-1.16532	0.858135	0.0569242	-0.234226	0.927173	31953.7	35138.3	31595.9	34316.4	31863.1	35602.9	39048.3	32251.7	34446.7	32919.7	27730.8	29207.3	22042.7	33690.8	25603.1	32928.7	14.9637	15.1008	14.9474	15.0666	14.9596	15.1197	15.253	14.9771	15.0721	15.0067	14.7592	14.834	14.428	15.0401	14.644	15.0071
Q9CQG9	Q9CQG9	Q9CQG9	TM100_MOUSE	Tmem100	Tmem100	Transmembrane protein 100	1.22381	1.22381	0.0417218	0.294272	1.4685	-1.15652	0.864667	0.074407	-0.222258	0.880966	13685.5	12694.7	15037.5	14165.4	15393.3	17965.9	12548	13429.9	16041	12848.2	12544.8	14678.3	13192.4	9875.18	9870.79	11929.8	13.7404	13.6319	13.8763	13.7901	13.91	14.133	13.6152	13.7132	13.9695	13.6493	13.6148	13.8414	13.6874	13.2696	13.2689	13.5423
A0A1D5RMG4	A0A1D5RMG4	A0A1D5RMG4	A0A1D5RMG4_MOUSE	Agap3	Agap3	Arf-GAP with GTPase, ANK repeat and PH domain-containing protein 3	1.2143	1.2143	0.0314037	0.296085	1.47739	-1.19789	0.8348	0.0439964	-0.276272	1.08951	18133.8	19573.1	21236.5	18503.8	21071.9	20542.6	17595.4	20110.4	18797.8	19644.4	17117.4	14700.6	13254.6	15318.3	14897.4	21691.1	14.1464	14.2566	14.3743	14.1755	14.363	14.3263	14.1029	14.2957	14.1983	14.2618	14.0632	13.8436	13.6942	13.903	13.8628	14.4048
E9Q720	E9Q720	E9Q720	E9Q720_MOUSE	Rgs20	Rgs20	Regulator of G-protein-signaling 20	1.23058	1.23058	0.0409751	0.304251	1.51742	1.07779	1.07779	0.594239	0.165827	0.617389	2899.4	2368.33	4185.63	5443.74	5255.02	4243.53	4760.85	4105.8	5857.33	5414.68	4007.54	4384.17	3309.26	3214.82	4966.88	4201.35	11.5015	11.2097	12.0312	12.4104	12.3595	12.051	12.217	12.0034	12.516	12.4027	11.9685	12.0981	11.6923	11.6505	12.2781	12.0366
Q8C817	Q8C817;A0A1W2P803	Q8C817	T200A_MOUSE	Tmem200a	Tmem200a	Transmembrane protein 200A	1.22612	1.22612	0.0447724	0.311428	1.55261	-1.17263	0.852781	0.123739	-0.244964	0.968629	12678.5	14515	12816	16130	13931.8	13630.8	14144.6	17302.8	13926.7	15113.7	14403.1	12595.7	8519.46	10236.7	12378.4	13678.7	13.6301	13.8253	13.6457	13.9775	13.7661	13.7346	13.788	14.0787	13.7656	13.8836	13.8141	13.6206	13.0565	13.3215	13.5955	13.7396
B8QI34;F7CYX4	B8QI34;F7CYX4	B8QI34	B8QI34_MOUSE;F7CYX4_MOUSE	Ppfia2	Ppfia2	Liprin-alpha-2	1.23792	1.23792	0.0454824	0.315203	1.57112	-1.11252	0.898861	0.180369	-0.171907	0.686565	15951.8	18006.9	17419.4	17102.4	21636	20438.1	15189.4	21594.3	18622.2	16818.9	17722.8	16889.2	11527.5	18280.5	13174.4	14737.3	13.9614	14.1363	14.0884	14.0619	14.4011	14.319	13.8908	14.3984	14.1847	14.0378	14.1133	14.0438	13.4928	14.158	13.6854	13.8472
A0A0J9YUM2	A0A2R8VH83;A0A2R8VHH2;A0A0J9YUM2	A0A2R8VH83	A0A0J9YUM2_MOUSE	Syngap1	Syngap1	Ras/Rap GTPase-activating protein SynGAP	1.23639	1.23639	0.0378971	0.316723	1.57857	-1.183	0.845308	0.102268	-0.254694	1.0062	29995.8	38793.3	37273.1	38062.2	34878.9	34886.2	44865.3	31922.9	39071.9	40318.2	32716	32899.4	24365.6	23915.4	30895.3	37952.5	14.8725	15.2435	15.1858	15.2161	15.0901	15.0904	15.4533	14.9623	15.2538	15.2991	14.9977	15.0058	14.5726	14.5457	14.9151	15.2119
Q9ERD6;Q9ERD6-3	Q9ERD6;Q9ERD6-2;Q9ERD6-3;Q9ERD6-4;Q8C134;A0A087WQU0;A0A087WQ61	Q9ERD6	RGPS2_MOUSE	Ralgps2	Ralgps2	Ras-specific guanine nucleotide-releasing factor RalGPS2	1.23509	1.23509	0.0354584	0.321033	1.5997	-1.24722	0.801784	0.180953	-0.311245	1.22453	3534.12	3500.37	4571.53	2569.25	3809.08	4010.12	3449.51	3189.54	3467.5	3130.36	2444.12	3715.4	2516.4	2294.72	2754.7	3322.91	11.7871	11.7733	12.1585	11.3271	11.8952	11.9694	11.7522	11.6391	11.7597	11.6121	11.2551	11.8593	11.2971	11.1641	11.4277	11.6982
Q3UUG6;Q3UUG6-2	Q3UUG6;Q3UUG6-2;A0A0J9YUB2	Q3UUG6	TBC24_MOUSE	Tbc1d24	Tbc1d24	TBC1 domain family member 24	1.25128	1.25128	0.00364368	0.330949	1.64832	1.03939	1.03939	0.518734	0.0482901	0.163593	140317	130614	137641	134320	184784	174911	171468	173162	176312	178467	129221	170685	135432	124813	137078	149185	17.0983	16.9949	17.0706	17.0353	17.4955	17.4163	17.3876	17.4018	17.4278	17.4453	16.9795	17.381	17.0472	16.9294	17.0646	17.1867
Q8R1H0	Q8R1H0	Q8R1H0	HOP_MOUSE	Hopx	Hopx	Homeodomain-only protein	1.25132	1.25132	0.0182086	0.337293	1.67942	-1.04232	0.959395	0.700865	-0.0616221	0.260767	51435	53743	73901.6	59852.2	76356.9	73824.9	69375.8	70250.1	76072	64380.2	58510.1	57258	41256.1	65302.7	55687.8	65830.2	15.6505	15.7138	16.1733	15.8691	16.2205	16.1718	16.0821	16.1002	16.2151	15.9743	15.8364	15.8052	15.3323	15.9949	15.7651	16.0065
Q8VHL0-2	Q8VHL0;Q8VHL0-2	Q8VHL0	UT1_MOUSE	Slc14a1	Slc14a1	Isoform 2 of Urea transporter 1	1.26352	1.26352	0.0012699	0.339628	1.69087	1.16264	1.16264	0.189679	0.229256	0.862284	34429.4	51081.9	44464.9	51064.2	62733	65317	60945.7	64939.6	68853.7	76137.8	57167.7	53837.2	50474.9	48723	45810.3	59712.8	15.0714	15.6405	15.4404	15.64	15.9369	15.9952	15.8952	15.9868	16.0712	16.2163	15.8029	15.7163	15.6233	15.5723	15.4834	15.8658
Q5DU00	Q5DU00;Q5DU00-2;R4GML1	Q5DU00	DCDC2_MOUSE	Dcdc2	Dcdc2	Doublecortin domain-containing protein 2	1.25496	1.25496	0.0359713	0.34066	1.69593	-1.06202	0.941599	0.433477	-0.105907	0.431745	5038.08	4516.33	4409.35	4275.65	5628.86	4818.3	5717.69	4768.12	4942.59	6453.74	5057.24	4747.37	2952.75	3900.22	4368.21	4735.53	12.2987	12.1409	12.1063	12.0619	12.4586	12.2343	12.4812	12.2192	12.2711	12.6559	12.3041	12.2129	11.5278	11.9293	12.0928	12.2093
Q922H7;Q922H7-2	Q922H7;Q922H7-2	Q922H7	RSLBB_MOUSE	Rasl11b	Rasl11b	Ras-like protein family member 11B	1.28264	1.28264	0.0446726	0.343079	1.70779	-1.25452	0.797115	0.305008	-0.287686	1.13358	2439.86	3022.9	2845.97	1501.46	2086.55	2223.11	2577.51	3329.91	1932.16	2895.91	1942.74	2025.84	1489.84	2178.51	2080.97	2011.88	11.2526	11.5617	11.4747	10.5522	11.0269	11.1184	11.3318	11.7013	10.916	11.4998	10.9239	10.9843	10.5409	11.0891	11.023	10.9743
E9Q6L8	E9Q6L8	E9Q6L8	E9Q6L8_MOUSE	Btbd10	Btbd10	BTB/POZ domain-containing protein 10	1.26818	1.26818	0.0223072	0.355057	1.76651	-1.27769	0.782662	0.254883	-0.321732	1.26502	2252.74	1064.11	1493.8	1515.95	1622.45	1769.13	1359.51	1745.13	1513.84	1409.23	1405.43	1004.64	1384.63	1321.61	1381.41	929.668	11.1375	10.0554	10.5448	10.566	10.664	10.7888	10.4089	10.7691	10.564	10.4607	10.4568	9.97246	10.4353	10.3681	10.4319	9.86057
Q0PMG2	Q0PMG2;D3Z499;A0A3Q4EGH1;F7ABV5	Q0PMG2	MDGA1_MOUSE	Mdga1	Mdga1	MAM domain-containing glycosylphosphatidylinositol anchor protein 1	1.25928	1.25928	0.0475552	0.364957	1.81505	-1.33145	0.751058	0.0261093	-0.442334	1.73066	19124.6	23739.3	23671.3	23076.4	22190	20436	21870.9	18737.1	21842.1	22054.7	16344.6	22451.5	13269.2	13812.1	13556.3	21521.6	14.2231	14.535	14.5309	14.4941	14.4376	14.3188	14.4167	14.1936	14.4148	14.4288	13.9965	14.4545	13.6958	13.7536	13.7267	14.3935
Q3UGX2	Q3UGX2	Q3UGX2	Q3UGX2_MOUSE	Sptb	Sptb	Spectrin beta chain	1.28353	1.28353	0.0455094	0.375611	1.86729	-1.00329	0.996723	0.852117	-0.0292249	0.135685	59396.5	71558.5	64214.1	72811.5	80384.4	74395.9	109807	73233.5	89766	86664.7	64692.9	65837.2	43184.3	86368.4	68995.8	71575.1	15.8581	16.1268	15.9706	16.1519	16.2946	16.1829	16.7446	16.1602	16.4539	16.4032	15.9813	16.0066	15.3982	16.3982	16.0742	16.1272
Q8BZB3;Q8BZB3-2	Q8BZB3;Q8BZB3-2	Q8BZB3	TM266_MOUSE	Tmem266	Tmem266	Transmembrane protein 266	1.29892	1.29892	0.00271311	0.37665	1.87238	-1.16003	0.862044	0.342689	-0.193297	0.769152	8503.24	6362.07	8411.23	5276.04	8354.21	9041.44	8629.86	6555.91	7386.17	7989.05	6006.46	5121.57	5754.77	6713.13	6951.1	6373.35	13.0538	12.6353	13.0381	12.3652	13.0283	13.1423	13.0751	12.6786	12.8506	12.9638	12.5523	12.3224	12.4905	12.7128	12.763	12.6378
E9Q8P8	E9Q8P8	E9Q8P8	E9Q8P8_MOUSE	Fam131b	Fam131b	Protein FAM131B	1.29474	1.29474	0.0231595	0.388939	1.93264	-1.12798	0.886538	0.251695	-0.18909	0.752907	7365.03	6934.23	5815.09	5633.27	8363.77	6732.26	6469.95	6780.68	8516.71	7467.74	7210.38	4225.98	4712.22	5357.8	6231.8	6501.18	12.8465	12.7595	12.5056	12.4598	13.0299	12.7169	12.6595	12.7272	13.0561	12.8665	12.8159	12.0451	12.2022	12.3874	12.6054	12.6665
E9Q1U6	E9Q1U6	E9Q1U6	E9Q1U6_MOUSE	Ctif	Ctif	CBP80/20-dependent translation initiation factor	1.32178	1.32178	0.0324667	0.410288	2.03731	-1.16126	0.861136	0.248406	-0.226089	0.895755	15749.6	13198.4	12415.5	10152.7	14418.3	18894.4	14729.3	10860.6	15812.9	13240.6	15543.7	8730.06	10303.7	9453.83	10075.1	12437.3	13.943	13.6881	13.5999	13.3096	13.8156	14.2057	13.8464	13.4068	13.9488	13.6927	13.924	13.0918	13.3309	13.2067	13.2985	13.6024
Q9CZW6	Q9CZW6	Q9CZW6	RN146_MOUSE	Rnf146	Rnf146	E3 ubiquitin-protein ligase RNF146	1.34762	1.34762	0.00226005	0.423892	2.104	-1.05875	0.944509	0.402661	-0.0820547	0.339655	12750.6	14940.3	14950.7	12373.8	18467	21038.3	18319.5	14060.6	15667.1	17485.9	13514.4	14624.8	13092.2	11509.3	11662.2	13540.9	13.6383	13.8669	13.8679	13.595	14.1727	14.3607	14.1611	13.7794	13.9355	14.0939	13.7222	13.8361	13.6764	13.4905	13.5096	13.725
P15508	P15508;Q3UGX2;E9Q397	P15508	SPTB1_MOUSE	Sptb	Sptb	Spectrin beta chain, erythrocytic	1.35737	1.35737	0.0211001	0.452038	2.242	-1.0587	0.944559	0.498763	-0.104911	0.4279	153025	182773	154354	177313	208802	197858	272555	165447	223974	215018	164988	174774	100648	190124	153103	162053	17.2234	17.4797	17.2359	17.4359	17.6718	17.5941	18.0562	17.336	17.773	17.7141	17.332	17.4151	16.619	17.5366	17.2241	17.3061
P60710	P60710;E9Q1F2;E9Q5F4;E9Q2D1	P60710	ACTB_MOUSE	Actb	Actb	Actin, cytoplasmic 1	1.35231	1.35231	0.033923	0.452569	2.2446	1.06173	1.06173	0.740176	0.0639812	0.224174	243433	191792	279478	227855	336334	406096	405251	298327	325381	258582	310267	228147	156056	258693	241757	306190	17.8932	17.5492	18.0924	17.7978	18.3595	18.6315	18.6285	18.1865	18.3118	17.9803	18.2432	17.7996	17.2517	17.9809	17.8832	18.2241
E9Q9B3	E9Q9B3	E9Q9B3	E9Q9B3_MOUSE	Spryd3	Spryd3	SPRY domain-containing 3	1.39111	1.39111	7.73386e-05	0.474256	2.35093	-1.02172	0.978745	0.561802	-0.0333135	0.15147	16768.3	16170.4	17594.7	15884.5	22690.8	22936.9	24019.8	19138.8	25251.8	21607.7	14867.1	17069.7	18129.3	16066.1	15044.9	16332.2	14.0334	13.9811	14.1029	13.9553	14.4698	14.4854	14.5519	14.2242	14.6241	14.3993	13.8598	14.0591	14.146	13.9717	13.877	13.9954
A3KGB4	A3KGB4	A3KGB4	TBC8B_MOUSE	Tbc1d8b	Tbc1d8b	TBC1 domain family member 8B	1.37558	1.37558	0.0488675	0.479719	2.37771	-1.02655	0.974141	0.739266	-0.0714435	0.298686	16165.6	21227.5	23893.6	18625	28799.2	33541.9	21172.3	33446.3	22049.7	21614	16756.4	27974.1	12757.4	20141.3	15715.7	23423	13.9806	14.3736	14.5443	14.185	14.8137	15.0337	14.3699	15.0296	14.4285	14.3997	14.0324	14.7718	13.639	14.2979	13.9399	14.5156
Q8K3B1	Q8K3B1	Q8K3B1	FBSP1_MOUSE	Fbxo45	Fbxo45	F-box/SPRY domain-containing protein 1	1.47635	1.47635	3.6082e-05	0.557728	2.76018	1.01924	1.01924	0.717224	0.0328475	0.10397	22749	24931.1	29535.6	24576.2	37936.1	36045.5	45301.9	34210.8	38997.5	37265.9	27602.7	26879.2	25578.4	24091.2	26000.6	25473.7	14.4735	14.6057	14.8502	14.585	15.2113	15.1375	15.4673	15.0622	15.2511	15.1856	14.7525	14.7142	14.6426	14.5562	14.6663	14.6367
Q8BIZ0	Q8BIZ0	Q8BIZ0	PCD20_MOUSE	Pcdh20	Pcdh20	Protocadherin-20	1.47426	1.47426	0.040738	0.598193	2.95857	-1.20321	0.831108	0.394307	-0.278772	1.09916	1645.57	1993.74	3419.96	2368.71	2999.42	3167.71	3201.89	3625.65	2101.96	2231.05	2206.72	2342.12	1833.44	1956	934.898	2480.32	10.6844	10.9613	11.7398	11.2099	11.5505	11.6292	11.6447	11.824	11.0375	11.1235	11.1077	11.1936	10.8403	10.9337	9.86866	11.2763
Q9CPU0	Q9CPU0;A0A494BAF7;A0A494BBE7	Q9CPU0	LGUL_MOUSE	Glo1	Glo1	Lactoylglutathione lyase	1.59373	1.59373	0.0019769	0.65047	3.21487	-1.03461	0.966543	0.766119	-0.0370569	0.165923	894115	1.26e+06	943914	1.1e+06	1.87e+06	1.45e+06	2.08e+06	1.34e+06	1.69e+06	1.27e+06	1e+06	1.03e+06	964376	1.08e+06	1.04e+06	971989	19.7701	20.265	19.8483	20.0691	20.8346	20.4676	20.9882	20.3538	20.6886	20.2764	19.9316	19.9742	19.8792	20.0426	19.9882	19.8906
A2AEG3;A2AEG6;H3BIV8	A2AEG3;A2AEG6;H3BIV8	A2AEG3	A2AEG3_MOUSE;A2AEG6_MOUSE;H3BIV8_MOUSE	Gpm6b	Gpm6b	Neuronal membrane glycoprotein M6-b	1.58883	1.58883	0.0359065	0.662718	3.27493	-1.15969	0.8623	0.741921	-0.138247	0.556606	5927.88	5059.16	15137.3	8058.27	6352.86	10409	11345.7	17091	10516.5	14532.6	6376.89	10495.6	4603.75	10064.5	6333.53	6339.25	12.5333	12.3047	13.8858	12.9763	12.6332	13.3455	13.4699	14.0609	13.3604	13.827	12.6386	13.3575	12.1686	13.297	12.6288	12.6301
Q7TPH6	Q7TPH6;Q7TPH6-2;F6SMY7;A0A668KLT2	Q7TPH6	MYCB2_MOUSE	Mycbp2	Mycbp2	E3 ubiquitin-protein ligase MYCBP2	1.58263	1.58263	8.95548e-06	0.663457	3.27855	-1.05536	0.947543	0.3726	-0.0798759	0.331243	23636.6	27896.5	23822.9	23453	37217.3	39004.5	39574.3	31344.4	39659.5	35462	23003.6	25912.6	23180.7	19766.9	22677.5	25897.3	14.5287	14.7678	14.5401	14.5175	15.1837	15.2514	15.2723	14.9359	15.2754	15.114	14.4896	14.6614	14.5006	14.2708	14.469	14.6605
Q6NSV7-5	Q6NSV7;Q6NSV7-3;Q6NSV7-4;Q6NSV7-5;Q6NSV7-6	Q6NSV7	F149B_MOUSE	Fam149b1	Fam149b1	Isoform 5 of Primary cilium assembly protein FAM149B1	1.58196	1.58196	0.0238661	0.67666	3.34328	-1.36763	0.731194	0.354222	-0.4077	1.59694	2958.79	1024.03	2397.52	2643.4	2622.53	3914.04	2320.45	2783.49	2393.58	1622.8	2665.13	1616.75	1746.54	1441.35	990.981	1436.4	11.5308	10	11.2273	11.3682	11.3567	11.9344	11.1802	11.4427	11.225	10.6643	11.38	10.6589	10.7703	10.4932	9.95271	10.4882
A0A0A6YVT8	A0A0A6YVT8;A0A668KLF4	A0A0A6YVT8	A0A0A6YVT8_MOUSE	Tsga10	Tsga10	Testis-specific gene 10 protein	1.56161	1.56161	0.0248519	0.684094	3.37973	-1.4335	0.697592	0.0481504	-0.576366	2.24814	3013.63	3134.84	2687.76	3984.57	2910.73	2974.29	2635.24	4370.4	3518.01	4541.17	2769.86	2910.79	2756.32	1210.59	1556.12	2211.85	11.5573	11.6142	11.3922	11.9602	11.5072	11.5383	11.3637	12.0935	11.7805	12.1488	11.4356	11.5072	11.4285	10.2415	10.6037	11.111
A0A286YD76	Q69ZZ9;A0A286YD76	Q69ZZ9	A0A286YD76_MOUSE	Macf1	Macf1	Microtubule-actin cross-linking factor 1 (Fragment)	1.66478	1.66478	0.0251215	0.834204	4.11569	-1.55775	0.641952	0.0373074	-0.751943	2.92602	5236.88	6234.09	5788.69	5910	5889.65	6166.27	6965.36	4473.63	6470.18	7177.38	2121.9	5434.15	1836.06	4084.69	3650.69	5183.22	12.3545	12.606	12.499	12.5289	12.524	12.5902	12.766	12.1272	12.6596	12.8092	11.0511	12.4078	10.8424	11.996	11.834	12.3396
A0A2I3BQ50;A0A2I3BQH8;A0A2I3BRB9;Z4YM84	A0A2I3BQH8;A0A2I3BRB9;Z4YM84;A0A2I3BQ50	A0A2I3BQH8	A0A2I3BQ50_MOUSE;A0A2I3BQH8_MOUSE;A0A2I3BRB9_MOUSE;Z4YM84_MOUSE	Acbd5	Acbd5	Acyl-CoA-binding domain-containing protein 5	1.99242	1.99242	0.0236005	1.02756	5.06368	-2.05075	0.487626	0.0125943	-1.13046	4.38743	4440.43	2475.02	4245.99	2879.43	4055.81	2459.69	3759.87	1531.38	3301.03	5354.49	1510.57	3026.65	1749.08	2183.02	882.18	918.536	12.1165	11.2732	12.0519	11.4916	11.9858	11.2643	11.8765	10.5806	11.6887	12.3865	10.5609	11.5635	10.7724	11.0921	9.78493	9.84319
Q9Z2A5	Q9Z2A5;Q4FCQ7;A0A1L1SQ41;A0A140LJ98	Q9Z2A5	ATE1_MOUSE	Ate1	Ate1	Arginyl-tRNA--protein transferase 1	1.98037	1.98037	0.0252396	1.22847	6.04871	-1.71439	0.583298	0.0469381	-1.0289	3.99533	6181.65	6593.31	5981.38	5553.07	6576.24	7598.38	5765.43	8605.3	6821.22	6754.77	4931.84	1355.72	6524.92	4836.53	1888.75	1731.69	12.5938	12.6868	12.5463	12.4391	12.683	12.8915	12.4932	13.071	12.7358	12.7217	12.2679	10.4048	12.6717	12.2398	10.8832	10.758
Q8VIG3	Q8VIG3;Q3YEA0;A0A494B9F6	Q8VIG3	RSPH1_MOUSE	Rsph1	Rsph1	Radial spoke head 1 homolog	2.19196	2.19196	0.0147891	1.25608	6.1841	-1.70461	0.586644	0.130291	-0.877612	3.41122	6182.88	6057.48	6539.16	2143.48	6652.55	7083.96	3998.29	8010.25	3443.31	11169	2054.86	2357.14	7770.91	1614.03	2728.19	1886.41	12.5941	12.5645	12.6749	11.0657	12.6997	12.7903	11.9652	12.9676	11.7496	13.4472	11.0048	11.2028	12.9239	10.6565	11.4137	10.8814
Q3TMX7;Q3TMX7-2	Q3TMX7;Q3TMX7-2;Q3TMX7-3	Q3TMX7	QSOX2_MOUSE	Qsox2	Qsox2	Sulfhydryl oxidase 2	2.29859	2.29859	0.0432405	1.86849	9.1866	-1.7059	0.586202	0.250045	-1.22965	4.77041	12324.6	1958.16	14342.3	14992.2	14757.6	16131.2	16056.2	4056.94	17316.3	19839.3	14877.9	16114.9	1471.72	2491.33	2271.41	1125.54	13.5893	10.9353	13.808	13.8719	13.8492	13.9776	13.9708	11.9862	14.0798	14.2761	13.8609	13.9761	10.5233	11.2827	11.1494	10.1364

## Sheet: S7. HPC_F_18WTv3WT
Protein.Group	Protein.Ids	Protein_Ids_1	Protein.Names	Genes	Genes_1	First.Protein.Description	Fold Change F 18KO v 18WT	Avg Ratio F 18KO v 18WT	Welch's T-test F 18KO v 18WT	T-test diff F 18KO v 18WT	Z-score F 18KO v 18WT	Fold Change F 18WT v 3WT	Avg Ratio F 18WT v 3WT	Welch's T-test F 18WT v 3WT	T-test diff F 18WT v 3WT	Z-score F 18WT v 3WT	Hippo_F3WT_1	Hippo_F3WT_2	Hippo_F3WT_3	Hippo_F3WT_4	Hippo_F18KO_1	Hippo_F18KO_2	Hippo_F18KO_3	Hippo_F18KO_4	Hippo_F18KO_5	Hippo_F18KO_6	Hippo_F18WT_1	Hippo_F18WT_2	Hippo_F18WT_3	Hippo_F18WT_4	Hippo_F18WT_5	Hippo_F18WT_6	Log2_Hippo_F3WT_1	Log2_Hippo_F3WT_2	Log2_Hippo_F3WT_3	Log2_Hippo_F3WT_4	Log2_Hippo_F18KO_1	Log2_Hippo_F18KO_2	Log2_Hippo_F18KO_3	Log2_Hippo_F18KO_4	Log2_Hippo_F18KO_5	Log2_Hippo_F18KO_6	Log2_Hippo_F18WT_1	Log2_Hippo_F18WT_2	Log2_Hippo_F18WT_3	Log2_Hippo_F18WT_4	Log2_Hippo_F18WT_5	Log2_Hippo_F18WT_6
A0A1D5RLG5	A0A1D5RLG5	A0A1D5RLG5	A0A1D5RLG5_MOUSE	Map1lc3b	Map1lc3b	Microtubule-associated proteins 1A/1B light chain 3B	-1.18882	0.841172	0.50003	-0.572266	2.77999	-2.13689	0.46797	0.0281257	-1.5015	5.82	9333.79	9864.6	9363.82	12715.7	9542.53	9740.94	1524.4	746.943	1215.53	1602.8	11744.3	3106.41	7590.45	3257.26	1175.45	2101.36	13.1882	13.268	13.1929	13.6343	13.2202	13.2498	10.574	9.54485	10.2474	10.6464	13.5197	11.601	12.89	11.6694	10.199	11.0371
E9PYT0	E9PYT0	E9PYT0	E9PYT0_MOUSE	Arhgap5	Arhgap5	Rho GTPase-activating protein 5	1.0079	1.0079	0.767122	0.163153	0.825642	-1.97924	0.505244	0.0291021	-1.27579	4.94853	2416.8	1991.28	1320.98	1793.62	713.704	397.217	516.59	1385.73	1474.2	1258.8	2284.7	389.331	354.533	1292.68	775.69	604.247	11.2389	10.9595	10.3674	10.8087	9.47918	8.63378	9.01288	10.4364	10.5257	10.2978	11.1578	8.60485	8.46978	10.3362	9.59934	9.23899
Q64FW2	Q64FW2;H3BJ51	Q64FW2	RETST_MOUSE	Retsat	Retsat	All-trans-retinol 13,14-reductase	1.582	1.582	0.12214	0.716349	3.53787	-2.14485	0.466234	0.0102944	-1.25834	4.88119	2944.66	3388.24	2068.27	3098.1	1631.53	1924.38	965.665	3980.54	2192.86	2027.49	2171.39	2298	596.271	1205.46	1038.89	732.009	11.5239	11.7263	11.0142	11.5972	10.672	10.9102	9.91538	11.9587	11.0986	10.9855	11.0844	11.1662	9.21982	10.2354	10.0208	9.51572
O54990;O54990-2;O54990-3;O54990-6	O54990;O54990-2;O54990-3;O54990-4;O54990-5;O54990-6;A0A0G2JDH9;Q8CDK8;A0A0R4J0B0;A0A0G2JG30;G3X9J8;Q8R056;G5E8G5;A0A0G2JE50	O54990	PROM1_MOUSE	Prom1	Prom1	Prominin-1	-1.36106	0.734721	0.0702322	-0.457953	2.21953	-2.32074	0.430898	0.000132998	-1.24376	4.82488	22123.6	28784.7	22919.3	25916.3	6410.35	5378.58	8536.85	6473.31	8643.04	11924.7	12297.6	8793.36	6890.8	13552.2	12413.7	10521.5	14.4333	14.813	14.4843	14.6616	12.6462	12.393	13.0595	12.6603	13.0773	13.5417	13.5861	13.1022	12.7505	13.7262	13.5996	13.3611
P13346;P13346-2	P13346;P13346-2;A0A140LJH0;A0A140LHW0;A0A140LIT4;A0A140LHS3	P13346	FOSB_MOUSE	Fosb	Fosb	Protein FosB	1.63781	1.63781	0.108631	0.930501	4.58782	-1.8464	0.541594	0.0462741	-1.1702	4.54089	12238.9	8145.53	6783.21	6952.25	9855.24	9763.98	9159.63	6655.25	2851.16	7112.6	1663.04	2970.64	3916.47	9734.29	1704.6	7729.63	13.5792	12.9918	12.7278	12.7633	13.2667	13.2533	13.1611	12.7003	11.4773	12.7962	10.6996	11.5366	11.9353	13.2489	10.7352	12.9162
P43276	P43276	P43276	H15_MOUSE	H1-5	H1-5	Histone H1.5	-1.45332	0.688078	0.0821814	-0.518683	2.51728	-2.1204	0.471609	0.00211356	-1.13291	4.39688	190524	234029	168290	266850	58477	62679.6	103702	43916.9	70336.7	79348.5	90724.9	66554.1	109755	147859	130057	63208.8	17.5396	17.8363	17.3606	18.0257	15.8356	15.9357	16.6621	15.4225	16.102	16.2759	16.4692	16.0222	16.7439	17.1739	16.9888	15.9478
A0A2I3BQ50;A0A2I3BQH8;A0A2I3BRB9;Z4YM84	A0A2I3BQH8;A0A2I3BRB9;Z4YM84;A0A2I3BQ50	A0A2I3BQH8	A0A2I3BQ50_MOUSE;A0A2I3BQH8_MOUSE;A0A2I3BRB9_MOUSE;Z4YM84_MOUSE	Acbd5	Acbd5	Acyl-CoA-binding domain-containing protein 5	1.99242	1.99242	0.0236005	1.02756	5.06368	-2.05075	0.487626	0.0125943	-1.13046	4.38743	4440.43	2475.02	4245.99	2879.43	4055.81	2459.69	3759.87	1531.38	3301.03	5354.49	1510.57	3026.65	1749.08	2183.02	882.18	918.536	12.1165	11.2732	12.0519	11.4916	11.9858	11.2643	11.8765	10.5806	11.6887	12.3865	10.5609	11.5635	10.7724	11.0921	9.78493	9.84319
Q80YX1	Q80YX1;Q80YX1-2;Q80YX1-3;Q80YX1-4;Q80YX1-5	Q80YX1	TENA_MOUSE	Tnc	Tnc	Tenascin	1.06866	1.06866	0.377279	0.110553	0.567756	-2.19328	0.455938	0.00230451	-1.12249	4.35667	50655.3	71522.9	71557.4	90698.6	33742	31577.7	34194.9	40949.2	33538.1	33880.7	33206.9	30169.3	42779.3	33643.6	24840.5	29886.8	15.6284	16.1261	16.1268	16.4688	15.0423	14.9466	15.0615	15.3215	15.0335	15.0482	15.0192	14.8808	15.3846	15.038	14.6004	14.8672
Q9Z2A5	Q9Z2A5;Q4FCQ7;A0A1L1SQ41;A0A140LJ98	Q9Z2A5	ATE1_MOUSE	Ate1	Ate1	Arginyl-tRNA--protein transferase 1	1.98037	1.98037	0.0252396	1.22847	6.04871	-1.71439	0.583298	0.0469381	-1.0289	3.99533	6181.65	6593.31	5981.38	5553.07	6576.24	7598.38	5765.43	8605.3	6821.22	6754.77	4931.84	1355.72	6524.92	4836.53	1888.75	1731.69	12.5938	12.6868	12.5463	12.4391	12.683	12.8915	12.4932	13.071	12.7358	12.7217	12.2679	10.4048	12.6717	12.2398	10.8832	10.758
P62071	P62071	P62071	RRAS2_MOUSE	Rras2	Rras2	Ras-related protein R-Ras2	1.05347	1.05347	0.361813	0.0757403	0.397075	-1.77736	0.562633	0.000409269	-0.827228	3.21669	63807.9	85221.3	77362.8	80391.1	40514.4	41869.8	51869.3	46608	43803.5	48087.5	46234.5	41523	38964.8	47924.6	38059.2	46203.6	15.9614	16.3789	16.2394	16.2947	15.3061	15.3536	15.6626	15.5083	15.4188	15.5534	15.4967	15.3416	15.2499	15.5485	15.216	15.4957
Q9D563	Q9D563	Q9D563	TM114_MOUSE	Tmem114	Tmem114	Transmembrane protein 114	1.22508	1.22508	0.262264	0.370117	1.84035	-1.62677	0.614715	0.038633	-0.786774	3.0605	8139.07	10587.4	12933.1	7579.11	8809.82	7673.5	5987.63	4534.51	8194.12	9124.78	5683.96	7961.23	2905.78	4330.86	5039.19	10259.9	12.9906	13.3701	13.6588	12.8878	13.1049	12.9057	12.5478	12.1467	13.0004	13.1556	12.4727	12.9588	11.5047	12.0804	12.299	13.3247
A0A0R4J0T9;A0A0R4J1I8;A0A0R4J1X0;D3Z3N9	A0A0R4J1I8;A0A0R4J1X0;D3Z3N9;A0A0R4J0T9	A0A0R4J1I8	A0A0R4J0T9_MOUSE;A0A0R4J1I8_MOUSE;A0A0R4J1X0_MOUSE;D3Z3N9_MOUSE	Nyap2	Nyap2	Neuronal tyrosine-phosphorylated phosphoinositide-3-kinase adapter 2	1.14202	1.14202	0.58205	0.181899	0.917554	-1.64247	0.608837	0.0104797	-0.782055	3.04229	4595.38	5821.92	4071.72	4812.12	3850.74	3289.98	3471.6	1386.59	3509.11	4622.21	5210.55	2842.36	3050.17	2123.87	2237.61	2162.33	12.166	12.5073	11.9914	12.2325	11.9109	11.6839	11.7614	10.4373	11.7769	12.1744	12.3472	11.4729	11.5747	11.0525	11.1277	11.0784
A0A286YD76	Q69ZZ9;A0A286YD76	Q69ZZ9	A0A286YD76_MOUSE	Macf1	Macf1	Microtubule-actin cross-linking factor 1 (Fragment)	1.66478	1.66478	0.0251215	0.834204	4.11569	-1.55775	0.641952	0.0373074	-0.751943	2.92602	5236.88	6234.09	5788.69	5910	5889.65	6166.27	6965.36	4473.63	6470.18	7177.38	2121.9	5434.15	1836.06	4084.69	3650.69	5183.22	12.3545	12.606	12.499	12.5289	12.524	12.5902	12.766	12.1272	12.6596	12.8092	11.0511	12.4078	10.8424	11.996	11.834	12.3396
O89029	O89029;F2Z3U4;F2Z468;F2Z469	O89029	MATN4_MOUSE	Matn4	Matn4	Matrilin-4	1.10358	1.10358	0.0701901	0.140326	0.713729	-1.63866	0.610254	0.00441764	-0.702979	2.73698	20806.9	26060.2	24863.3	30236.8	15622.6	17045.3	15762.9	19187.3	16349.4	19039.6	15395.2	16831.1	16396.3	14298.8	14173.4	16244.1	14.3448	14.6696	14.6017	14.884	13.9313	14.0571	13.9442	14.2279	13.997	14.2167	13.9102	14.0388	14.0011	13.8036	13.7909	13.9876
O08665	O08665;E9Q668;A0A803Z7F8	O08665	SEM3A_MOUSE	Sema3a	Sema3a	Semaphorin-3A	1.18197	1.18197	0.20222	0.30576	1.52482	-1.52376	0.656271	0.0244128	-0.66537	2.59177	3606.2	3626.63	2991.43	2494.47	2297.92	2403.65	2854.72	2544.37	2712.59	1985.46	1619.69	2172.11	3497.28	1416.95	2310.27	1504.1	11.8163	11.8244	11.5466	11.2845	11.1661	11.231	11.4791	11.3131	11.4055	10.9553	10.6615	11.0849	11.772	10.4686	11.1738	10.5547
A0A0A6YVT8	A0A0A6YVT8;A0A668KLF4	A0A0A6YVT8	A0A0A6YVT8_MOUSE	Tsga10	Tsga10	Testis-specific gene 10 protein	1.56161	1.56161	0.0248519	0.684094	3.37973	-1.4335	0.697592	0.0481504	-0.576366	2.24814	3013.63	3134.84	2687.76	3984.57	2910.73	2974.29	2635.24	4370.4	3518.01	4541.17	2769.86	2910.79	2756.32	1210.59	1556.12	2211.85	11.5573	11.6142	11.3922	11.9602	11.5072	11.5383	11.3637	12.0935	11.7805	12.1488	11.4356	11.5072	11.4285	10.2415	10.6037	11.111
Q62188	Q62188;Q3TT92;E9PWE8	Q62188	DPYL3_MOUSE	Dpysl3	Dpysl3	Dihydropyrimidinase-related protein 3	-1.02713	0.973588	0.730738	-0.0446927	0.193388	-1.47421	0.678331	0.00084026	-0.564928	2.20398	1.12e+06	963653	1.23e+06	1.13e+06	864142	673558	551454	862519	723697	726613	789953	891169	816643	614525	691775	717338	20.0951	19.8782	20.2302	20.1079	19.7209	19.3614	19.0729	19.7182	19.465	19.4708	19.5914	19.7653	19.6393	19.2291	19.3999	19.4523
Q9DCX8	Q9DCX8	Q9DCX8	IYD1_MOUSE	Iyd	Iyd	Iodotyrosine deiodinase 1	1.14613	1.14613	0.96574	-0.0224428	0.0843006	-1.4543	0.687614	0.0354984	-0.554271	2.16283	8262.07	11043.5	10250.8	6871.05	8149.04	7340.15	9367.72	1157.2	7835.9	9212.41	5986.03	6328.96	4490.62	8085.79	4653.85	8026.77	13.0123	13.4309	13.3234	12.7463	12.9924	12.8416	13.1935	10.1764	12.9359	13.1694	12.5474	12.6278	12.1327	12.9812	12.1842	12.9706
P35980	P35980;A0A1B0GQU8;A0A1B0GSA8;A0A1B0GSS8	P35980	RL18_MOUSE	Rpl18	Rpl18	60S ribosomal protein L18	1.1764	1.1764	0.24306	0.214076	1.07531	-1.45444	0.68755	0.00452869	-0.544514	2.12516	245375	207026	177499	193921	187899	214340	134329	172149	181082	109700	129736	182398	122892	152201	123851	138549	17.9046	17.6595	17.4375	17.5651	17.5196	17.7095	17.0354	17.3933	17.4663	16.7432	16.9852	17.4767	16.907	17.2156	16.9182	17.08
Q6NS65	Q6NS65	Q6NS65	GPR17_MOUSE	Gpr17	Gpr17	Uracil nucleotide/cysteinyl leukotriene receptor	1.04704	1.04704	0.547805	0.0599972	0.319889	-1.43179	0.698426	0.00268693	-0.515678	2.01383	10044.8	10077.2	12796.4	11437.7	7776.59	7503.88	7448.53	10545.6	7590.53	7789.88	7922.23	6914.71	8756.45	8321.34	7504.03	7050.44	13.2942	13.2988	13.6435	13.4815	12.9249	12.8734	12.8627	13.3644	12.89	12.9274	12.9517	12.7555	13.0961	13.0226	12.8735	12.7835
Q8BP67	Q8BP67	Q8BP67	RL24_MOUSE	Rpl24	Rpl24	60S ribosomal protein L24	1.24201	1.24201	0.0687397	0.295524	1.47464	-1.44032	0.694289	0.0434015	-0.507529	1.98237	129076	79997.4	90092.8	117967	91712.5	92466.2	67401.6	106507	111045	70417.5	80258.6	69675	63800.3	77894.4	62143.8	80644.6	16.9779	16.2877	16.4591	16.848	16.4848	16.4966	16.0405	16.7006	16.7608	16.1036	16.2924	16.0884	15.9613	16.2492	15.9233	16.2993
P59470	P59470;A0A1L1SSC8	P59470	RPC2_MOUSE	Polr3b	Polr3b	DNA-directed RNA polymerase III subunit RPC2	-1.14042	0.87687	0.383022	-0.27218	1.30872	-1.3902	0.719319	0.040389	-0.480999	1.87994	940.508	1118.09	702.84	1020.9	736.202	346.569	674.314	841.49	696.503	283.478	574.418	689.427	514.319	796.208	897.558	609.129	9.8773	10.1268	9.45705	9.99563	9.52396	8.437	9.39728	9.7168	9.44399	8.14709	9.16596	9.42925	9.00652	9.637	9.80986	9.2506
Q9CZS1	Q9CZS1	Q9CZS1	AL1B1_MOUSE	Aldh1b1	Aldh1b1	Aldehyde dehydrogenase X, mitochondrial	1.13545	1.13545	0.077481	0.195194	0.982734	-1.37198	0.728875	0.0079918	-0.460601	1.80118	127187	151703	143034	173137	117619	114645	128208	123524	126512	128202	127439	125981	94836	90110.3	99098.1	113123	16.9566	17.2109	17.126	17.4016	16.8438	16.8068	16.9681	16.9144	16.9489	16.9681	16.9594	16.9428	16.5331	16.4594	16.5966	16.7875
Q0PMG2	Q0PMG2;D3Z499;A0A3Q4EGH1;F7ABV5	Q0PMG2	MDGA1_MOUSE	Mdga1	Mdga1	MAM domain-containing glycosylphosphatidylinositol anchor protein 1	1.25928	1.25928	0.0475552	0.364957	1.81505	-1.33145	0.751058	0.0261093	-0.442334	1.73066	19124.6	23739.3	23671.3	23076.4	22190	20436	21870.9	18737.1	21842.1	22054.7	16344.6	22451.5	13269.2	13812.1	13556.3	21521.6	14.2231	14.535	14.5309	14.4941	14.4376	14.3188	14.4167	14.1936	14.4148	14.4288	13.9965	14.4545	13.6958	13.7536	13.7267	14.3935
Q9ESX4;Q9ESX4-2	Q9ESX4;Q9ESX4-2	Q9ESX4	NO40_MOUSE	Zcchc17	Zcchc17	Nucleolar protein of 40 kDa	1.22514	1.22514	0.0685392	0.300219	1.49765	-1.3481	0.741783	0.0455842	-0.432979	1.69454	26977	17871	19878	18526.4	23385.6	21732.1	18364.3	16832	17572.3	15602	11113	19677.3	16306.2	16773.9	13916.7	14845.7	14.7194	14.1253	14.2789	14.1773	14.5133	14.4075	14.1646	14.0389	14.101	13.9294	13.44	14.2642	13.9931	14.0339	13.7645	13.8578
Q8BQU7	Q8BQU7	Q8BQU7	TMM74_MOUSE	Tmem74	Tmem74	Transmembrane protein 74	1.18399	1.18399	0.0978567	0.273337	1.36586	-1.31981	0.757685	0.0266058	-0.424951	1.66354	8915.71	10459.1	11499	10210	9544.55	9564.16	9266.7	9259.71	8671.67	8977.09	10366.7	8564.45	5348.19	6623.37	7541.16	8249.04	13.1221	13.3525	13.4892	13.3177	13.2205	13.2234	13.1778	13.1768	13.0821	13.132	13.3397	13.0641	12.3848	12.6933	12.8806	13.01
P29319	P29319;B7ZNN5;Q8BRB1	P29319	EPHA3_MOUSE	Epha3	Epha3	Ephrin type-A receptor 3	1.15457	1.15457	0.215849	0.201525	1.01378	-1.3342	0.749514	0.0368239	-0.417461	1.63462	3976.67	5901.02	5311.05	5456.63	4007.49	3927.13	4928.18	3284.41	5376.85	5274.59	4159.28	4066.53	2996.4	3388.8	3756.03	4843.96	11.9573	12.5267	12.3748	12.4138	11.9685	11.9393	12.2668	11.6814	12.3925	12.3648	12.0221	11.9896	11.549	11.7266	11.875	12.242
Q62351	Q62351;Q8C872	Q62351	TFR1_MOUSE	Tfrc	Tfrc	Transferrin receptor protein 1	-1.05161	0.950923	0.351931	-0.0657423	0.296591	-1.325	0.754717	0.000752548	-0.412332	1.61482	63616.7	67727.2	62706.6	63796.1	45860.3	47456.4	46322.7	45831.4	46404.9	45700.5	44134.1	50591.8	41379.5	55750.2	48682.5	51363.8	15.9571	16.0474	15.9363	15.9612	15.485	15.5343	15.4994	15.484	15.502	15.4799	15.4296	15.6266	15.3366	15.7667	15.5711	15.6485
Q9D3P8	Q9D3P8	Q9D3P8	PLRKT_MOUSE	Plgrkt	Plgrkt	Plasminogen receptor (KT)	1.03589	1.03589	0.74141	0.0426698	0.234935	-1.32238	0.756214	0.00215786	-0.410408	1.60739	54088.5	59377.7	50624	57588.7	38906.8	42547.7	58558.8	35525.8	43538.4	41402	48447.3	34745.4	45473.8	38850.9	38305.9	45631.8	15.723	15.8576	15.6275	15.8135	15.2477	15.3768	15.8376	15.1166	15.41	15.3374	15.5641	15.0845	15.4727	15.2457	15.2253	15.4778
Q9D8E6	Q9D8E6	Q9D8E6	RL4_MOUSE	Rpl4	Rpl4	60S ribosomal protein L4	1.1884	1.1884	0.116356	0.241099	1.2078	-1.3203	0.757404	0.0165383	-0.403355	1.58016	261612	197470	209623	196829	217848	232936	170525	196998	210874	139413	152096	211131	142850	152710	152989	171562	17.9971	17.5913	17.6774	17.5866	17.733	17.8296	17.3796	17.5878	17.686	17.089	17.2146	17.6878	17.1241	17.2204	17.2231	17.3884
Q9JIP4	Q9JIP4	Q9JIP4	PANX1_MOUSE	Panx1	Panx1	Pannexin-1	1.17257	1.17257	0.0702274	0.244981	1.22683	-1.29505	0.772168	0.0124757	-0.38919	1.52547	15555	16930	14539.3	14498.3	12914.9	14170.5	12931.7	14585.8	13223.3	15729.4	15311.5	12361.8	9474.01	12614.7	9777.2	11719.5	13.9251	14.0473	13.8277	13.8236	13.6567	13.7906	13.6586	13.8323	13.6908	13.9412	13.9023	13.5936	13.2098	13.6228	13.2552	13.5166
Q05A36	Q05A36;Q3UE17;Q3UE17-2;Q69Z36;D3YTR3;G3UYU0;F8WJD6	Q05A36	MEX3C_MOUSE	Mex3c	Mex3c	RNA-binding E3 ubiquitin-protein ligase MEX3C	-1.01891	0.981436	0.915396	-0.0150679	0.0481426	-1.29562	0.771834	0.0439701	-0.38434	1.50675	3971.04	3804.72	2868.41	3973.65	2955.27	2820.9	2254.24	2404.53	3268.69	2906	4030.57	2450.18	2569.94	2772.1	2649.05	2451.96	11.9553	11.8936	11.486	11.9562	11.5291	11.4619	11.1384	11.2315	11.6745	11.5048	11.9768	11.2587	11.3275	11.4368	11.3713	11.2597
Q8C9H6	Q8C9H6;Q8C9H6-4;Q8C9H6-3;E9QN41	Q8C9H6	STRP2_MOUSE	Strip2	Strip2	Striatin-interacting proteins 2	1.14719	1.14719	0.269204	0.181748	0.916814	-1.28061	0.780876	0.00550567	-0.366348	1.43728	18588.6	18826.4	16410.4	18039.5	14906.9	15325.5	19569.8	10917.8	15868.7	19978	14602.3	16067.7	11071.4	12622.8	14151.3	15660.9	14.1821	14.2005	14.0023	14.1389	13.8637	13.9036	14.2563	13.4144	13.9539	14.2861	13.8339	13.9719	13.4346	13.6237	13.7886	13.9349
O89114	O89114;A2AG30	O89114	DNJB5_MOUSE	Dnajb5	Dnajb5	DnaJ homolog subfamily B member 5	1.12044	1.12044	0.301131	0.169582	0.857165	-1.26034	0.793437	0.0306181	-0.356298	1.39848	33796.1	35564	33477.2	35812.1	27732	28509.8	41377.2	25624.4	31746.9	29898.6	29509.3	30410.5	18489.2	32112.3	25082.5	29410.6	15.0446	15.1181	15.0309	15.1282	14.7593	14.7992	15.3365	14.6452	14.9543	14.8678	14.8489	14.8923	14.1744	14.9708	14.6144	14.844
A2ANU3	A2ANU3;B1AYD5;B1AYD6;B1AYD3;B1AYD4	A2ANU3	SYNG1_MOUSE	Syndig1	Syndig1	Synapse differentiation-inducing gene protein 1	-1.01274	0.987423	0.816309	-0.0305355	0.123978	-1.27667	0.783288	0.0108474	-0.353477	1.38759	25923.9	22899.3	20655.4	20719	16613.3	16505.7	21608.4	12524.3	19055	18336.5	17641.8	17475.5	14369.2	20064.9	18905.9	17518.8	14.662	14.483	14.3342	14.3387	14.0201	14.0107	14.3993	13.6124	14.2179	14.1624	14.1067	14.093	13.8107	14.2924	14.2065	14.0966
P54763;P54763-2;P54763-4	P54763;P54763-2;P54763-4	P54763	EPHB2_MOUSE	Ephb2	Ephb2	Ephrin type-B receptor 2	1.09922	1.09922	0.323438	0.153438	0.778014	-1.25291	0.79814	0.040388	-0.348836	1.36967	89191	100154	91278	89685.9	83264.9	83101.4	90026.3	64540.2	87709.8	78682.4	73852	80346.9	47007.1	81833	78588.2	81710.5	16.4446	16.6119	16.478	16.4526	16.3454	16.3426	16.4581	15.9779	16.4205	16.2638	16.1723	16.294	15.5206	16.3204	16.262	16.3182
A0A2I3BRM1;D9HP81;Q0VF51	Q0VF51;D9HP81;A0A2I3BRM1	Q0VF51	A0A2I3BRM1_MOUSE;D9HP81_MOUSE;Q0VF51_MOUSE	Rims2	Rims2	Regulating synaptic membrane exocytosis protein 2 (Fragment)	1.08811	1.08811	0.301938	0.134436	0.684852	-1.25455	0.797096	0.0431103	-0.337145	1.32453	14124.5	11747.7	10762.8	13495.3	11107	10324.6	9990.07	10699.5	12964.9	10133.3	11130.8	11389.6	6906.17	10220	9938.4	10353	13.7859	13.5201	13.3938	13.7202	13.4392	13.3338	13.2863	13.3853	13.6623	13.3068	13.4423	13.4754	12.7537	13.3191	13.2788	13.3378
Q3TMP8	Q3TMP8	Q3TMP8	TM38A_MOUSE	Tmem38a	Tmem38a	Trimeric intracellular cation channel type A	1.06516	1.06516	0.419577	0.0949397	0.491206	-1.24984	0.800105	0.010571	-0.332617	1.30705	29005.2	30876.6	26569.2	29453.6	25162.9	29306.9	20340.1	22847.8	24419.1	26090.8	21247.5	27171.8	19192.7	27723.6	21898.1	21870	14.824	14.9142	14.6975	14.8462	14.619	14.839	14.312	14.4798	14.5757	14.6713	14.375	14.7298	14.2283	14.7588	14.4185	14.4167
P47911	P47911	P47911	RL6_MOUSE	Rpl6	Rpl6	60S ribosomal protein L6	1.13934	1.13934	0.225558	0.179139	0.904018	-1.24624	0.802413	0.034565	-0.320242	1.25927	661205	505246	536459	505991	604916	566526	426150	539551	524744	367250	387139	568963	405481	440722	413842	442529	19.3347	18.9466	19.0331	18.9488	19.2064	19.1118	18.701	19.0414	19.0013	18.4864	18.5625	19.118	18.6293	18.7495	18.6587	18.7554
Q91XY7	Q91XY7	Q91XY7	Q91XY7_MOUSE	Pcdhga12	Pcdhga12	Protocadherin gamma A12	1.03594	1.03594	0.605631	0.0508644	0.275112	-1.24034	0.806234	0.00567327	-0.316061	1.24313	9309.99	8567.35	8748.78	7869.02	7171.16	6919.13	7472.37	6315.02	6603.1	8735.35	7701.64	7768.07	6216.2	6538.39	7494.68	5997.73	13.1846	13.0646	13.0949	12.942	12.808	12.7564	12.8674	12.6246	12.6889	13.0926	12.9109	12.9233	12.6018	12.6747	12.8717	12.5502
O70451	O70451	O70451	MOT2_MOUSE	Slc16a7	Slc16a7	Monocarboxylate transporter 2	1.07089	1.07089	0.268442	0.101058	0.521202	-1.23445	0.810079	0.00490461	-0.309262	1.21688	20470.5	18034.8	18242.1	17826.9	16769.4	15017.7	17349.7	14247.2	18265.1	15391	15973.4	18224.7	13433.8	14100.4	14096.5	14787.8	14.3213	14.1385	14.155	14.1218	14.0335	13.8744	14.0826	13.7984	14.1568	13.9098	13.9634	14.1536	13.7136	13.7834	13.783	13.8521
A0A1Y7VNZ6	A0A1Y7VNZ6	A0A1Y7VNZ6	A0A1Y7VNZ6_MOUSE	Mark3	Mark3	Non-specific serine/threonine protein kinase	1.12609	1.12609	0.11124	0.182268	0.919359	-1.22047	0.819356	0.020192	-0.29993	1.18085	30788.2	29072.9	32085.9	28608.8	28829.6	29308.3	25318.9	29671.5	28350.1	25371.3	27614.4	27517.6	28472	19531.6	21698.9	23332.6	14.9101	14.8274	14.9697	14.8042	14.8153	14.839	14.6279	14.8568	14.7911	14.6309	14.7531	14.7481	14.7973	14.2535	14.4053	14.5101
Q8C172	Q8C172;H3BL08	Q8C172	CERS6_MOUSE	Cers6	Cers6	Ceramide synthase 6	1.18542	1.18542	0.0429148	0.25592	1.28046	-1.22346	0.817355	0.0376073	-0.299464	1.17905	18663.2	18835.9	15179.7	18616.8	16549.6	17855.6	15034.6	18816.5	17998.9	17363	16404.9	15481.6	10602.1	15087.7	14085.1	15749.3	14.1879	14.2012	13.8899	14.1843	14.0145	14.1241	13.876	14.1997	14.1356	14.0837	14.0018	13.9183	13.3721	13.8811	13.7819	13.943
Q5DU37	Q5DU37;Q5DU37-3;A0A1W2P6K6	Q5DU37	ZFY26_MOUSE	Zfyve26	Zfyve26	Zinc finger FYVE domain-containing protein 26	-1.01147	0.988663	0.932496	-0.00927146	0.0197237	-1.21867	0.820566	0.0180134	-0.297764	1.17249	9929.5	9438.05	9222.7	8952.48	7286.35	7668.87	6920.91	8878.36	8134.63	6796.43	6960.8	7738.18	9659.78	6183.24	8044.38	7623.03	13.2775	13.2043	13.171	13.1281	12.831	12.9048	12.7567	13.1161	12.9899	12.7306	12.765	12.9178	13.2378	12.5941	12.9738	12.8961
A0A1Y7VJP1	A0A1Y7VJP1	A0A1Y7VJP1	A0A1Y7VJP1_MOUSE	Ryr2	Ryr2	Ryanodine receptor 2 (Fragment)	1.12831	1.12831	0.185535	0.190173	0.958116	-1.20996	0.826476	0.0487025	-0.296991	1.1695	108934	112252	104508	110502	100146	103587	105011	82408.1	110743	108249	93606.5	113051	70101.8	89176.7	71149.5	103673	16.7331	16.7764	16.6733	16.7537	16.6117	16.6605	16.6802	16.3305	16.7569	16.724	16.5143	16.7866	16.0972	16.4444	16.1186	16.6617
P59267	P59267	P59267	ZDHC2_MOUSE	Zdhhc2	Zdhhc2	Palmitoyltransferase ZDHHC2	1.00459	1.00459	0.941092	0.00877905	0.0687749	-1.22379	0.817135	0.0479225	-0.295317	1.16304	4186.16	4371.59	4179.29	5436.81	3491.14	3310	4062.07	3114.58	4363.66	4036.65	4396.01	3362.4	3295.83	3206.41	3601.05	4414.04	12.0314	12.0939	12.029	12.4085	11.7695	11.6926	11.988	11.6048	12.0913	11.9789	12.102	11.7153	11.6864	11.6467	11.8142	12.1079
Q80XN0	Q80XN0	Q80XN0	BDH_MOUSE	Bdh1	Bdh1	D-beta-hydroxybutyrate dehydrogenase, mitochondrial	-1.01795	0.982365	0.903641	-0.0145022	0.0453691	-1.21536	0.822801	0.0368273	-0.294693	1.16063	342786	336905	324085	392388	288975	245102	306443	287056	312665	252519	273069	316226	219493	357751	298183	258426	18.3869	18.362	18.306	18.5819	18.1406	17.903	18.2253	18.131	18.2543	17.946	18.0589	18.2706	17.7438	18.4486	18.1858	17.9794
Q3TKT4;Q3TKT4-2	Q3TKT4;Q3TKT4-2;A0A0R4J170;G3UX35	Q3TKT4	SMCA4_MOUSE	Smarca4	Smarca4	Transcription activator BRG1	1.09329	1.09329	0.266891	0.132387	0.674802	-1.2216	0.8186	0.0426375	-0.293877	1.15748	26106.6	24196.4	20510	20815.3	22049	23524.2	20923.3	16925.1	21286.4	18298.9	17607.3	22838.9	18669.6	14620.1	19308.2	19466.3	14.6721	14.5625	14.324	14.3454	14.4284	14.5219	14.3528	14.0469	14.3776	14.1595	14.1039	14.4792	14.1884	13.8357	14.2369	14.2487
P14148	P14148;F6XI62	P14148	RL7_MOUSE	Rpl7	Rpl7	60S ribosomal protein L7	1.10015	1.10015	0.217392	0.135797	0.691523	-1.21728	0.821504	0.0104071	-0.288789	1.13783	306962	268819	262710	262456	268339	276034	208234	260538	270118	209249	205655	276860	201144	230019	215211	227760	18.2277	18.0363	18.0031	18.0017	18.0337	18.0745	17.6678	17.9911	18.0432	17.6749	17.6499	18.0788	17.6179	17.8114	17.7154	17.7972
Q5RKR3	Q5RKR3;A0A1L1SSZ4;A0A1L1SUR1;A0A1L1SSI6;A0A1L1SQV1;A0A1L1SV86;A0A1L1SS00;A0A1L1SVD6;E9Q9N7	Q5RKR3	ISLR2_MOUSE	Islr2	Islr2	Immunoglobulin superfamily containing leucine-rich repeat protein 2	1.12585	1.12585	0.0481824	0.172868	0.873277	-1.21786	0.821115	0.00404695	-0.288524	1.13681	20500.1	21199	20596.5	18549.7	19880.5	20819.6	17489.3	16612.9	19012.9	18291.2	15928.6	18884.2	17408.5	15169.8	14540.1	17643.8	14.3233	14.3717	14.3301	14.1791	14.2791	14.3457	14.0942	14.02	14.2147	14.1589	13.9593	14.2049	14.0875	13.8889	13.8277	14.1069
A2CG49;A2CG49-7	A2CG49;A2CG49-2;A2CG49-5;A2CG49-7;A2CG49-8;A2CG49-9;A2CG49-10;B1B1A7;D3Z560;F6QYT9	A2CG49	KALRN_MOUSE	Kalrn	Kalrn	Kalirin	1.08955	1.08955	0.407601	0.124285	0.63508	-1.20625	0.829018	0.0465939	-0.284664	1.12191	74614	87941.8	75944.4	84583	65889.1	64589.9	91988.6	58139.3	80021	77113.8	75558.3	70416.6	47533.3	63611.7	67434.5	77208.1	16.1872	16.4243	16.2127	16.3681	16.0078	15.979	16.4892	15.8272	16.2881	16.2347	16.2053	16.1036	15.5367	15.957	16.0412	16.2365
Q8BGA2	Q8BGA2	Q8BGA2	LHPL2_MOUSE	Lhfpl2	Lhfpl2	LHFPL tetraspan subfamily member 2 protein	1.18075	1.18075	0.0280127	0.249092	1.24699	-1.20971	0.826643	0.028481	-0.282063	1.11187	12114.5	14151.6	14720	12587.6	13813.7	13682.5	13308.6	11521.6	12716.1	13394.2	11382.3	11174.6	9553.8	10090.2	10143.6	14085	13.5644	13.7887	13.8455	13.6197	13.7538	13.74	13.7001	13.4921	13.6344	13.7093	13.4745	13.4479	13.2219	13.3007	13.3083	13.7819
Q3THJ3	Q3THJ3	Q3THJ3	EIF1A_MOUSE	Eif1ad	Eif1ad	Probable RNA-binding protein EIF1AD	-1.03611	0.965146	0.640879	-0.0481091	0.210138	-1.20631	0.828973	0.0137522	-0.279139	1.10058	6690.76	6337.43	7210.9	6687.32	5962.63	4633.84	5391.62	4756.64	5889.69	5680.5	5754.59	4617.82	4900.96	6115.59	6495.75	5597.2	12.708	12.6297	12.816	12.7072	12.5417	12.178	12.3965	12.2157	12.524	12.4718	12.4905	12.173	12.2588	12.5783	12.6653	12.4505
P62754	P62754	P62754	RS6_MOUSE	Rps6	Rps6	40S ribosomal protein S6	1.09804	1.09804	0.223117	0.124787	0.637541	-1.21631	0.822157	0.0275527	-0.278372	1.09762	306675	243446	249878	250633	257821	260713	193227	240686	271044	199218	208123	236111	202545	213956	206516	228426	18.2264	17.8932	17.9309	17.9352	17.976	17.9921	17.5599	17.8768	18.0482	17.604	17.6671	17.8491	17.6279	17.707	17.6559	17.8014
A0A1D5RMG4	A0A1D5RMG4	A0A1D5RMG4	A0A1D5RMG4_MOUSE	Agap3	Agap3	Arf-GAP with GTPase, ANK repeat and PH domain-containing protein 3	1.2143	1.2143	0.0314037	0.296085	1.47739	-1.19789	0.8348	0.0439964	-0.276272	1.08951	18133.8	19573.1	21236.5	18503.8	21071.9	20542.6	17595.4	20110.4	18797.8	19644.4	17117.4	14700.6	13254.6	15318.3	14897.4	21691.1	14.1464	14.2566	14.3743	14.1755	14.363	14.3263	14.1029	14.2957	14.1983	14.2618	14.0632	13.8436	13.6942	13.903	13.8628	14.4048
Q9WTS6;Q9WTS6-2;Q9WTS6-3;Q9WTS6-4;Q9WTS6-5;Q9WTS6-6;Q9WTS6-7;Q9WTS6-8	Q9WTS6;Q9WTS6-2;Q9WTS6-3;Q9WTS6-4;Q9WTS6-5;Q9WTS6-6;Q9WTS6-7;Q9WTS6-8;B7ZNJ5;G3X907	Q9WTS6	TEN3_MOUSE	Tenm3	Tenm3	Teneurin-3	1.06595	1.06595	0.222295	0.0932441	0.482892	-1.2095	0.826786	0.00959732	-0.275883	1.08801	30504.6	31216.4	31956.6	36483.4	27399.6	29057.9	27142.6	31880.4	25817.4	30770.2	29176.7	30575.5	23953.8	26047.5	25358.4	26311.1	14.8967	14.93	14.9638	15.155	14.7419	14.8266	14.7283	14.9604	14.6561	14.9092	14.8325	14.9001	14.548	14.6689	14.6302	14.6834
Q61418	Q61418;Q3LRV6;A0A1B0GT29	Q61418	CLCN4_MOUSE	Clcn4	Clcn4	H(+)/Cl(-) exchange transporter 4	1.17464	1.17464	0.0280076	0.241511	1.20982	-1.20288	0.831341	0.0233598	-0.274088	1.08107	27808.8	33359.2	28949.6	30440.9	27927.9	31609.8	28132.8	29912.2	28241.4	30768.1	28035.2	28100.7	21521.6	23255.3	21382.8	28042.3	14.7633	15.0258	14.8213	14.8937	14.7694	14.9481	14.78	14.8684	14.7855	14.9091	14.775	14.7783	14.3935	14.5053	14.3842	14.7753
P0CG14	P0CG14	P0CG14	DERPC_MOUSE	Derpc	Derpc	Decreased expression in renal and prostate cancer protein	1.10127	1.10127	0.00645027	0.138501	0.704781	-1.20967	0.826674	0.0106979	-0.272348	1.07436	17401	15958.6	14405.6	16332.4	14910.9	13577.8	15793.3	14186.1	14921.1	14141.8	12947.1	13453.4	12443.6	14072.4	13449.2	13116	14.0869	13.962	13.8143	13.9954	13.8641	13.729	13.947	13.7922	13.8651	13.7877	13.6603	13.7157	13.6031	13.7806	13.7152	13.679
P62717	P62717;A0A1D5RM85;A0A1D5RME4;A0A1D5RLW5	P62717	RL18A_MOUSE	Rpl18a	Rpl18a	60S ribosomal protein L18a	1.079	1.079	0.350063	0.111129	0.570578	-1.19929	0.833827	0.0328134	-0.269265	1.06246	124057	102406	121039	108692	110649	109168	101680	111118	104715	78326.6	82319.7	113167	78610.5	103105	93485.5	99892.8	16.9206	16.6439	16.8851	16.7299	16.7556	16.7362	16.6337	16.7617	16.6761	16.2572	16.329	16.7881	16.2624	16.6538	16.5125	16.6081
P02469	P02469;E9QN70	P02469	LAMB1_MOUSE	Lamb1	Lamb1	Laminin subunit beta-1	1.07793	1.07793	0.315479	0.116626	0.597531	-1.19442	0.837224	0.0343042	-0.268616	1.05995	15626.7	15021.1	16331.7	17742.3	14923.4	14832.3	12452.8	14533.5	13720.1	17152.3	12035.7	13238.5	18076.5	13361	12015.2	12553.1	13.9317	13.8747	13.9954	14.1149	13.8653	13.8565	13.6042	13.8271	13.744	14.0661	13.555	13.6925	14.1418	13.7057	13.5526	13.6158
D3Z4T1;D3Z580	D3Z580;D3Z4C5;D3Z4T1;D3Z588	D3Z580	D3Z4T1_MOUSE;D3Z580_MOUSE	Celf5	Celf5	CUGBP, Elav-like family member 5	1.11132	1.11132	0.210131	0.153903	0.78029	-1.19477	0.83698	0.033962	-0.265012	1.04604	15453	13425.6	13150.3	12779.8	13452.4	11654.4	14503.5	14600.3	11714.2	10546	9515.35	13128.3	10077.9	13603.2	11607	10878.9	13.9156	13.7127	13.6828	13.6416	13.7156	13.5086	13.8241	13.8337	13.516	13.3644	13.216	13.6804	13.2989	13.7317	13.5027	13.4092
Q6PGH0	Q6PGH0	Q6PGH0	UBTD2_MOUSE	Ubtd2	Ubtd2	Ubiquitin domain-containing protein 2	1.08915	1.08915	0.126384	0.127414	0.650423	-1.19937	0.833769	0.0442039	-0.262318	1.03563	29497.8	25716.3	26948.3	22383.6	25007.1	21955.6	24663.9	21621.8	23610.6	25548.1	26421.1	21708.3	21803.7	21059.7	19235.7	20522.4	14.8483	14.6504	14.7179	14.4502	14.6101	14.4223	14.5901	14.4002	14.5271	14.6409	14.6894	14.406	14.4123	14.3622	14.2315	14.3249
Q8R5J9	Q8R5J9	Q8R5J9	PRAF3_MOUSE	Arl6ip5	Arl6ip5	PRA1 family protein 3	1.04533	1.04533	0.27676	0.0621694	0.330539	-1.1958	0.836258	0.00341181	-0.257521	1.01711	311056	338071	291032	311843	255782	280484	282726	243246	298553	280888	257029	282975	268195	264728	243851	253718	18.2468	18.367	18.1508	18.2505	17.9646	18.0976	18.109	17.8921	18.1876	18.0996	17.9716	18.1103	18.0329	18.0142	17.8956	17.9529
Q62419	Q62419	Q62419	SH3G1_MOUSE	Sh3gl1	Sh3gl1	Endophilin-A2	1.05647	1.05647	0.314063	0.0823294	0.42938	-1.19007	0.840289	0.00748938	-0.257047	1.01528	123079	117071	112796	118037	112790	104802	99211.4	92904.1	114143	103314	100828	113180	87284.3	106847	98285.1	87218.1	16.9092	16.837	16.7834	16.8489	16.7833	16.6773	16.5982	16.5035	16.8005	16.6567	16.6215	16.7883	16.4134	16.7052	16.5847	16.4123
Q9D9G3	Q9D9G3	Q9D9G3	CHIC2_MOUSE	Chic2	Chic2	Cysteine-rich hydrophobic domain-containing protein 2	1.08222	1.08222	0.142307	0.110492	0.567457	-1.19292	0.838277	0.000423558	-0.25606	1.01147	7613.44	7659.8	7424.3	8083.41	6142.79	7223.22	6206.01	7453.87	7046.48	7814.27	7109.85	6422.61	5883.89	6550.25	6304.38	6433.48	12.8943	12.9031	12.858	12.9807	12.5847	12.8184	12.5995	12.8638	12.7827	12.9319	12.7956	12.6489	12.5226	12.6773	12.6221	12.6514
O35295	O35295	O35295	PURB_MOUSE	Purb	Purb	Transcriptional activator protein Pur-beta	1.07918	1.07918	0.135957	0.111705	0.573405	-1.19008	0.840277	0.00545264	-0.254237	1.00443	263215	232704	247318	234794	208191	236282	232250	236912	199090	217602	213526	198777	177395	231572	197813	213643	18.0059	17.8281	17.916	17.841	17.6675	17.8502	17.8253	17.854	17.6031	17.7313	17.7041	17.6008	17.4366	17.8211	17.5938	17.7048
Q64191	Q64191;B7ZNK6	Q64191	ASPG_MOUSE	Aga	Aga	N(4)-(beta-N-acetylglucosaminyl)-L-asparaginase	-1.16534	0.858119	0.112598	-0.229269	1.09833	1.20642	1.20642	0.0318995	0.265221	1.00114	6426.72	5958.17	6093.99	5164.37	6923.28	7033.13	6005.9	4515.38	5313.72	6923.68	8085.05	6002.81	8312.1	6677.14	7280.92	6427.54	12.6499	12.5407	12.5732	12.3344	12.7572	12.78	12.5522	12.1406	12.3755	12.7573	12.981	12.5514	13.021	12.705	12.8299	12.6501
Q9CPY7;Q9CPY7-2	Q9CPY7;Q9CPY7-2	Q9CPY7	AMPL_MOUSE	Lap3	Lap3	Cytosol aminopeptidase	-1.00474	0.99528	0.900499	-0.012085	0.0335178	1.20524	1.20524	0.00980994	0.267452	1.00975	170392	158664	189049	163416	203040	203545	169947	192977	202840	253933	219667	190609	222526	177381	220135	201779	17.3785	17.2756	17.5284	17.3182	17.6314	17.635	17.3747	17.5581	17.63	17.9541	17.745	17.5403	17.7636	17.4365	17.748	17.6224
Q9JKZ2	Q9JKZ2	Q9JKZ2	SC5A3_MOUSE	Slc5a3	Slc5a3	Sodium/myo-inositol cotransporter	1.0191	1.0191	0.841818	0.0214229	0.130765	1.20274	1.20274	0.0463997	0.267597	1.01031	7766.66	6944.33	9213.44	8429.12	9587.1	10520.8	8128.92	12213.1	8800.22	10233.8	8191.55	9386.2	11249.9	9505.79	10178.1	9857.62	12.9231	12.7616	13.1695	13.0412	13.2269	13.361	12.9888	13.5761	13.1033	13.3211	12.9999	13.1963	13.4576	13.2146	13.3132	13.267
Q99L13	Q99L13	Q99L13	3HIDH_MOUSE	Hibadh	Hibadh	3-hydroxyisobutyrate dehydrogenase, mitochondrial	-1.09361	0.9144	0.261859	-0.118489	0.555198	1.21326	1.21326	0.0349245	0.268774	1.01486	169376	143623	165336	170420	180066	174697	191369	197141	173516	162810	190197	165838	201126	242608	215222	165673	17.3699	17.1319	17.335	17.3787	17.4582	17.4145	17.546	17.5889	17.4047	17.3128	17.5371	17.3394	17.6177	17.8883	17.7155	17.338
Q60714	Q60714	Q60714	S27A1_MOUSE	Slc27a1	Slc27a1	Long-chain fatty acid transport protein 1	-1.04414	0.957726	0.413896	-0.0700957	0.317934	1.20611	1.20611	0.0109339	0.272233	1.02821	152818	131924	159641	145493	178783	169142	138767	204495	165548	165331	171338	192909	173878	165977	180696	182382	17.2215	17.0093	17.2845	17.1506	17.4478	17.3679	17.0823	17.6417	17.3369	17.335	17.3865	17.5576	17.4077	17.3406	17.4632	17.4766
O89106	O89106;E9PVU9;F6SV10;E9PZ91;E9Q3M6	O89106	FHIT_MOUSE	Fhit	Fhit	Bis(5'-adenosyl)-triphosphatase	-1.06658	0.937575	0.347982	-0.0911015	0.420922	1.21473	1.21473	0.0133408	0.275191	1.03963	23401	22379.3	23777.4	26565.6	30022.3	24411.5	30975	26573.2	28069.9	24160.8	30436.2	25408.8	32246.2	33804.5	26820	26430.5	14.5143	14.4499	14.5373	14.6973	14.8737	14.5753	14.9188	14.6977	14.7767	14.5604	14.8935	14.633	14.9768	15.0449	14.711	14.6899
O70362	O70362;Q8VCU2	O70362	PHLD_MOUSE	Gpld1	Gpld1	Phosphatidylinositol-glycan-specific phospholipase D	-1.15952	0.862425	0.121872	-0.196633	0.938328	1.22452	1.22452	0.0473378	0.275421	1.04052	12301.2	10609.4	11632.5	11994	12422.2	11983.7	11560	11632.2	12575.9	13544.7	15496.4	12221.2	18579.6	14097.6	13797.1	11286.5	13.5865	13.3731	13.5059	13.55	13.6006	13.5488	13.4969	13.5058	13.6184	13.7254	13.9196	13.5771	14.1814	13.7832	13.7521	13.4623
Q6PE15;Q6PE15-2	Q6PE15;Q6PE15-2	Q6PE15	ABHDA_MOUSE	Abhd10	Abhd10	Palmitoyl-protein thioesterase ABHD10, mitochondrial	-1.02789	0.972863	0.683517	-0.0472363	0.205859	1.21055	1.21055	0.0413497	0.275765	1.04185	44469.6	43393	41539.3	54245.7	50074.5	52375	47678.9	72593.2	49451.5	52249.6	52869.6	48743.4	62945.7	63453.9	50060.2	55399.2	15.4405	15.4052	15.3422	15.7272	15.6118	15.6766	15.5411	16.1475	15.5937	15.6731	15.6902	15.5729	15.9418	15.9534	15.6114	15.7576
Q9DBB8	Q9DBB8	Q9DBB8	DHDH_MOUSE	Dhdh	Dhdh	Trans-1,2-dihydrobenzene-1,2-diol dehydrogenase	-1.02397	0.976593	0.665359	-0.0358602	0.150084	1.21202	1.21202	0.00926545	0.276027	1.04286	42528.7	49773.3	48144.3	50908.8	49269.7	51289.6	63389.1	54600.1	58651.1	62548.2	58701.5	52254	67802.8	56777.2	54860.6	57494.7	15.3761	15.6031	15.5551	15.6356	15.5884	15.6464	15.9519	15.7366	15.8399	15.9327	15.8411	15.6733	16.0491	15.793	15.7435	15.8111
E9Q3A7	E9Q3A7	E9Q3A7	E9Q3A7_MOUSE	Cdh19	Cdh19	Cadherin 19, type 2	-1.28339	0.779189	0.0359314	-0.389532	1.88407	1.21529	1.21529	0.00316369	0.276611	1.04512	8657.68	9161.04	8852.99	8338.37	6929.56	7738.34	6337.16	8431.14	7869.81	12422.9	11253.7	9429.93	9880.38	11331.6	11990.3	9935.44	13.0798	13.1613	13.1119	13.0255	12.7585	12.9178	12.6296	13.0415	12.9421	13.6007	13.4581	13.203	13.2704	13.4681	13.5496	13.2784
P34914	P34914;P34914-2;A8JYK8	P34914	HYES_MOUSE	Ephx2	Ephx2	Bifunctional epoxide hydrolase 2	1.07056	1.07056	0.110944	0.0972414	0.502491	1.21052	1.21052	0.00733518	0.276687	1.04541	61630.6	55929.6	67024.8	64164.1	81399.6	82100.2	73697	91162.5	76937.4	78245.7	80213	81248.7	74873.8	70468.7	73434	71435.1	15.9114	15.7713	16.0324	15.9695	16.3127	16.3251	16.1693	16.4762	16.2314	16.2557	16.2915	16.3101	16.1922	16.1047	16.1642	16.1243
Q6DIB5	Q6DIB5;A0A140T8S0	Q6DIB5	MEG10_MOUSE	Megf10	Megf10	Multiple epidermal growth factor-like domains protein 10	-1.05515	0.947733	0.48706	-0.105431	0.491179	1.21351	1.21351	0.00233015	0.278804	1.05358	5308.04	6131.29	5858.04	5945.22	7314.96	5863.8	7262.23	4343.76	6873.62	8438.01	7082.65	7056.08	6669.06	7630.99	7432.61	6436.27	12.374	12.582	12.5162	12.5375	12.8366	12.5176	12.8262	12.0847	12.7469	13.0427	12.7901	12.7847	12.7033	12.8977	12.8597	12.652
Q8BZ20	Q8BZ20	Q8BZ20	PAR12_MOUSE	Parp12	Parp12	Protein mono-ADP-ribosyltransferase PARP12	1.01102	1.01102	0.841868	0.0166979	0.1076	1.21576	1.21576	0.0124743	0.279522	1.05636	6052.35	7131.81	6962.46	6152.89	7928.07	7204.26	7542.59	7969.86	8450.18	9394.67	8295.59	6605.02	8069.07	7754.04	8291.1	8946.05	12.5633	12.8001	12.7654	12.587	12.9528	12.8146	12.8808	12.9603	13.0448	13.1976	13.0181	12.6893	12.9782	12.9207	13.0173	13.127
Q9D0R9	Q9D0R9	Q9D0R9	WDR89_MOUSE	Wdr89	Wdr89	WD repeat-containing protein 89	-1.10529	0.90474	0.361215	-0.168027	0.798075	1.22561	1.22561	0.0296758	0.279898	1.05781	2194.06	2458.94	2428.38	2473.43	1944.28	2471.58	3900.34	2685.95	2823.86	2066.33	2884.38	2853.18	2810.22	3777.51	2940.13	2300.22	11.0994	11.2638	11.2458	11.2723	10.925	11.2712	11.9294	11.3912	11.4635	11.0129	11.494	11.4784	11.4565	11.8832	11.5217	11.1676
Q8BGN2	Q8BGN2;A0A0A6YWY5	Q8BGN2	CD033_MOUSE	D3Ertd751e	D3Ertd751e	UPF0462 protein C4orf33 homolog	-1.01201	0.988135	0.781675	-0.0161799	0.0535945	1.21348	1.21348	0.011568	0.280052	1.0584	27940.6	28249	33679.9	28747.6	35159.3	33750.5	32798.7	36695.1	35877.9	39066.6	35798.3	35772.4	41386.6	33523.7	34717.8	34711	14.7701	14.7859	15.0396	14.8112	15.1016	15.0426	15.0014	15.1633	15.1308	15.2536	15.1276	15.1266	15.3369	15.0329	15.0834	15.0831
A0A286YCV9	A0A286YCV9;E9Q4K7	A0A286YCV9	A0A286YCV9_MOUSE	Kif13b	Kif13b	Kinesin family member 13B	-1.09125	0.916383	0.333725	-0.122496	0.574844	1.22713	1.22713	0.0269221	0.280757	1.06112	91490.9	94999.6	93135.5	92948.9	96481.2	94820.1	109314	90727.6	105784	131328	110039	93671.9	144785	104256	126228	106819	16.4813	16.5356	16.507	16.5042	16.558	16.5329	16.7381	16.4693	16.6908	17.0028	16.7477	16.5153	17.1436	16.6698	16.9457	16.7048
Q6NZL6	Q6NZL6;G3UW83	Q6NZL6	TONSL_MOUSE	Tonsl	Tonsl	Tonsoku-like protein	-1.18734	0.842222	0.36428	-0.680563	3.31095	1.21408	1.21408	0.0453733	0.28232	1.06716	28230.9	21135.9	25056.5	27003.4	31287	31288.4	25834.4	34945.9	30388.2	1822.97	31725.5	29438.3	36201.3	30329.3	30336.3	26679.4	14.785	14.3674	14.6129	14.7209	14.9333	14.9333	14.657	15.0928	14.8912	10.8321	14.9534	14.8454	15.1438	14.8884	14.8888	14.7034
P16332	P16332	P16332	MUTA_MOUSE	Mmut	Mmut	Methylmalonyl-CoA mutase, mitochondrial	-1.00436	0.995664	0.9154	-0.00509262	0.000764477	1.21747	1.21747	0.00105274	0.282975	1.06969	72658.5	74902.7	78199.6	82291.9	94433.7	91067.9	91348.7	101751	92314.5	89211.4	91632.2	98639.6	88174.2	103646	91878.9	88595.9	16.1488	16.1927	16.2549	16.3285	16.527	16.4747	16.4791	16.6347	16.4943	16.4449	16.4836	16.5899	16.4281	16.6613	16.4874	16.435
Q9CPV3	Q9CPV3;A0A1W2P7E4;A0A1W2P6M3	Q9CPV3	RM42_MOUSE	Mrpl42	Mrpl42	39S ribosomal protein L42, mitochondrial	-1.06971	0.934833	0.274522	-0.0944363	0.437272	1.22072	1.22072	0.00796504	0.283124	1.07026	10652.3	11481.6	12504.6	11917.8	13573.9	14318.8	12980.7	11590.8	12657.3	14571.6	13020.5	13509.3	12121.7	15481.7	15333	15782.3	13.3789	13.487	13.6102	13.5408	13.7285	13.8056	13.6641	13.5007	13.6277	13.8309	13.6685	13.7217	13.5653	13.9183	13.9044	13.946
F8WIU1	Q9D1K7;H7BXB9;F8WIU1	Q9D1K7	F8WIU1_MOUSE	1700037H04Rik	1700037H04Rik	RIKEN cDNA 1700037H04 gene	-1.16204	0.860557	0.087896	-0.210711	1.00735	1.22433	1.22433	0.0422166	0.284037	1.07379	70045	61726.6	80232.5	71960.2	71909.6	70136.2	75128.2	93041.4	70120.3	68442.6	84104.9	86622.4	114785	80320.7	80530.9	75133.7	16.096	15.9136	16.2919	16.1349	16.1339	16.0979	16.1971	16.5056	16.0975	16.0626	16.3599	16.4025	16.8086	16.2935	16.2973	16.1972
A0A0R4J065	A0A0R4J065	A0A0R4J065	A0A0R4J065_MOUSE	Atg4b	Atg4b	Cysteine protease	-1.07059	0.934064	0.39848	-0.087208	0.401833	1.225	1.225	0.036876	0.284556	1.07579	23046.1	23467.6	27765.4	22370.5	28675.5	30632.3	27445	26600.3	26298.5	26232.8	29059.2	27990.1	35192.7	22548.2	30403.8	32400.3	14.4922	14.5184	14.761	14.4493	14.8075	14.9028	14.7443	14.6992	14.6827	14.6791	14.8267	14.7726	15.103	14.4607	14.892	14.9837
Q6TYB5	Q6TYB5;Q3TN06;D3Z6D5;A0A3Q4EH67	Q6TYB5	FEZ2_MOUSE	Fez2	Fez2	Fasciculation and elongation protein zeta-2	-1.11801	0.894447	0.420956	-0.284092	1.36712	1.22496	1.22496	0.0204072	0.285128	1.078	6951.71	5940.29	6868.84	7011.26	8723.35	6566.39	2297.08	9734.31	8290.45	8388.21	8914.17	7534.04	9240.02	8664.29	8449.19	6390.44	12.7632	12.5363	12.7459	12.7755	13.0907	12.6809	11.1656	13.2489	13.0172	13.0341	13.1219	12.8792	13.1737	13.0809	13.0446	12.6417
Q6ZPE2-2	Q6ZPE2-2	Q6ZPE2-2	MTMR5_MOUSE	Sbf1	Sbf1	Isoform 2 of Myotubularin-related protein 5	-1.12671	0.887536	0.219598	-0.179188	0.852797	1.22764	1.22764	0.021041	0.285934	1.08111	10199.3	10066.3	10660	9067.03	10039.7	8203	10672.5	10136.8	12829.4	13481.2	12444.9	10603.5	13035.1	10023.5	14899.4	12638.6	13.3162	13.2972	13.3799	13.1464	13.2934	13.0019	13.3816	13.3073	13.6472	13.7187	13.6033	13.3723	13.6701	13.2911	13.863	13.6255
Q99MZ7	Q99MZ7;Q3UXD9;D6RHN4;D6RIP0	Q99MZ7	PECR_MOUSE	Pecr	Pecr	Peroxisomal trans-2-enoyl-CoA reductase	-1.29931	0.769638	0.0472541	-0.397929	1.92524	1.22907	1.22907	0.0304677	0.28599	1.08133	4126.36	4945.53	4728.53	4740.78	3223.75	5050.15	5306.1	3131.2	4235.47	5361.65	5569.27	4720.62	6716.15	5124.84	6915.17	5136.67	12.0107	12.2719	12.2072	12.2109	11.6545	12.3021	12.3734	11.6125	12.0483	12.3885	12.4433	12.2048	12.7134	12.3233	12.7555	12.3266
Q9Z1E4	Q9Z1E4;A0A1B0GT92	Q9Z1E4	GYS1_MOUSE	Gys1	Gys1	Glycogen [starch] synthase, muscle	-1.07076	0.933915	0.098136	-0.0969688	0.449689	1.22208	1.22208	0.00413815	0.288912	1.09261	20992.8	22564.9	24327.9	24458.4	26272.3	26100.4	24095.9	26373.7	28035.7	27212.4	29292.8	30418.5	25946.3	26022.7	30299	27297.7	14.3576	14.4618	14.5703	14.578	14.6813	14.6718	14.5565	14.6868	14.775	14.732	14.8383	14.8927	14.6632	14.6675	14.887	14.7365
Q80UP5	Q80UP5;F7B209	Q80UP5	AN13A_MOUSE	Ankrd13a	Ankrd13a	Ankyrin repeat domain-containing protein 13A	-1.11768	0.894714	0.286377	-0.162314	0.770065	1.2342	1.2342	0.0402057	0.289768	1.09591	10522.5	12704.6	11828.3	11021.8	11434.6	11634	12681.8	10399.6	12902	17269.6	14583.9	10843.7	15794.9	13029.7	17788.4	13262.2	13.3612	13.6331	13.53	13.4281	13.4811	13.5061	13.6305	13.3442	13.6553	14.0759	13.8321	13.4046	13.9472	13.6695	14.1186	13.695
O88986	O88986	O88986	KBL_MOUSE	Gcat	Gcat	2-amino-3-ketobutyrate coenzyme A ligase, mitochondrial	-1.13345	0.88226	0.105153	-0.173009	0.822502	1.22713	1.22713	0.0352353	0.290244	1.09775	42509.8	40080.7	43717.2	51686.2	43826	45707.4	52336.5	53692	46366	47129.4	58567.4	50284.3	47827.4	63883.3	61210.8	45859.5	15.3755	15.2906	15.4159	15.6575	15.4195	15.4801	15.6755	15.7124	15.5008	15.5243	15.8378	15.6178	15.5455	15.9632	15.9015	15.4849
P21619	P21619;A0A0R4J0Q5	P21619	LMNB2_MOUSE	Lmnb2	Lmnb2	Lamin-B2	-1.097	0.911576	0.346299	-0.116338	0.544655	1.2367	1.2367	0.0494421	0.290386	1.0983	243972	242880	208018	255124	240984	249036	290116	271384	273071	281874	279540	251637	292931	393438	309905	234842	17.8964	17.8899	17.6663	17.9608	17.8786	17.926	18.1463	18.05	18.0589	18.1047	18.0927	17.941	18.1602	18.5858	18.2415	17.8413
Q00612	Q00612	Q00612	G6PD1_MOUSE	G6pdx	G6pdx	Glucose-6-phosphate 1-dehydrogenase X	-1.13849	0.87836	0.131108	-0.176726	0.840725	1.23502	1.23502	0.0240565	0.290623	1.09922	118527	124390	119996	129378	128993	122685	132921	129207	130738	156504	152537	126615	188421	152352	166179	125878	16.8549	16.9245	16.8726	16.9812	16.9769	16.9046	17.0202	16.9793	16.9963	17.2558	17.2188	16.9501	17.5236	17.217	17.3424	16.9417
O88413	O88413	O88413	TULP3_MOUSE	Tulp3	Tulp3	Tubby-related protein 3	1.02314	1.02314	0.663303	0.0305363	0.175447	1.2255	1.2255	0.000538769	0.291956	1.10436	4206.97	3832.12	4195.89	4240.82	5427.87	5243.97	5207.71	4264.53	5359.48	5483.67	4817	4545.95	5155.13	5249.15	5484.72	5034.58	12.0386	11.9039	12.0348	12.0501	12.4062	12.3564	12.3464	12.0582	12.3879	12.4209	12.2339	12.1504	12.3318	12.3579	12.4212	12.2977
Q8VCW8	Q8VCW8	Q8VCW8	ACSF2_MOUSE	Acsf2	Acsf2	Medium-chain acyl-CoA ligase ACSF2, mitochondrial	-1.03907	0.962401	0.38271	-0.0581039	0.259141	1.22637	1.22637	0.000240853	0.293299	1.10955	93637.4	92021.5	99054	100478	111339	110956	99902.1	131012	110335	118394	114083	109907	128328	123766	119131	113365	16.5148	16.4897	16.5959	16.6165	16.7646	16.7596	16.6082	16.9993	16.7515	16.8532	16.7997	16.7459	16.9695	16.9173	16.8622	16.7906
O35379	O35379	O35379	MRP1_MOUSE	Abcc1	Abcc1	Multidrug resistance-associated protein 1	1.00499	1.00499	0.887625	0.00723616	0.0612104	1.22504	1.22504	0.00337493	0.293364	1.1098	35910.3	36931.1	41825.9	36470.4	45364.1	41814.6	49594.1	47562.1	46528.6	48248.2	42542	44562.7	46793.5	45462.1	50643.8	47721.2	15.1321	15.1725	15.3521	15.1544	15.4693	15.3517	15.5979	15.5375	15.5058	15.5582	15.3766	15.4435	15.514	15.4724	15.6281	15.5423
A0A338P6P7	A0A2R8W6S4;A0A338P6P7	A0A2R8W6S4	A0A338P6P7_MOUSE	Pacsin2	Pacsin2	Protein kinase C and casein kinase substrate in neurons protein 2 (Fragment)	-1.19056	0.839942	0.138996	-0.257946	1.23893	1.24035	1.24035	0.0377292	0.293421	1.11002	27420.7	25117.5	24278.8	27450.9	28337.3	26246.6	36959.9	19407.9	26416.4	25575.1	28759.7	33181.4	25514.6	43292.8	31043.3	32201.6	14.743	14.6164	14.5674	14.7446	14.7904	14.6798	15.1737	14.2444	14.6891	14.6425	14.8118	15.0181	14.639	15.4018	14.922	14.9748
Q99JW2	Q99JW2;A0A1L1SRC1;A0A1L1SRW7;A0A0R4J050;A0A1L1SRL5;A0A1L1SS90	Q99JW2	ACY1_MOUSE	Acy1	Acy1	Aminoacylase-1	-1.09275	0.91512	0.370666	-0.124013	0.582281	1.23994	1.23994	0.0306684	0.293939	1.11202	51316.5	49969.1	47327.8	46922.1	57055.4	50906.2	44845.1	53753.5	56050.5	70198.3	65721.3	50853.2	76363.7	53238	66221	51280.8	15.6471	15.6087	15.5304	15.518	15.8001	15.6356	15.4527	15.7141	15.7744	16.0991	16.0041	15.6341	16.2206	15.7002	16.015	15.6461
P54310-2	P54310;P54310-2;E9Q4M2	P54310	LIPS_MOUSE	Lipe	Lipe	Isoform 2 of Hormone-sensitive lipase	-1.03459	0.966565	0.56762	-0.0588204	0.262654	1.22618	1.22618	0.009293	0.294539	1.11433	14175	11883.1	14065.1	12491.6	14050	16023.1	13219.3	16176.1	14154.4	19914.7	18302.1	14751.1	15828.6	15193.4	16953.7	15744.3	13.7911	13.5366	13.7798	13.6087	13.7783	13.9679	13.6904	13.9816	13.789	14.2815	14.1597	13.8485	13.9502	13.8912	14.0493	13.9425
Q9EQX4	Q9EQX4;A0A0A6YWH2	Q9EQX4	AIF1L_MOUSE	Aif1l	Aif1l	Allograft inflammatory factor 1-like	-1.03797	0.963421	0.706443	-0.0474976	0.20714	1.23563	1.23563	0.0457373	0.295052	1.11631	9483.7	11064.4	11698.7	12229.6	13026.9	12769	11758.9	11593.7	13728.9	16542	14169.8	11659.8	18278.7	12073.1	13585.2	12668.2	13.2112	13.4336	13.5141	13.5781	13.6692	13.6404	13.5215	13.5011	13.7449	14.0138	13.7905	13.5093	14.1579	13.5595	13.7297	13.6289
Q3U4G3	Q3U4G3	Q3U4G3	XXLT1_MOUSE	Xxylt1	Xxylt1	Xyloside xylosyltransferase 1	-1.14023	0.877017	0.117632	-0.187905	0.895532	1.23835	1.23835	0.0171153	0.300941	1.13905	4465.49	4751.9	4785.92	4001.66	5467.61	4781.55	5812.41	4198.93	4375.85	4695.19	4623.46	4810.03	6406.97	5460.01	6310.65	5833.53	12.1246	12.2143	12.2246	11.9664	12.4167	12.2233	12.5049	12.0358	12.0953	12.197	12.1748	12.2318	12.6454	12.4147	12.6236	12.5102
Q8BGD8	Q8BGD8	Q8BGD8	COA6_MOUSE	Coa6	Coa6	Cytochrome c oxidase assembly factor 6 homolog	1.06987	1.06987	0.349953	0.0950499	0.491746	1.23323	1.23323	0.0212544	0.302007	1.14317	10536.1	8804.75	8918.27	8152.16	13466.5	13295.9	10915.2	10027.4	13149.3	11206.9	10520.3	13004.5	10820.1	11505.5	11942.7	9561.87	13.3631	13.1041	13.1225	12.993	13.7171	13.6987	13.4141	13.2917	13.6827	13.4521	13.3609	13.6667	13.4014	13.49	13.5438	13.2231
P70303	P70303;A2AEQ5	P70303	PYRG2_MOUSE	Ctps2	Ctps2	CTP synthase 2	-1.04306	0.958719	0.471981	-0.0638264	0.287197	1.23433	1.23433	0.00451406	0.302079	1.14344	17214.6	15632.9	18699.8	17740.5	21083.3	20992.4	16391	23199.6	20617.9	20706.4	19741.3	21596	25043.3	19938.3	21407.8	20559.7	14.0713	13.9323	14.1907	14.1148	14.3638	14.3576	14.0006	14.5018	14.3316	14.3378	14.2689	14.3985	14.6121	14.2833	14.3858	14.3275
Q923D2	Q923D2;E9PZC4;E9PZC3	Q923D2	BLVRB_MOUSE	Blvrb	Blvrb	Flavin reductase (NADPH)	-1.13476	0.881247	0.187762	-0.166965	0.792869	1.24527	1.24527	0.043543	0.302415	1.14474	65513.7	70355.2	81769.1	76658.7	76725.1	75455.4	79867.6	93491.7	78092.8	80804.1	101149	79203.4	115566	100730	75971.1	77097.7	15.9995	16.1024	16.3193	16.2262	16.2274	16.2033	16.2853	16.5126	16.2529	16.3021	16.6261	16.2733	16.8184	16.6201	16.2132	16.2344
Q9DCN1	Q9DCN1;Q9DCN1-2	Q9DCN1	NUD12_MOUSE	Nudt12	Nudt12	NAD-capped RNA hydrolase NUDT12	-1.06274	0.940968	0.223236	-0.0882667	0.407024	1.23706	1.23706	0.000792172	0.303404	1.14856	8482.08	8629.67	8508.53	8875.89	10012.5	9256.63	10687.3	8829.15	10764.5	10681.8	10078.8	9868.53	10854.2	11878.4	11409.2	9921.42	13.0502	13.0751	13.0547	13.1157	13.2895	13.1763	13.3836	13.1081	13.394	13.3829	13.299	13.2686	13.406	13.5361	13.4779	13.2763
Q8K1S1	Q8K1S1	Q8K1S1	LGI4_MOUSE	Lgi4	Lgi4	Leucine-rich repeat LGI family member 4	-1.17852	0.848522	0.016766	-0.243235	1.16681	1.23706	1.23706	0.00769141	0.308381	1.16778	19100.7	19059.1	16234.5	19638.9	17099.4	20471	17670.7	17827.5	20064.8	23433	22865.8	21795.9	22217.1	24131.5	25140.7	21224.8	14.2213	14.2182	13.9868	14.2614	14.0617	14.3213	14.1091	14.1218	14.2924	14.5163	14.4809	14.4118	14.4394	14.5586	14.6177	14.3735
Q8BH86	Q8BH86;Q8BH86-2;E9QMK9	Q8BH86	GLUCM_MOUSE	Dglucy	Dglucy	D-glutamate cyclase, mitochondrial	-1.13437	0.881548	0.0597755	-0.179298	0.853335	1.24205	1.24205	0.0119342	0.309694	1.17284	30936.6	26874.9	32834.3	32564.7	33711	32812.7	31539	40064	32178.7	32053.5	36489.5	35629.7	44721.8	42403.2	36929.1	33376.3	14.917	14.714	15.0029	14.991	15.0409	15.002	14.9448	15.29	14.9738	14.9682	15.1552	15.1208	15.4487	15.3719	15.1725	15.0265
Q04519	Q04519	Q04519	ASM_MOUSE	Smpd1	Smpd1	Sphingomyelin phosphodiesterase	1.02151	1.02151	0.781653	0.0257354	0.151909	1.2414	1.2414	0.00268754	0.309943	1.17381	20677.7	18348.2	19098.1	17620	23671.1	27805.7	20213.5	21731	23286.8	27368.4	21937.1	21140.8	22424.2	23636.3	25925.8	25978.9	14.3358	14.1634	14.2211	14.1049	14.5308	14.7631	14.303	14.4075	14.5072	14.7402	14.4211	14.3677	14.4528	14.5287	14.6621	14.6651
Q8CFY5	Q8CFY5	Q8CFY5	COX10_MOUSE	Cox10	Cox10	Protoheme IX farnesyltransferase, mitochondrial	-1.05092	0.951549	0.630104	-0.0858757	0.395301	1.25465	1.25465	0.0350023	0.310597	1.17633	1650.47	1750.3	1626.5	1924.15	1916.63	1965.24	1683.99	2196.36	1620.64	3065.65	2010.43	1843.84	2825.82	2388.86	1735.55	2277.87	10.6887	10.7734	10.6676	10.91	10.9044	10.9405	10.7177	11.1009	10.6623	11.582	10.9733	10.8485	11.4645	11.2221	10.7612	11.1535
P17563	Q63836;P17563;G3UYY2;A0A0R4J135	Q63836	SBP1_MOUSE	Selenbp1	Selenbp1	Methanethiol oxidase	-1.09418	0.913928	0.205949	-0.132073	0.621797	1.24471	1.24471	0.00886249	0.312685	1.18439	84261.9	94959.2	94135.8	103961	102791	97864	91507.9	117400	105653	128624	128497	114349	127063	110012	127174	97381	16.3626	16.535	16.5225	16.6657	16.6494	16.5785	16.4816	16.8411	16.689	16.9728	16.9714	16.8031	16.9552	16.7473	16.9564	16.5714
Q8VD72-2	Q8VD72-2	Q8VD72-2	TTC8_MOUSE	Ttc8	Ttc8	Isoform 2 of Tetratricopeptide repeat protein 8	-1.11139	0.899772	0.0847915	-0.158812	0.752893	1.2418	1.2418	0.00429635	0.313241	1.18654	25734.6	23494.1	26591.6	28348	25229.9	28257.7	27727.9	35683.5	30535.8	27151.6	29888.2	33948	34285.6	33798.9	29762	32351.4	14.6514	14.52	14.6987	14.791	14.6228	14.7864	14.7591	15.123	14.8982	14.7287	14.8673	15.051	15.0653	15.0447	14.8612	14.9815
Q8C650;Q8C650-2	Q8C650;Q8C650-2;A0A1W2P6J7;A0A0R4J233	Q8C650	SEP10_MOUSE	Septin10	Septin10	Septin-10	-1.04777	0.954411	0.347619	-0.0669842	0.302679	1.24389	1.24389	0.0029074	0.313544	1.18771	61325	58933.5	61997.9	69666	77129	69634.9	76443	83313.5	66502.4	75595	75135.1	69390.6	76794.4	77502.6	82874.4	88349.4	15.9042	15.8468	15.9199	16.0882	16.235	16.0875	16.2221	16.3463	16.0211	16.206	16.1972	16.0825	16.2287	16.242	16.3386	16.4309
A0A0R4J083	A0A0R4J083	A0A0R4J083	A0A0R4J083_MOUSE	Acadl	Acadl	Long-chain specific acyl-CoA dehydrogenase, mitochondrial	1.0056	1.0056	0.958662	-0.0101074	0.0238219	1.25789	1.25789	0.0471027	0.314222	1.19033	94836.8	90839.7	104833	113459	113806	116455	83372.4	183547	130784	138523	120817	110880	100838	155144	160906	113635	16.5332	16.471	16.6777	16.7918	16.7962	16.8294	16.3473	17.4858	16.9968	17.0798	16.8825	16.7586	16.6217	17.2432	17.2959	16.794
P63024	P63024	P63024	VAMP3_MOUSE	Vamp3	Vamp3	Vesicle-associated membrane protein 3	-1.06043	0.943012	0.495098	-0.0938458	0.434377	1.24792	1.24792	0.0243031	0.31608	1.1975	9545.82	7594.07	8730.2	7595.8	10577.9	8144	7489.69	9968.77	10776.8	12116.9	10201.2	9699.26	11755.3	9756.94	12445.9	8785.43	13.2207	12.8907	13.0918	12.891	13.3688	12.9915	12.8707	13.2832	13.3956	13.5647	13.3165	13.2437	13.521	13.2522	13.6034	13.1009
Q8BUE4;Q8BUE4-2	Q8BUE4;Q8BUE4-2	Q8BUE4	FSP1_MOUSE	Aifm2	Aifm2	Ferroptosis suppressor protein 1	-1.07486	0.93035	0.25395	-0.10931	0.510198	1.24892	1.24892	0.000811752	0.317576	1.20328	11410.9	10373	11534.6	11243.3	13717.8	13640.6	10647.9	15215.2	12692	11753.2	12579.9	13382.3	13762.4	15864.7	14751	13140.9	13.4781	13.3405	13.4937	13.4568	13.7438	13.7356	13.3783	13.8932	13.6316	13.5208	13.6188	13.708	13.7484	13.9535	13.8485	13.6818
O09044	O09044;Q9D3L3;B0R029;E9Q8A1;B0R030	O09044	SNP23_MOUSE	Snap23	Snap23	Synaptosomal-associated protein 23	-1.16716	0.856781	0.169272	-0.222504	1.06517	1.25714	1.25714	0.048524	0.318446	1.20664	16498.2	16916.4	20221.5	20533.7	18713.6	16555.3	21588.2	22861.3	15843.8	24269.1	25644.8	16080	22109.9	24955.3	25988.6	25083.6	14.01	14.0461	14.3036	14.3257	14.1918	14.015	14.398	14.4806	13.9516	14.5668	14.6464	13.973	14.4324	14.6071	14.6656	14.6145
Q61586	Q61586;A0A494BA32;A0A494BAR5	Q61586	GPAT1_MOUSE	Gpam	Gpam	Glycerol-3-phosphate acyltransferase 1, mitochondrial	-1.11679	0.89542	0.138465	-0.161788	0.767488	1.25345	1.25345	0.00324276	0.319385	1.21026	3734.53	3957.7	4176.7	3988.26	3888.6	3875.7	4586.69	4144.69	4890.75	5309.83	4586.84	4917.63	4393.79	4713.5	6000.41	5202.08	11.8667	11.9504	12.0281	11.9615	11.925	11.9202	12.1632	12.017	12.2558	12.3744	12.1633	12.2637	12.1013	12.2026	12.5508	12.3449
A0A1L1SS87;A0A1L1SU40	A0A1L1SU40;A0A1L1SS87	A0A1L1SU40	A0A1L1SS87_MOUSE;A0A1L1SU40_MOUSE	Slc44a2	Slc44a2	Choline transporter-like protein (Fragment)	-1.19577	0.836281	0.0845066	-0.244596	1.17348	1.2615	1.2615	0.0374137	0.32014	1.21318	13051.6	13584.9	14439.3	11575.2	16012.1	14189.1	13121.4	12675.6	12335.8	14983.7	14946.7	16623	20123.9	12086.9	19209.4	16639	13.6719	13.7297	13.8177	13.4987	13.9669	13.7925	13.6796	13.6298	13.5906	13.8711	13.8675	14.0209	14.2966	13.5612	14.2295	14.0223
P11835	P11835;Q542I8;M0QWA7	P11835	ITB2_MOUSE	Itgb2	Itgb2	Integrin beta-2	1.00107	1.00107	0.998601	-0.000140985	0.0250415	1.2489	1.2489	0.00938427	0.321147	1.21707	23181.5	28609.8	23790.6	26098.8	30841.6	30052.5	32835	27113.3	33300.7	36545	30542.4	30746.8	36846	29995.9	29208.3	33144.5	14.5007	14.8042	14.5381	14.6717	14.9126	14.8752	15.0029	14.7267	15.0233	15.1574	14.8985	14.9081	15.1692	14.8725	14.8341	15.0165
Q9EPB5	Q9EPB5;Q3U3G8;F6TMN2	Q9EPB5	SERHL_MOUSE	Serhl	Serhl	Serine hydrolase-like protein	-1.00391	0.996106	0.904814	-0.0104049	0.0252807	1.2471	1.2471	0.0272562	0.323141	1.22476	4440.7	4369.14	5450.46	5485.82	5936.39	5254.66	5861.63	5738.89	7359.88	6642.89	6955.76	5479.3	6285.32	6084.78	6289.33	5843.7	12.1166	12.0931	12.4122	12.4215	12.5354	12.3594	12.5171	12.4866	12.8455	12.6976	12.764	12.4198	12.6178	12.571	12.6187	12.5127
Q9JLJ2	Q9JLJ2;Q3U367	Q9JLJ2	AL9A1_MOUSE	Aldh9a1	Aldh9a1	4-trimethylaminobutyraldehyde dehydrogenase	-1.02941	0.971428	0.704958	-0.0408802	0.174696	1.2584	1.2584	0.00639732	0.323343	1.22554	137498	137321	148307	154914	176138	178802	142968	209574	168534	183915	182957	177611	229162	170930	173056	157390	17.0691	17.0672	17.1782	17.2411	17.4263	17.448	17.1253	17.6771	17.3627	17.4887	17.4811	17.4384	17.806	17.383	17.4009	17.264
Q3UBZ5	Q3UBZ5;Q3UBZ5-2;A2A9W3;A2A9W1	Q3UBZ5	MI4GD_MOUSE	Mif4gd	Mif4gd	MIF4G domain-containing protein	-1.05919	0.944119	0.50982	-0.0860645	0.396227	1.26218	1.26218	0.0117505	0.323888	1.22765	9636.37	10083.5	10166.4	9535.35	10875.3	11281.5	11831.2	10178.9	10592.9	15705.2	14117.3	11577	14454.8	11200.2	13281.6	10004.8	13.2343	13.2997	13.3115	13.2191	13.4088	13.4617	13.5303	13.3133	13.3708	13.939	13.7852	13.499	13.8193	13.4512	13.6971	13.2884
Q9D964	Q9D964	Q9D964	GATM_MOUSE	Gatm	Gatm	Glycine amidinotransferase, mitochondrial	-1.01459	0.985621	0.830938	-0.0238989	0.0914396	1.25864	1.25864	0.00750645	0.325979	1.23572	20834.2	22020.5	23413.7	19473.5	23272.5	25094.8	24502.5	26705.1	25527.4	34446.9	25183.1	24014.4	31670.9	24196.4	30861.9	25950.1	14.3467	14.4266	14.5151	14.2492	14.5063	14.6151	14.5806	14.7048	14.6398	15.0721	14.6202	14.5516	14.9509	14.5625	14.9135	14.6635
Q9R0E2	Q9R0E2	Q9R0E2	PLOD1_MOUSE	Plod1	Plod1	Procollagen-lysine,2-oxoglutarate 5-dioxygenase 1	-1.09418	0.913927	0.408709	-0.129932	0.611303	1.26797	1.26797	0.0391234	0.330131	1.25175	1709.06	2257.8	1938.35	1855.99	2387.22	2024.75	2224.82	1636.47	2389.43	2828.2	2187.66	2184.18	2111.64	2681.4	3331.81	2264.76	10.739	11.1407	10.9206	10.858	11.2211	10.9835	11.1195	10.6764	11.2225	11.4657	11.0952	11.0929	11.0441	11.3888	11.7021	11.1451
Q91WA6	Q91WA6;Q91WA6-2	Q91WA6	SHRPN_MOUSE	Sharpin	Sharpin	Sharpin	-1.17475	0.851245	0.0484622	-0.224747	1.07616	1.26558	1.26558	0.0102309	0.330575	1.25346	7573.24	8721.26	8005.36	8782.86	9187.18	8484.78	10050.9	9403.95	8134.46	8199.61	8336.41	9866.47	12840.8	11026	10468.7	10264.8	12.8867	13.0903	12.9668	13.1005	13.1654	13.0507	13.295	13.1991	12.9898	13.0013	13.0252	13.2683	13.6484	13.4286	13.3538	13.3254
P42225	P42225;Q8C3V4;Q99K94;Q8CFQ1;A0A087WSP5;A0A087WRI1	P42225	STAT1_MOUSE	Stat1	Stat1	Signal transducer and activator of transcription 1	-1.08471	0.921905	0.206005	-0.111491	0.520888	1.26437	1.26437	0.00383778	0.330998	1.2551	32618.3	32682	36045.8	32782.9	40362.9	37587.5	37610.8	36702	38069.9	44184.3	39623.3	36959	51586.1	44189.7	38940.8	43084.5	14.9934	14.9962	15.1375	15.0007	15.3007	15.198	15.1989	15.1636	15.2164	15.4312	15.2741	15.1736	15.6547	15.4314	15.249	15.3949
Q60928	Q60928;D3Z266;D3YVY4;D3Z4Q6;F6WUX1	Q60928	GGT1_MOUSE	Ggt1	Ggt1	Glutathione hydrolase 1 proenzyme	-1.08978	0.91762	0.319378	-0.132663	0.624691	1.26682	1.26682	0.00429187	0.333043	1.26299	12588.3	12337.1	13188.6	13268	16034.5	14096.6	10671.7	16308.8	14922.9	17559.8	16338.2	14022.2	18808.4	15943	18249.6	14276.3	13.6198	13.5907	13.687	13.6957	13.9689	13.7831	13.3815	13.9934	13.8652	14.1	13.996	13.7754	14.1991	13.9606	14.1556	13.8013
Q60760;Q60760-2	Q60760;Q60760-2;Q60760-3;Q5SUW3	Q60760	GRB10_MOUSE	Grb10	Grb10	Growth factor receptor-bound protein 10	-1.25504	0.796785	0.0811843	-0.317039	1.52866	1.28458	1.28458	0.0468763	0.333101	1.26322	8945.21	8723.29	8715.34	9170.55	9541.79	10133.4	8008.08	11436.9	7146.97	8319.4	12515.4	8689.29	15593.6	10429.6	12031.3	9249.32	13.1269	13.0907	13.0893	13.1628	13.22	13.3068	12.9672	13.4814	12.8031	13.0223	13.6114	13.085	13.9287	13.3484	13.5545	13.1751
Q91ZE0	Q91ZE0	Q91ZE0	TMLH_MOUSE	Tmlhe	Tmlhe	Trimethyllysine dioxygenase, mitochondrial	1.0215	1.0215	0.692693	0.0467695	0.255035	1.27677	1.27677	0.0221106	0.334697	1.26938	7181.85	8322.99	7759.46	8028.79	9516.72	9848.84	9991.82	11056.4	9415.25	11390.2	10043.3	8981.02	13824	9635.68	8606.13	8840.85	12.8101	13.0229	12.9217	12.971	13.2162	13.2657	13.2865	13.4326	13.2008	13.4755	13.2939	13.1327	13.7549	13.2342	13.0711	13.11
Q99JR6	Q99JR6;Q3V3F1;A0A087WSM7	Q99JR6	NMNA3_MOUSE	Nmnat3	Nmnat3	Nicotinamide/nicotinic acid mononucleotide adenylyltransferase 3	-1.03802	0.963377	0.676859	-0.0573057	0.255227	1.26634	1.26634	0.0312985	0.335629	1.27298	4746.64	4954.3	5423.5	6288.72	5300.12	5460.19	8354.44	6942.19	6412.71	6715.36	7364.01	5352.68	7492.37	7746.39	6948.59	5770.61	12.2127	12.2745	12.405	12.6186	12.3718	12.4147	13.0283	12.7612	12.6467	12.7132	12.8463	12.386	12.8712	12.9193	12.7625	12.4945
Q6IRU2	Q6IRU2;A0A571BEU1	Q6IRU2	TPM4_MOUSE	Tpm4	Tpm4	Tropomyosin alpha-4 chain	-1.0716	0.933185	0.278484	-0.0954564	0.442274	1.26932	1.26932	0.00363455	0.338259	1.28313	87370.5	102429	95565.4	96652	106848	103818	124359	104789	120861	118080	121729	105138	144463	122943	125644	107436	16.4149	16.6443	16.5442	16.5605	16.7052	16.6637	16.9242	16.6771	16.883	16.8494	16.8933	16.6819	17.1403	16.9076	16.939	16.7131
Q62059	Q62059;Q62059-2;Q62059-3;Q62059-4;G3XA35;E9QMK3;F7B603;E9QMK2;E9PYH0	Q62059	CSPG2_MOUSE	Vcan	Vcan	Versican core protein	1.00903	1.00903	0.936983	0.0106211	0.077806	1.27369	1.27369	0.0142606	0.33971	1.28874	321667	375441	307450	317074	422651	403263	402822	321726	478442	518904	430284	411243	402731	341257	539869	399635	18.2952	18.5182	18.23	18.2745	18.6891	18.6214	18.6198	18.2955	18.868	18.9851	18.7149	18.6496	18.6195	18.3805	19.0422	18.6083
Q9Z239	Q9Z239;A0A0U1RPI1	Q9Z239	PLM_MOUSE	Fxyd1	Fxyd1	Phospholemman	1.04368	1.04368	0.444257	0.0578918	0.309567	1.26539	1.26539	0.00984837	0.342278	1.29865	237006	276361	283220	299834	371100	326702	345129	321953	388657	418462	322328	337735	357526	379024	361999	322493	17.8546	18.0762	18.1116	18.1938	18.5014	18.3176	18.3968	18.2965	18.5681	18.6747	18.2982	18.3655	18.4477	18.5319	18.4656	18.2989
Q60766;Q60766-2	Q60766;Q60766-2	Q60766	IRGM1_MOUSE	Irgm1	Irgm1	Immunity-related GTPase family M protein 1	-1.0438	0.958037	0.477363	-0.0565704	0.251622	1.27073	1.27073	0.00677333	0.342506	1.29953	20063.6	17027.9	16565.3	18955.5	22613.3	21790.3	21320.6	19985.4	23416.6	23471.7	19424.9	21879.5	25514.1	25255.6	21293.4	25038.3	14.2923	14.0556	14.0159	14.2103	14.4649	14.4114	14.38	14.2867	14.5152	14.5186	14.2456	14.4173	14.639	14.6243	14.3781	14.6118
Q9Z2I8	Q9Z2I8;Q9Z2I8-2;A0A0N4SWD1	Q9Z2I8	SUCB2_MOUSE	Suclg2	Suclg2	Succinate--CoA ligase [GDP-forming] subunit beta, mitochondrial	-1.13085	0.884292	0.186659	-0.167808	0.797	1.28022	1.28022	0.0199288	0.344267	1.30633	44809.6	39577.8	38598.6	46447.6	48576.2	47329.2	41552.1	56911.6	44153.1	49197.9	50267.2	48483.9	64256.6	64473.1	55646	42240.9	15.4515	15.2724	15.2363	15.5033	15.568	15.5304	15.3426	15.7964	15.4302	15.5863	15.6173	15.5652	15.9716	15.9764	15.764	15.3664
P63141	P63141	P63141	KCNA2_MOUSE	Kcna2	Kcna2	Potassium voltage-gated channel subfamily A member 2	-1.37887	0.725234	0.0111752	-0.452829	2.19441	1.29038	1.29038	0.0284545	0.346238	1.31394	138761	133594	122046	132567	127725	110617	126493	96426.6	133074	145393	173836	136934	165981	183000	226189	134047	17.0822	17.0275	16.8971	17.0164	16.9627	16.7552	16.9487	16.5571	17.0219	17.1496	17.4074	17.0631	17.3407	17.4815	17.7872	17.0324
Q3UZ39	Q3UZ39;Q3UZ39-3	Q3UZ39	LRRF1_MOUSE	Lrrfip1	Lrrfip1	Leucine-rich repeat flightless-interacting protein 1	-1.29285	0.773486	0.0102317	-0.371942	1.79784	1.27634	1.27634	0.0158574	0.347119	1.31734	1166.51	932.951	938.449	1068.43	943.733	817.701	1220.5	950.956	999.131	1148.83	1264.5	1102.85	1517.37	1455.43	1113.66	1407.81	10.188	9.86566	9.87413	10.0613	9.88223	9.67543	10.2533	9.89324	9.96453	10.1659	10.3044	10.107	10.5674	10.5072	10.1211	10.4592
Q91WU5	Q91WU5	Q91WU5	AS3MT_MOUSE	As3mt	As3mt	Arsenite methyltransferase	-1.08126	0.924849	0.348917	-0.107978	0.503667	1.28032	1.28032	0.0103878	0.347225	1.31775	29607.9	32895.3	28463	33532.5	34136.1	32947.8	41231.4	32813.4	37368.1	42631.8	41452.2	32803.9	47303.8	43520.4	40586.4	33430.3	14.8537	15.0056	14.7968	15.0333	15.059	15.0079	15.3315	15.002	15.1895	15.3796	15.3392	15.0016	15.5297	15.4094	15.3087	15.0289
Q9Z2P8	Q9Z2P8;A0A0U1RP87	Q9Z2P8	VAMP5_MOUSE	Vamp5	Vamp5	Vesicle-associated membrane protein 5	-1.1095	0.901309	0.401598	-0.136905	0.645491	1.29227	1.29227	0.0478469	0.348216	1.32158	31945.5	37304.2	31342.1	39175.8	42348.5	41643.7	33834	34775.1	39244.9	52341.2	47832.8	43762.9	64248.3	34783.4	41515.1	38782.9	14.9633	15.1871	14.9358	15.2577	15.37	15.3458	15.0462	15.0858	15.2602	15.6757	15.5457	15.4174	15.9714	15.0861	15.3413	15.2431
A0A0R4J0B5	A0A0R4J0B5	A0A0R4J0B5	A0A0R4J0B5_MOUSE	Rusf1	Rusf1	RUS family member 1	-1.11485	0.896978	0.383159	-0.171069	0.812989	1.28817	1.28817	0.0446533	0.351052	1.33252	15815.1	12591.4	11734.3	12970.3	19468.9	19812.5	12719.2	12096	16702.4	11252.5	16280.1	19723.7	22546.4	15353.7	13010	15710.1	13.949	13.6202	13.5184	13.6629	14.2489	14.2741	13.6347	13.5622	14.0278	13.458	13.9908	14.2676	14.4606	13.9063	13.6673	13.9394
Q9JL15	Q9JL15;A8DIL0	Q9JL15	LEG8_MOUSE	Lgals8	Lgals8	Galectin-8	-1.02988	0.970987	0.505869	-0.0429556	0.184871	1.26928	1.26928	0.0350663	0.351915	1.33586	5327.3	6775.68	7520.66	6472.76	8598.58	7998.34	7383.23	7356.33	8012.28	8895.17	7568.91	7987.73	9066.88	8796.81	8495.42	7769.72	12.3792	12.7262	12.8766	12.6602	13.0699	12.9655	12.85	12.8448	12.968	13.1188	12.8859	12.9636	13.1464	13.1028	13.0525	12.9236
Q99J23	Q99J23	Q99J23	GHDC_MOUSE	Ghdc	Ghdc	GH3 domain-containing protein	-1.22387	0.817079	0.0397093	-0.280361	1.34883	1.28588	1.28588	0.0226887	0.352034	1.33632	5672.23	4381.94	4939.73	4818.71	5877.71	5674.4	5016.35	4476.66	5230.18	4949.36	5432.1	6180.14	7172.62	6371.98	7970.61	5087.55	12.4697	12.0974	12.2702	12.2344	12.521	12.4703	12.2924	12.1282	12.3526	12.273	12.4073	12.5934	12.8083	12.6375	12.9605	12.3128
Q99PV5	O35185;Q99PV5;D3Z2G6;E9Q2C3	O35185	BHE41_MOUSE	Bhlhe41	Bhlhe41	Class E basic helix-loop-helix protein 41	-1.36492	0.732642	0.114904	-0.537588	2.60997	1.29688	1.29688	0.0337306	0.354704	1.34662	2650.5	2898.66	3094.67	3177.56	3366.6	3400.58	1865.06	1193.4	4043.92	2978.53	4005.25	2613.54	4446.6	4460.99	4087.5	3382.46	11.372	11.5012	11.5956	11.6337	11.7171	11.7316	10.865	10.2209	11.9815	11.5404	11.9677	11.3518	12.1185	12.1231	11.997	11.7239
P51174	P51174;A0A0R4J083	P51174	ACADL_MOUSE	Acadl	Acadl	Long-chain specific acyl-CoA dehydrogenase, mitochondrial	-1.08723	0.919772	0.186694	-0.120129	0.56324	1.28411	1.28411	0.00123551	0.35523	1.34865	156348	161186	168168	170073	196336	207709	161648	215242	187859	192995	191318	209504	222757	232479	227641	179429	17.2544	17.2984	17.3595	17.3758	17.583	17.6642	17.3025	17.7156	17.5193	17.5582	17.5456	17.6766	17.7651	17.8267	17.7964	17.4531
Q9D7G0	Q9D7G0;G3UXL2	Q9D7G0	PRPS1_MOUSE	Prps1	Prps1	Ribose-phosphate pyrophosphokinase 1	1.27932	1.27932	0.236377	0.296632	1.48007	1.29133	1.29133	0.0309667	0.357525	1.35752	319766	294685	320732	388547	398277	469368	941182	358954	498336	614123	489848	409041	303141	417923	439051	505051	18.2867	18.1688	18.291	18.5677	18.6034	18.8404	19.8441	18.4534	18.9268	19.2282	18.902	18.6419	18.2096	18.6729	18.744	18.9461
Q9EQN3	Q9EQN3;Q3U1U6	Q9EQN3	T22D4_MOUSE	Tsc22d4	Tsc22d4	TSC22 domain family protein 4	-1.11118	0.899948	0.16774	-0.156538	0.741748	1.28496	1.28496	0.00371169	0.357763	1.35843	8879.59	8560.9	10319.9	9391.02	10105.9	9502.18	10665.2	9241.69	11425.5	13502.2	10946.1	10915.5	12889.2	11446.8	14312.4	11097.1	13.1163	13.0635	13.3331	13.1971	13.3029	13.214	13.3806	13.1739	13.48	13.7209	13.4181	13.4141	13.6539	13.4827	13.805	13.4379
O35114	O35114	O35114	SCRB2_MOUSE	Scarb2	Scarb2	Lysosome membrane protein 2	-1.01752	0.982784	0.862234	-0.0220319	0.0822861	1.29437	1.29437	0.0104336	0.359945	1.36686	34903.6	34823	32778	29914.4	41827.1	43115.9	34550.6	39926.2	40154.8	53098.9	43027.9	36602.6	54428	38661.6	47273.8	37105.7	15.0911	15.0878	15.0004	14.8686	15.3521	15.3959	15.0764	15.285	15.2933	15.6964	15.393	15.1597	15.7321	15.2386	15.5288	15.1794
Q8BTJ4;Q8BTJ4-2	Q8BTJ4;Q8BTJ4-2	Q8BTJ4	ENPP4_MOUSE	Enpp4	Enpp4	Bis(5'-adenosyl)-triphosphatase enpp4	-1.12132	0.891804	0.143125	-0.164518	0.780869	1.28907	1.28907	0.00529051	0.360115	1.36751	25089.3	23020.8	25438.2	21450.5	26582.3	26969.5	23615.4	25191.9	27816.3	33640.4	30338.4	24550.9	32839.9	32726	34993.9	28241.2	14.6148	14.4907	14.6347	14.3887	14.6982	14.719	14.5274	14.6207	14.7636	15.0379	14.8889	14.5835	15.0032	14.9981	15.0948	14.7855
Q8VDC1	Q8VDC1;A0A140T8V9	Q8VDC1	FYCO1_MOUSE	Fyco1	Fyco1	FYVE and coiled-coil domain-containing protein 1	-1.03135	0.969601	0.653917	-0.0457678	0.198659	1.29075	1.29075	0.00224115	0.360737	1.36992	9971.25	9972.14	10503.3	10678.3	11777.2	11849.5	12473	11816.8	13149	16137.4	13858.6	11959.5	15697.5	11735.4	14164.2	12208.2	13.2836	13.2837	13.3586	13.3824	13.5237	13.5325	13.6065	13.5286	13.6827	13.9781	13.7585	13.5459	13.9382	13.5186	13.79	13.5756
O70370	O70370;F6WR04	O70370	CATS_MOUSE	Ctss	Ctss	Cathepsin S	-1.07769	0.927915	0.42214	-0.133427	0.628435	1.28262	1.28262	0.0371209	0.363685	1.3813	26513.3	38606.1	31760.3	33205.1	36700.5	37009.6	36181.2	25746.8	43483.6	53110.8	39040.7	36577.7	45210.8	36634.1	47623.9	45186.3	14.6944	15.2365	14.9549	15.0191	15.1635	15.1756	15.143	14.6521	15.4082	15.6967	15.2527	15.1587	15.4644	15.1609	15.5394	15.4636
Q8CFE6	Q8CFE6	Q8CFE6	S38A2_MOUSE	Slc38a2	Slc38a2	Sodium-coupled neutral amino acid transporter 2	-1.37332	0.728164	0.00647817	-0.450625	2.1836	1.29233	1.29233	0.0437337	0.365338	1.38768	8080.29	5775.25	6859.96	6024.97	6621.59	6967.76	5123.25	6677.83	5454.52	6900.39	8624.92	8880.5	8461.59	9597.03	10127.9	6144.35	12.9802	12.4957	12.744	12.5567	12.693	12.7665	12.3228	12.7052	12.4132	12.7525	13.0743	13.1164	13.0467	13.2284	13.306	12.585
Q3UIL6-2	Q3UIL6;Q3UIL6-2;Q3UIL6-3;Q3UIL6-4;Q3UIL6-5;Q3UIL6-6;A0A0U1RPA0;A0A1L1SQ79	Q3UIL6	PKHA7_MOUSE	Plekha7	Plekha7	Isoform 2 of Pleckstrin homology domain-containing family A member 7	-1.11563	0.896358	0.244924	-0.157996	0.748895	1.29617	1.29617	0.0184759	0.36792	1.39765	6324.27	6418.81	6826.85	8151.99	7571.18	6991.75	6587.11	9829.38	8352.3	8980.61	9994.39	7124.15	9824.31	10202	9196.93	7556.71	12.6267	12.6481	12.737	12.9929	12.8863	12.7714	12.6854	13.2629	13.028	13.1326	13.2869	12.7985	13.2621	13.3166	13.1669	12.8835
Q8BX57	Q8BX57;Q8BX57-2;Q8BX57-3;A0A2C9F2B5	Q8BX57	PXK_MOUSE	Pxk	Pxk	PX domain-containing protein kinase-like protein	-1.19345	0.837907	0.018147	-0.256994	1.23426	1.29152	1.29152	0.00794605	0.369026	1.40192	6063.88	6398.08	7466.3	5886.32	6818.42	8309.45	7078.19	5768.79	6885.55	7043.26	7494.72	7825.93	9473.31	7693.84	9339.49	8182.62	12.566	12.6434	12.8662	12.5232	12.7352	13.0205	12.7892	12.4941	12.7494	12.782	12.8717	12.934	13.2097	12.9095	13.1891	12.9983
Q9D1X0	Q9D1X0	Q9D1X0	NOL3_MOUSE	Nol3	Nol3	Nucleolar protein 3	-1.0296	0.971254	0.56973	-0.0461302	0.200436	1.28145	1.28145	0.0489914	0.369815	1.40497	87976.4	58521.6	74274.8	69554.5	102994	80900.7	81885.7	81652.6	95204.2	99382.2	85594.8	90628.4	95365.1	92867.4	105495	88111.1	16.4248	15.8367	16.1806	16.0859	16.6522	16.3039	16.3213	16.3172	16.5387	16.6007	16.3852	16.4677	16.5412	16.5029	16.6868	16.427
Q6A039	Q6A039;A0A494BA22;E9QQ68	Q6A039	TBC12_MOUSE	Tbc1d12	Tbc1d12	TBC1 domain family member 12	-1.07069	0.933973	0.440053	-0.0860937	0.39637	1.30209	1.30209	0.015388	0.370752	1.40858	3082.73	2986.68	3414.67	2666.74	3995.49	4047.83	3681.24	3535.29	3377.91	3527.48	3066.33	3630.52	3581.47	4639.28	4573.75	4240.85	11.59	11.5443	11.7375	11.3809	11.9642	11.9829	11.846	11.7876	11.7219	11.7844	11.5823	11.826	11.8063	12.1797	12.1592	12.0501
Q61107	Q61107;D3YUH5;A0A0G2JDL1;D3YVW6	Q61107	GBP4_MOUSE	Gbp4	Gbp4	Guanylate-binding protein 4	1.03016	1.03016	0.844019	0.0351048	0.197845	1.3148	1.3148	0.0206215	0.372261	1.41441	2224.66	2104.33	2358.27	2182.8	3233.1	2943.25	4328.51	2336.57	2723.45	2456.24	2857.94	2562.29	2548.72	4100.24	2419.38	3004.91	11.1194	11.0391	11.2035	11.092	11.6587	11.5232	12.0797	11.1902	11.4112	11.2622	11.4808	11.3232	11.3156	12.0015	11.2404	11.5531
Q61510	Q61510;Q5SU71	Q61510	TRI25_MOUSE	Trim25	Trim25	E3 ubiquitin/ISG15 ligase TRIM25	-1.12606	0.888056	0.11494	-0.160476	0.761055	1.30619	1.30619	0.00499862	0.374365	1.42254	6934.8	6434.64	6756.07	7107.37	7847.44	7794.49	8028.53	7996.81	7330.88	8385.7	9098.22	7605.95	10831.3	9500.99	8875.22	7445.17	12.7596	12.6516	12.722	12.7951	12.938	12.9282	12.9709	12.9652	12.8398	13.0337	13.1514	12.8929	13.4029	13.2139	13.1156	12.8621
Q8BJD1	Q8BJD1	Q8BJD1	ITIH5_MOUSE	Itih5	Itih5	Inter-alpha-trypsin inhibitor heavy chain H5	-1.15696	0.864335	0.213822	-0.181115	0.862244	1.32433	1.32433	0.0347631	0.381852	1.45144	17274.3	18068	18224.1	22183.4	22052.4	21533.3	20645.8	22931.3	22265.4	20634.2	24036.2	23634.5	37456	22088.2	22706.9	20555.1	14.0763	14.1411	14.1536	14.4372	14.4286	14.3943	14.3336	14.485	14.4425	14.3327	14.5529	14.5286	15.1929	14.431	14.4708	14.3272
A0A0R4J0S1	A0A0R4J0S1	A0A0R4J0S1	A0A0R4J0S1_MOUSE	Cdc42ep1	Cdc42ep1	Cdc42 effector protein 1	-1.36726	0.731391	0.00749821	-0.436718	2.11542	1.3167	1.3167	0.0173256	0.382196	1.45277	5606.04	5266.72	4487.48	4992.64	5327.79	4738.28	5056.52	4320.15	4534.82	5422.98	5167.29	6114.29	7834.66	7579.29	7815.21	5687.35	12.4528	12.3627	12.1317	12.2856	12.3793	12.2101	12.3039	12.0769	12.1468	12.4049	12.3352	12.578	12.9357	12.8878	12.9321	12.4735
Q9ES52;Q9ES52-2;Q9ES52-3	Q9ES52;Q9ES52-2;Q9ES52-3;Q9ES52-5;Q9ES52-6	Q9ES52	SHIP1_MOUSE	Inpp5d	Inpp5d	Phosphatidylinositol 3,4,5-trisphosphate 5-phosphatase 1	-1.16237	0.860313	0.10317	-0.226533	1.08492	1.31171	1.31171	0.00238497	0.385999	1.46745	2270.72	2700.76	2385.22	2536.05	2575.89	2479.86	3274.06	2108.81	3187.36	3119.74	2978.6	2788.09	3614.47	3124.33	3146.84	3812.34	11.1489	11.3991	11.2199	11.3084	11.3309	11.276	11.6769	11.0422	11.6381	11.6072	11.5404	11.4451	11.8196	11.6093	11.6197	11.8965
F8VPN7	A0A1D5RLE0;F8VPN7;A0A1D5RLB8;E9QMR2	A0A1D5RLE0	F8VPN7_MOUSE	Dock9	Dock9	Dedicator of cytokinesis protein 9	-1.12216	0.891138	0.272706	-0.155397	0.736154	1.32615	1.32615	0.0157307	0.388025	1.47528	6549.58	6472.17	5950.02	6499.4	7672.33	7051.43	7152.62	6263.38	7958.9	9053.57	8173.31	8595.25	9219.7	8139.36	10545.1	5995.32	12.6772	12.66	12.5387	12.6661	12.9054	12.7837	12.8043	12.6127	12.9584	13.1443	12.9967	13.0693	13.1705	12.9907	13.3643	12.5496
O89013	O89013	O89013	OBRG_MOUSE	Leprot	Leprot	Leptin receptor gene-related protein	-1.0157	0.984544	0.94884	-0.0106572	0.0265175	1.32921	1.32921	0.0392235	0.391162	1.48739	1864.3	1808.43	1761.74	1404.01	2219.95	2363.04	2734.64	2412.17	1690.56	2003.56	2427.56	1940.01	2102.17	1611.8	2953.24	2599.87	10.8644	10.8205	10.7828	10.4553	11.1163	11.2064	11.4171	11.2361	10.7233	10.9684	11.2453	10.9218	11.0377	10.6545	11.5281	11.3442
Q5SXY1-3	Q5SXY1-3;A0A0J9YV86;A0A0J9YUR2	Q5SXY1-3	CYTSB_MOUSE	Specc1	Specc1	Isoform 4 of Cytospin-B	-1.11637	0.895758	0.108948	-0.154431	0.731416	1.30532	1.30532	0.0462175	0.392102	1.49101	7305.78	10962.8	10290	9602.66	10784.9	10808.5	11706	9970.79	10879.4	12780.4	11196.5	11298.6	14467.4	11002.5	13985.7	12768.1	12.8348	13.4203	13.329	13.2292	13.3967	13.3999	13.515	13.2835	13.4093	13.6416	13.4508	13.4639	13.8205	13.4255	13.7717	13.6403
Q67BT3	Q67BT3;A0A140LIC4;Q5NBV0;A0A140LIR1	Q67BT3	S13A5_MOUSE	Slc13a5	Slc13a5	Solute carrier family 13 member 5	-1.06965	0.934887	0.472851	-0.155299	0.735669	1.30703	1.30703	0.0480911	0.393431	1.49615	14257.6	9829.82	12478.5	14601.1	14318.8	16949.7	11223.5	26715.3	12487	12089.4	16330.6	15714.7	18325.2	18386.8	18352.8	13205.4	13.7994	13.2629	13.6072	13.8338	13.8056	14.049	13.4542	14.7054	13.6081	13.5615	13.9953	13.9398	14.1615	14.1664	14.1637	13.6888
Q8BU85	Q8BU85;A0A0R4J139	Q8BU85	MSRB3_MOUSE	Msrb3	Msrb3	Methionine-R-sulfoxide reductase B3, mitochondrial	-1.22313	0.817577	0.114341	-0.287705	1.38484	1.33282	1.33282	0.0252194	0.394248	1.4993	3335.25	2587.66	2937.43	3016.21	2692.21	2718.24	2754.96	3835.91	3190.99	4220.14	3943.25	3034.44	5441.78	3558.22	4337.34	3428.86	11.7036	11.3374	11.5203	11.5585	11.3946	11.4085	11.4278	11.9054	11.6398	12.0431	11.9452	11.5672	12.4099	11.7969	12.0826	11.7435
Q8K4Z0-2	Q8K4Z0;Q8K4Z0-2	Q8K4Z0	LGI2_MOUSE	Lgi2	Lgi2	Isoform 2 of Leucine-rich repeat LGI family member 2	-1.23648	0.808746	0.0729855	-0.29895	1.43997	1.33173	1.33173	0.0165265	0.394376	1.49979	35137.8	31382.7	28908.9	30776.9	35453.7	36310.2	24308.4	36849.1	33063.9	37906.3	45394.7	36970.7	35765.4	44096.7	56191.1	33689.6	15.1007	14.9377	14.8192	14.9096	15.1136	15.1481	14.5692	15.1693	15.013	15.2101	15.4702	15.1741	15.1263	15.4284	15.7781	15.04
Q8BQU6	Q8BQU6	Q8BQU6	CXG2_MOUSE	Gjc2	Gjc2	Gap junction gamma-2 protein	-1.07804	0.92761	0.588332	-0.125832	0.5912	1.3467	1.3467	0.0447771	0.394939	1.50197	12837.3	15006.8	13484.8	12998.5	15814.5	17738.6	13590.8	13733.5	12994.8	27927.6	20628.7	13227	21422.3	13327.4	23952.2	17186.6	13.6481	13.8733	13.719	13.6661	13.949	14.1146	13.7303	13.7454	13.6656	14.7694	14.3324	13.6912	14.3868	13.7021	14.5479	14.069
P00920	P00920	P00920	CAH2_MOUSE	Ca2	Ca2	Carbonic anhydrase 2	-1.02117	0.979269	0.796103	-0.0464751	0.202127	1.33202	1.33202	0.0122026	0.39658	1.5083	1.21e+06	1.34e+06	1.35e+06	1.17e+06	1.63e+06	1.51e+06	1.49e+06	1.24e+06	1.54e+06	2.51e+06	1.74e+06	1.39e+06	1.94e+06	1.4e+06	2.15e+06	1.51e+06	20.2066	20.3538	20.3645	20.1581	20.6364	20.5261	20.5069	20.2419	20.5545	21.2593	20.7307	20.4067	20.8876	20.417	21.0359	20.5261
Q99KC8	Q99KC8	Q99KC8	VMA5A_MOUSE	Vwa5a	Vwa5a	von Willebrand factor A domain-containing protein 5A	-1.05847	0.944764	0.347589	-0.0870832	0.401221	1.32309	1.32309	0.000497618	0.402401	1.53078	87786.7	94001.2	102919	91247	122472	117679	109942	95544.1	120534	138747	124894	121026	107747	125204	128969	138291	16.4217	16.5204	16.6511	16.4775	16.9021	16.8445	16.7464	16.5439	16.8791	17.0821	16.9303	16.885	16.7173	16.9339	16.9767	17.0773
O08528	O08528;Q91W97;E9Q5B5	O08528	HXK2_MOUSE	Hk2	Hk2	Hexokinase-2	-1.12693	0.887363	0.2976	-0.171083	0.813058	1.33673	1.33673	0.0199059	0.40417	1.53761	4473.67	5223.75	5521.61	5839.94	5417.25	4808.69	7510.41	5769.63	6325.87	7637.31	6315.72	5170.89	7475.53	9077.72	6669.6	7515.84	12.1272	12.3509	12.4309	12.5117	12.4033	12.2314	12.8747	12.4943	12.627	12.8988	12.6247	12.3362	12.868	13.1481	12.7034	12.8757
P52825	P52825	P52825	CPT2_MOUSE	Cpt2	Cpt2	Carnitine O-palmitoyltransferase 2, mitochondrial	-1.11955	0.893219	0.0958279	-0.158281	0.75029	1.32981	1.32981	0.00161275	0.405391	1.54232	37335.8	40108.3	38994.3	44140.1	46817.6	47102.4	41610.2	50277.7	47274.2	53023.1	50731	49684.6	63459.8	57757.7	53402.3	45272.7	15.1883	15.2916	15.251	15.4298	15.5148	15.5235	15.3446	15.6176	15.5288	15.6943	15.6306	15.6005	15.9536	15.8177	15.7046	15.4664
Q8K4Q7	Q8K4Q7	Q8K4Q7	CERK1_MOUSE	Cerk	Cerk	Ceramide kinase	-1.08435	0.922215	0.338811	-0.131835	0.620634	1.32507	1.32507	0.0109525	0.406635	1.54712	4229.11	3955.88	4620.03	3431.04	4630.1	4682.93	4459.54	4059.61	4927.94	7000.57	5401.29	4539.87	4762.4	5681.09	5990.11	5896.12	12.0461	11.9498	12.1737	11.7444	12.1768	12.1932	12.1227	11.9871	12.2668	12.7733	12.3991	12.1484	12.2175	12.472	12.5484	12.5255
Q61017	Q61017	Q61017	GBGT2_MOUSE	Gngt2	Gngt2	Guanine nucleotide-binding protein G(I)/G(S)/G(O) subunit gamma-T2	1.15948	1.15948	0.18182	0.196566	0.989462	1.31949	1.31949	0.0337092	0.408266	1.55342	2292.47	1875.69	2753.87	2015.2	3828.84	3467.04	2767.89	4540.83	3224.79	2680.49	2825.83	3506.96	2717.95	3181.7	2615.94	2840.45	11.1627	10.8732	11.4272	10.9767	11.9027	11.7595	11.4346	12.1487	11.655	11.3883	11.4645	11.776	11.4083	11.6356	11.3531	11.4719
D3Z4D2;Q8BR30	Q8BR30;D3Z4D2	Q8BR30	D3Z4D2_MOUSE;Q8BR30_MOUSE	Rufy2	Rufy2	RUN and FYVE domain-containing protein 2	-1.30399	0.766878	0.0380313	-0.377966	1.82737	1.33582	1.33582	0.0493249	0.410176	1.5608	3969.39	2599.35	2989.97	3045.15	2693.74	2893.22	2829.51	4307.5	3049.68	3593.73	3785.42	4301.99	5784.3	3247.93	4465.08	3670.1	11.9547	11.3439	11.5459	11.5723	11.3954	11.4985	11.4663	12.0726	11.5744	11.8113	11.8862	12.0708	12.4979	11.6653	12.1245	11.8416
E9Q236-3	E9Q236;E9Q236-2;E9Q236-3;E9Q467	E9Q236	MRP4_MOUSE	Abcc4	Abcc4	Isoform 3 of ATP-binding cassette sub-family C member 4	-1.15122	0.868647	0.0789044	-0.193769	0.924283	1.33663	1.33663	0.0069757	0.412262	1.56885	20162.1	18883.8	18130.1	23027.2	21667	21177	24024.8	24977.7	24921.1	22913.7	26446.6	25077.5	32458	27654.5	28200.4	20966.3	14.2994	14.2049	14.1461	14.4911	14.4032	14.3702	14.5522	14.6084	14.6051	14.4839	14.6908	14.6141	14.9863	14.7552	14.7834	14.3558
Q9Z0Z4;Q9Z0Z4-2	Q9Z0Z4;Q9Z0Z4-2;A2AI62	Q9Z0Z4	HEPH_MOUSE	Heph	Heph	Hephaestin	-1.27926	0.781702	0.0190951	-0.343102	1.65644	1.33421	1.33421	0.0444532	0.416613	1.58565	10722.9	10259.5	15415.7	12122.2	12767	13812	11525.3	14376	11230.3	12196.1	16598.1	15327.8	15052.5	20992.3	16763	12370.7	13.3884	13.3247	13.9121	13.5654	13.6401	13.7536	13.4925	13.8114	13.4551	13.5741	14.0187	13.9039	13.8777	14.3576	14.033	13.5946
Q9JHR7	Q9JHR7;Q8CGB9	Q9JHR7	IDE_MOUSE	Ide	Ide	Insulin-degrading enzyme	1.04027	1.04027	0.602129	0.078194	0.409104	1.36255	1.36255	0.0220296	0.418645	1.59349	66149.6	70829.4	69515	71766.7	90239.6	91218.9	119849	94577.9	93990.5	101743	99647.1	121924	110437	74429.2	92507	69771.2	16.0134	16.1121	16.085	16.131	16.4615	16.477	16.8709	16.5292	16.5202	16.6346	16.6045	16.8956	16.7529	16.1836	16.4973	16.0903
O88668	O88668;K4DI63	O88668	CREG1_MOUSE	Creg1	Creg1	Protein CREG1	-1.17001	0.854694	0.26741	-0.237502	1.1387	1.35525	1.35525	0.0297877	0.41941	1.59645	6458	4690.29	5482.34	5712.42	6068.38	6701.1	6237.54	8597.11	3904.22	7312.49	7360.21	8716.23	10233.8	7292.89	5902.04	5915.58	12.6569	12.1955	12.4206	12.4799	12.5671	12.7102	12.6068	13.0696	11.9308	12.8361	12.8455	13.0895	13.3211	12.8323	12.527	12.5303
Q8CGB9	Q8CGB9	Q8CGB9	Q8CGB9_MOUSE	Ide	Ide	Insulin-degrading enzyme	1.01266	1.01266	0.900485	0.0198135	0.122875	1.35695	1.35695	0.012427	0.419959	1.59857	25466.7	23554.2	23303.2	24298.2	30920	30460.6	42985.8	25477.9	32207.5	37104.8	32053.9	39955.3	36480.2	24168.6	36363.3	27646.5	14.6363	14.5237	14.5082	14.5686	14.9163	14.8947	15.3916	14.637	14.9751	15.1793	14.9682	15.2861	15.1548	14.5608	15.1502	14.7548
Q80WM5	Q80WM5	Q80WM5	HPLN3_MOUSE	Hapln3	Hapln3	Hyaluronan and proteoglycan link protein 3	1.03393	1.03393	0.790178	0.0462925	0.252697	1.35288	1.35288	0.0231282	0.422987	1.61026	17358.6	13434.5	17210.5	14249.4	26954.4	24136.4	14692.2	21880	20550.3	22404.6	19994.9	24276.9	20882.5	14212.5	23209.3	23754.8	14.0834	13.7137	14.071	13.7986	14.7182	14.5589	13.8428	14.4173	14.3269	14.4515	14.2873	14.5673	14.35	13.7949	14.5024	14.5359
P70452	P70452;D6RJ29	P70452	STX4_MOUSE	Stx4	Stx4	Syntaxin-4	-1.16636	0.857367	0.209077	-0.218602	1.04604	1.3621	1.3621	0.0158241	0.422994	1.61029	32898.2	35943	35434.5	30918.8	38194.9	37003.9	34309.6	32921.8	39042	55352.6	46311.5	34974.2	58147	39184.3	56629.8	40976.6	15.0057	15.1334	15.1129	14.9162	15.2211	15.1754	15.0663	15.0068	15.2527	15.7564	15.4991	15.094	15.8274	15.258	15.7893	15.3225
Q61001	Q61001	Q61001	LAMA5_MOUSE	Lama5	Lama5	Laminin subunit alpha-5	-1.22079	0.819139	0.13428	-0.251344	1.20656	1.36303	1.36303	0.0473623	0.423628	1.61273	15587.3	14741	16395.5	21094.8	17919.8	18722.4	19269	20020	18779.6	18869.8	21301.3	18126.8	35366	20095.1	23771.4	19998	13.9281	13.8475	14.001	14.3646	14.1293	14.1925	14.234	14.2892	14.1969	14.2038	14.3787	14.1458	15.1101	14.2946	14.5369	14.2876
A0A1L1SS90	A0A1L1SRC1;A0A087WPX1;A0A1L1SRW7;A0A0R4J050;A0A1L1SS90	A0A1L1SRC1	A0A1L1SS90_MOUSE	Acy1	Acy1	N-acyl-L-amino-acid amidohydrolase	-1.19831	0.834507	0.226689	-0.236636	1.13445	1.37659	1.37659	0.0414683	0.424067	1.61443	7893.56	7300.27	7567.82	8546.97	9088.88	8999.31	7645.5	8379.13	7998.11	11839	11312.8	6620.32	13436.4	9948.69	13531.3	9799.33	12.9465	12.8337	12.8857	13.0612	13.1499	13.1356	12.9004	13.0326	12.9654	13.5313	13.4657	12.6927	13.7139	13.2803	13.724	13.2585
Q9QXX4	Q9QXX4	Q9QXX4	CMC2_MOUSE	Slc25a13	Slc25a13	Calcium-binding mitochondrial carrier protein Aralar2	-1.2235	0.817329	0.0253785	-0.289444	1.39336	1.34877	1.34877	0.007665	0.427781	1.62877	9980.58	12277.4	10073.4	12292.1	11222.9	11829.1	10787.8	12612	11970.8	15366	15698	12403.2	16527.4	16639.9	16413.2	12598.5	13.2849	13.5837	13.2983	13.5854	13.4542	13.5301	13.3971	13.6225	13.5472	13.9075	13.9383	13.5984	14.0126	14.0224	14.0026	13.621
P18242	P18242;A0A1B0GT66;F8WIR1;F6Y6L6	P18242	CATD_MOUSE	Ctsd	Ctsd	Cathepsin D	-1.0215	0.978955	0.849492	-0.0193583	0.0691778	1.34476	1.34476	0.0389631	0.431614	1.64357	614345	471653	595057	417960	704764	759658	655754	624380	708662	691686	576654	668051	798996	623209	866298	700800	19.2287	18.8474	19.1827	18.673	19.4268	19.535	19.3228	19.2521	19.4347	19.3998	19.1373	19.3496	19.6078	19.2494	19.7245	19.4186
O08573;O08573-2;O08573-3	O08573;O08573-2;O08573-3;B1AQR8;G3X9T7	O08573	LEG9_MOUSE	Lgals9	Lgals9	Galectin-9	-1.13566	0.880543	0.287915	-0.172029	0.817698	1.35943	1.35943	0.042519	0.433384	1.6504	3802.07	3043.26	3907.29	4717.64	5135.68	3952.71	5032.8	3545.62	4809.72	5301.25	4703.24	5084.54	7699.38	4768.2	4391.42	4899.43	11.8926	11.5714	11.932	12.2038	12.3263	11.9486	12.2971	11.7918	12.2317	12.3721	12.1994	12.3119	12.9105	12.2192	12.1005	12.2584
Q9QYB1	Q9QYB1	Q9QYB1	CLIC4_MOUSE	Clic4	Clic4	Chloride intracellular channel protein 4	-1.20441	0.83028	0.253458	-0.270203	1.29902	1.39278	1.39278	0.0414096	0.436821	1.66367	158019	179808	167830	154442	182455	172291	154690	145248	185827	304491	251582	150548	294179	189397	297551	195798	17.2697	17.4561	17.3566	17.2367	17.4772	17.3945	17.239	17.1482	17.5036	18.216	17.9407	17.1999	18.1663	17.5311	18.1828	17.579
Q64487-10;Q64487-11	Q64487-10;Q64487-11;G3UY75	Q64487-10	PTPRD_MOUSE	Ptprd	Ptprd	Isoform J of Receptor-type tyrosine-protein phosphatase delta	-1.03269	0.968347	0.616138	-0.11166	0.521716	1.35342	1.35342	0.00967544	0.441918	1.68335	1763.54	1860.25	1700.16	1395.73	2699.16	1889.03	3097.3	1167.98	1870.93	2485.61	2334.77	1994	2243.26	2354.56	2266.46	2448.77	10.7843	10.8613	10.7315	10.4468	11.3983	10.8834	11.5968	10.1898	10.8695	11.2794	11.1891	10.9614	11.1314	11.2012	11.1462	11.2578
P61953	Q61012;P61953	Q61012	GBG11_MOUSE	Gng11	Gng11	Guanine nucleotide-binding protein G(I)/G(S)/G(O) subunit gamma-11	-1.02838	0.972401	0.829431	-0.0475047	0.207175	1.39362	1.39362	0.028427	0.442419	1.68528	21658.4	24085.8	22630.2	20778	25754.8	30726.6	26111.1	21527.3	29894.8	47208.7	32135.9	23998.7	45534	23029.9	33057.6	28610.8	14.4026	14.5559	14.466	14.3428	14.6526	14.9072	14.6724	14.3939	14.8676	15.5268	14.9719	14.5507	15.4747	14.4912	15.0127	14.8043
O88322	O88322;A0A286YCQ5	O88322	NID2_MOUSE	Nid2	Nid2	Nidogen-2	-1.15115	0.868699	0.167618	-0.184626	0.879455	1.37582	1.37582	0.00999495	0.443677	1.69014	42506.5	38589.1	40085.5	48218.3	47579.5	45923.9	50927.9	52548.9	49944.9	56767.9	57090.8	47246.9	78664.4	60891.5	58119.8	47581.7	15.3754	15.2359	15.2908	15.5573	15.5381	15.487	15.6362	15.6814	15.608	15.7928	15.801	15.5279	16.2634	15.894	15.8267	15.5381
Q3U0B3	Q3U0B3	Q3U0B3	DHR11_MOUSE	Dhrs11	Dhrs11	Dehydrogenase/reductase SDR family member 11	-1.24273	0.804683	0.0841524	-0.321184	1.54898	1.36172	1.36172	0.0396268	0.444007	1.69141	7044.69	4892.6	6921.62	5248.61	6749.59	7203.13	4969.56	8665.19	5044.89	6991.55	8864.7	6487.82	10789.8	7548.42	8486.54	7064.36	12.7823	12.2564	12.7569	12.3577	12.7206	12.8144	12.2789	13.081	12.3006	12.7714	13.1139	12.6635	13.3974	12.882	13.051	12.7863
Q8K0T7	Q8K0T7	Q8K0T7	UN13C_MOUSE	Unc13c	Unc13c	Protein unc-13 homolog C	-1.45711	0.686291	0.0466261	-0.542919	2.63611	1.41064	1.41064	0.0379271	0.4477	1.70567	3355.07	3361.98	3086.42	2922.57	3538.83	3387.06	4269.9	2709.63	2789.1	1785.74	3880.49	3794.55	7511.37	3647.09	3984.92	4109.31	11.7121	11.7151	11.5917	11.513	11.7891	11.7258	12.06	11.4039	11.4456	10.8023	11.922	11.8897	12.8749	11.8325	11.9603	12.0047
P85094	P85094	P85094	ISC2A_MOUSE	Isoc2a	Isoc2a	Isochorismatase domain-containing protein 2A	-1.09699	0.911587	0.0661931	-0.130378	0.61349	1.36079	1.36079	0.00866465	0.448283	1.70793	82070.5	69359.2	90383.6	91713.4	102107	104143	95549.9	110320	108482	99996.7	111886	110616	108694	122346	127915	99332.1	16.3246	16.0818	16.4638	16.4848	16.6397	16.6682	16.544	16.7513	16.7271	16.6096	16.7717	16.7552	16.7299	16.9006	16.9648	16.6
P08101;P08101-2;P08101-3	P08101;P08101-2;P08101-3;E9Q415;A0A0B4J1E6;A0A0B4J1G1	P08101	FCGR2_MOUSE	Fcgr2	Fcgr2	Low affinity immunoglobulin gamma Fc region receptor II	-1.09044	0.917064	0.452633	-0.117324	0.549485	1.37729	1.37729	0.0209647	0.449344	1.71202	10117.1	9811.94	7808.71	11058.8	13061.6	9254.07	12613	10555.6	14277.4	13742.2	11182.2	12204	19190	12811.2	12280.7	12483.2	13.3045	13.2603	12.9309	13.4329	13.673	13.1759	13.6226	13.3657	13.8014	13.7463	13.4489	13.5751	14.2281	13.6451	13.5841	13.6077
P54116	P54116	P54116	STOM_MOUSE	Stom	Stom	Stomatin	-1.06718	0.93705	0.530802	-0.0792998	0.36306	1.38131	1.38131	0.00739574	0.450464	1.71635	22122.2	23832.9	23963	27664.1	31032.9	30963.3	26348.6	34712.3	34466.3	31935.9	34150.1	32731.2	46160	27052.7	31348.4	30744.6	14.4332	14.5407	14.5485	14.7557	14.9215	14.9183	14.6854	15.0832	15.0729	14.9629	15.0596	14.9984	15.4944	14.7235	14.9361	14.908
Q9D6G9	Q9D6G9;Q9D6G9-2;Q45TP8	Q9D6G9	CKLF5_MOUSE	Cmtm5	Cmtm5	CKLF-like MARVEL transmembrane domain-containing protein 5	-1.09071	0.916834	0.492029	-0.119718	0.561225	1.38007	1.38007	0.0311889	0.451013	1.71846	29417.7	33354	23647.7	32716.8	33998.8	36374.8	32099.8	33048.8	38072.9	52518.6	43948.9	38168.4	48531.1	26752.1	47520.7	41703.4	14.8444	15.0256	14.5294	14.9977	15.0532	15.1507	14.9703	15.0123	15.2165	15.6805	15.4235	15.2201	15.5666	14.7074	15.5363	15.3479
Q9Z1M0	Q9Z1M0;Q3UN00;C8YIX4;F8WI93	Q9Z1M0	P2RX7_MOUSE	P2rx7	P2rx7	P2X purinoceptor 7	-1.06471	0.939226	0.518567	-0.0997095	0.463126	1.38104	1.38104	0.00315317	0.452985	1.72608	22958.9	22863.6	23476.8	20693.9	29890.4	29049.7	22818.2	23225.1	31493.9	38619.5	30128.9	28084.5	35835.6	24023.1	36393.8	31960.8	14.4868	14.4808	14.5189	14.3369	14.8674	14.8262	14.4779	14.5034	14.9428	15.237	14.8789	14.7775	15.1291	14.5521	15.1514	14.964
Q9CS42	Q9D7G0;Q9CS42;G3UXL2	Q9D7G0	PRPS2_MOUSE	Prps2	Prps2	Ribose-phosphate pyrophosphokinase 2	1.16475	1.16475	0.405743	0.181937	0.91774	1.38263	1.38263	0.00743005	0.453614	1.72851	148322	134349	157644	168923	173513	209803	371518	176211	239195	301454	227174	179252	159856	202670	241599	252978	17.1784	17.0356	17.2663	17.366	17.4047	17.6787	18.5031	17.4269	17.8678	18.2016	17.7934	17.4516	17.2864	17.6288	17.8823	17.9487
G5E8W8	Q62394;G5E8W8	Q62394	G5E8W8_MOUSE	Zfp185	Zfp185	Zinc finger protein 185	1.00464	1.00464	0.894491	-0.0336595	0.139294	1.38691	1.38691	0.0337467	0.454586	1.73226	4611.8	4451.44	5456.06	3682.76	6529.08	5733.49	3589.77	8286.99	4713.82	9189.6	4423.93	6187.42	8837.32	5507.11	6603.65	6307.44	12.1711	12.1201	12.4136	11.8466	12.6727	12.4852	11.8097	13.0166	12.2027	13.1658	12.1111	12.5951	13.1094	12.4271	12.689	12.6228
Q9CPS8	Q9CPS8	Q9CPS8	SMAKA_MOUSE			Small membrane A-kinase anchor protein	-1.11947	0.893283	0.429222	-0.139143	0.656463	1.3992	1.3992	0.026533	0.454628	1.73242	13800.2	11663.6	11297	13240.5	14932	15498.5	13646.4	17259.7	13371.8	19034.9	18374.4	14417.3	20293.3	22374.8	18142.9	11339.7	13.7524	13.5097	13.4637	13.6927	13.8661	13.9198	13.7362	14.0751	13.7069	14.2164	14.1654	13.8155	14.3087	14.4496	14.1471	13.4691
P52760	P52760	P52760	RIDA_MOUSE	Rida	Rida	2-iminobutanoate/2-iminopropanoate deaminase	-1.03336	0.967717	0.633302	-0.066219	0.298928	1.37372	1.37372	0.00025223	0.454991	1.73382	369832	416666	372975	414334	490748	459819	602161	369419	576992	639117	574516	473405	555665	497761	612351	529251	18.4965	18.6685	18.5087	18.6604	18.9046	18.8107	19.1998	18.4949	19.1382	19.2857	19.132	18.8527	19.0839	18.9251	19.224	19.0136
Q91YT8	Q91YT8	Q91YT8	CSCL1_MOUSE	Tmem63a	Tmem63a	CSC1-like protein 1	-1.23306	0.810993	0.238006	-0.296715	1.42901	1.41833	1.41833	0.0482393	0.455044	1.73403	12221	12838.8	11380.9	10606	13714.9	11735.7	10798.2	10012	13536.7	21375.8	17439	12149.6	23997.8	11251.2	20521.5	14732.2	13.5771	13.6482	13.4743	13.3726	13.7435	13.5186	13.3985	13.2894	13.7246	14.3837	14.09	13.5686	14.5506	13.4578	14.3248	13.8467
P52480	P52480	P52480	KPYM_MOUSE	Pkm	Pkm	Pyruvate kinase PKM	-1.11979	0.893026	0.326492	-0.153066	0.724723	1.38037	1.38037	0.0342637	0.457933	1.74518	17327.4	12912.5	17930.1	19501.4	18308.9	16837.9	25084.3	19645	22309.2	22942.7	18081.4	23178.9	18131	28511	27914.4	24300.2	14.0808	13.6565	14.1301	14.2513	14.1603	14.0394	14.6145	14.2619	14.4454	14.4857	14.1422	14.5005	14.1462	14.7992	14.7687	14.5687
Q8R2Z5	Q8R2Z5;Q8R2Z5-2	Q8R2Z5	VWA1_MOUSE	Vwa1	Vwa1	von Willebrand factor A domain-containing protein 1	-1.14819	0.870937	0.089236	-0.193259	0.921784	1.37835	1.37835	0.00912372	0.461062	1.75726	24387.6	22311.5	24160.5	30540	32693.5	27376.1	33475.7	27371.7	33289.8	28381.4	34879.5	29410.5	43168.6	37076.5	34927.7	30182.9	14.5739	14.4455	14.5604	14.8984	14.9967	14.7406	15.0308	14.7404	15.0228	14.7927	15.0901	14.844	15.3977	15.1782	15.0921	14.8814
P28063	P28063	P28063	PSB8_MOUSE	Psmb8	Psmb8	Proteasome subunit beta type-8	-1.05518	0.94771	0.348115	-0.0774384	0.353934	1.37777	1.37777	0.00117505	0.461354	1.75839	27302.1	32755.9	31186.8	33421.6	41197.7	35912.5	42367.1	36489.1	42488.1	45715.9	39359.2	37889.5	48569	43025.4	42381.9	46417.7	14.7367	14.9995	14.9286	15.0285	15.3303	15.1322	15.3707	15.1552	15.3748	15.4804	15.2644	15.2095	15.5677	15.3929	15.3712	15.5024
Q64435	P17717;Q64435;Q62452;Q6ZQM8;Q63886;P70691;B2RT14;Q8BJL9;Q91WH2;Q8K169;K9J7B2;Q8VCN3;Q3UEP4;D3YZE6;D3YWN0;D3Z748;D3Z7G0;D3YZ96;E9PXN7;D3YUP6;G3UZC9	P17717	UD16_MOUSE	Ugt1a6	Ugt1a6	UDP-glucuronosyltransferase 1-6	-1.192	0.838925	0.180765	-0.229398	1.09897	1.39669	1.39669	0.031002	0.462175	1.76156	4915.63	3586.32	4160.84	3549.2	4493.6	4059.64	4303.48	4822.31	5247.04	5567.71	7298.59	4766.95	5632.38	3957.6	7079.25	5229.87	12.2632	11.8083	12.0227	11.7933	12.1337	11.9871	12.0713	12.2355	12.3573	12.4429	12.8334	12.2189	12.4595	11.9504	12.7894	12.3526
Q3UNZ8	Q3UNZ8;A0A0A6YXW5	Q3UNZ8	QORL2_MOUSE	Cryzl2	Cryzl2	Quinone oxidoreductase-like protein 2	1.09307	1.09307	0.419814	0.143583	0.729695	1.40734	1.40734	0.0195709	0.467387	1.78168	19914.6	19821	24938.3	23633.7	35037.3	38863.3	24851.4	39352.2	29926	35737.7	25207.6	31466	45162.3	24138.5	27601.1	32843	14.2815	14.2747	14.6061	14.5286	15.0966	15.2461	14.601	15.2642	14.8691	15.1252	14.6216	14.9415	15.4628	14.559	14.7524	15.0033
Q9WUU7	Q9WUU7	Q9WUU7	CATZ_MOUSE	Ctsz	Ctsz	Cathepsin Z	-1.11168	0.899538	0.353675	-0.157179	0.744887	1.39468	1.39468	0.0116022	0.46819	1.78478	28330.5	26821.6	22859.2	31186.3	30286.7	33669.6	34031.9	25115.9	35760.4	46629.5	34773.7	29711.9	50307.7	38715.1	41368.2	33567.4	14.7901	14.7111	14.4805	14.9286	14.8864	15.0392	15.0546	14.6163	15.1261	15.509	15.0857	14.8588	15.6185	15.2406	15.3362	15.0348
P08122	P08122	P08122	CO4A2_MOUSE	Col4a2	Col4a2	Collagen alpha-2(IV) chain	-1.24026	0.80628	0.115395	-0.275243	1.32374	1.4166	1.4166	0.0255784	0.474189	1.80795	86192.1	77251.9	69280.1	94153.2	93547.1	94401.7	83339.2	95497.8	92141.2	101101	109207	99765.2	172314	86750	127467	99079.6	16.3953	16.2373	16.0802	16.5227	16.5134	16.5265	16.3467	16.5432	16.4916	16.6254	16.7367	16.6062	17.3947	16.4046	16.9598	16.5963
P15261	P15261	P15261	INGR1_MOUSE	Ifngr1	Ifngr1	Interferon gamma receptor 1	-1.21314	0.824306	0.172392	-0.266934	1.283	1.41576	1.41576	0.02103	0.474399	1.80876	2188.38	2059.54	2337.14	1768.96	2276	1893.03	1971.45	2552.28	2918.89	3012.32	3184.39	2963.83	4232.12	2834.72	2371.47	2154.41	11.0956	11.0081	11.1905	10.7887	11.1523	10.8865	10.945	11.3176	11.5112	11.5567	11.6368	11.5332	12.0472	11.469	11.2116	11.0731
P41731	P41731;A0A1W2P8C6	P41731	CD63_MOUSE	Cd63	Cd63	CD63 antigen	-1.05406	0.948711	0.724027	-0.060873	0.272717	1.40489	1.40489	0.0481142	0.479739	1.82937	15175.8	22457.3	23851.2	22161.9	25268.1	22932.2	25017.1	27344.1	30180.6	36487.2	25390.9	23362.2	35690.9	30207.1	39178.9	22440.1	13.8895	14.4549	14.5418	14.4358	14.625	14.4851	14.6106	14.7389	14.8813	15.1551	14.632	14.5119	15.1233	14.8826	15.2578	14.4538
Q60866	Q60866;Q60866-2;A2AUR3;A2AUR5	Q60866	PTER_MOUSE	Pter	Pter	Phosphotriesterase-related protein	-1.1119	0.899363	0.201625	-0.160958	0.763417	1.40352	1.40352	0.000669908	0.481276	1.83531	11745.2	11265.8	11150	11455.7	13834	11512.5	14218.7	13205.7	14842.6	18757.8	17181.7	13677.2	17683	15485.7	17858.8	14149.7	13.5198	13.4597	13.4448	13.4838	13.7559	13.4909	13.7955	13.6889	13.8575	14.1952	14.0686	13.7395	14.1101	13.9186	14.1243	13.7885
Q80VQ1	Q80VQ1;Q80VQ1-2;G3X9W3	Q80VQ1	LRRC1_MOUSE	Lrrc1	Lrrc1	Leucine-rich repeat-containing protein 1	-1.04489	0.957039	0.80089	-0.0578486	0.257889	1.44483	1.44483	0.0303933	0.485145	1.85024	2555.79	2529.76	2698.88	2152.61	3239.82	3108.33	2962.56	2606.72	3167.19	5526.12	3385.63	2839.23	5853.5	2909.37	3652.89	2895.33	11.3196	11.3048	11.3981	11.0719	11.6617	11.6019	11.5326	11.348	11.629	12.4321	11.7252	11.4713	12.5151	11.5065	11.8348	11.4995
Q3U4H6;Q3U4H6-2	Q3U4H6;Q3U4H6-2;F6UV46	Q3U4H6	HEXD_MOUSE	Hexd	Hexd	Hexosaminidase D	-1.01414	0.986053	0.80747	-0.0356441	0.149024	1.41015	1.41015	0.000816481	0.488311	1.86247	4497.26	4519.17	4236.42	3872.39	6023.26	4514.01	5572.99	8377	5471.42	5759.76	6884.47	5214.36	6798.79	5498.48	6547.84	5279.72	12.1348	12.1418	12.0486	11.919	12.5563	12.1402	12.4442	13.0322	12.4177	12.4918	12.7491	12.3483	12.7311	12.4248	12.6768	12.3662
Q8R3U1;Q8R3U1-2	Q8R3U1;Q8R3U1-2	Q8R3U1	PLAT3_MOUSE	Plaat3	Plaat3	Phospholipase A and acyltransferase 3	-1.21132	0.825548	0.294623	-0.270117	1.2986	1.45408	1.45408	0.0437974	0.488728	1.86408	41215.6	37549.3	42053.8	33799.3	44468.1	41513	34659.1	35974.6	47118.9	74675	64492.4	37531.9	79388.2	41648.1	69228.4	44952.2	15.3309	15.1965	15.3599	15.0447	15.4405	15.3413	15.0809	15.1347	15.524	16.1883	15.9768	15.1958	16.2766	15.346	16.0791	15.4561
Q8BXK9	Q8BXK9;A0A668KLB7	Q8BXK9	CLIC5_MOUSE	Clic5	Clic5	Chloride intracellular channel protein 5	-1.18061	0.847023	0.0164848	-0.242295	1.1622	1.40364	1.40364	0.0037528	0.492119	1.87717	4862.29	4802.87	5414.56	6183.86	5933.86	5621.21	6393.89	7080.05	5655.83	7236.17	8110.83	6677.31	7466.51	7750.62	8079.85	6684.62	12.2474	12.2297	12.4026	12.5943	12.5348	12.4567	12.6425	12.7895	12.4655	12.821	12.9856	12.7051	12.8662	12.9201	12.9801	12.7066
P09528	P09528;A0A494BA92	P09528	FRIH_MOUSE	Fth1	Fth1	Ferritin heavy chain	1.13748	1.13748	0.108461	0.186791	0.941538	1.41441	1.41441	0.00277926	0.497049	1.89621	651470	603618	666007	518839	1.06e+06	876778	1.09e+06	823486	938038	1.1e+06	945314	855069	950421	668438	913960	843397	19.3133	19.2033	19.3452	18.9849	20.0156	19.7419	20.0559	19.6514	19.8393	20.0691	19.8504	19.7057	19.8582	19.3504	19.8018	19.6859
Q9D7V9	Q9D7V9;G3XA18;H3BL13	Q9D7V9	NAAA_MOUSE	Naaa	Naaa	N-acylethanolamine-hydrolyzing acid amidase	-1.08775	0.919332	0.0855205	-0.121639	0.570642	1.41289	1.41289	0.000383447	0.498726	1.90268	52643.4	53383.4	61091.4	60567.7	73308.4	67496.7	67276.8	80099.9	75288.7	80145.9	86993.1	80459.4	73524.8	86092.4	82238.3	73233.9	15.684	15.7041	15.8987	15.8863	16.1617	16.0425	16.0378	16.2895	16.2001	16.2903	16.4086	16.296	16.1659	16.3936	16.3275	16.1602
Q64318	Q64318	Q64318	ZEB1_MOUSE	Zeb1	Zeb1	Zinc finger E-box-binding homeobox 1	1.00881	1.00881	0.860741	-0.0370216	0.155778	1.421	1.421	0.00490408	0.50617	1.93142	1088.03	1319.87	1072.14	964.074	1048.2	2326.34	1791.2	1476.71	1843.33	1070.31	1781.49	1493.56	1786.76	1582.85	1577.81	1250.17	10.0875	10.3662	10.0663	9.913	10.0337	11.1838	10.8067	10.5282	10.8481	10.0638	10.7989	10.5445	10.8031	10.6283	10.6237	10.2879
O88533	O88533	O88533	DDC_MOUSE	Ddc	Ddc	Aromatic-L-amino-acid decarboxylase	-1.05929	0.944031	0.89068	-0.0314844	0.12863	1.48803	1.48803	0.0490474	0.507885	1.93804	23627.7	28589.9	26189	27465.4	40131.3	37384.7	28410.8	43816.7	31228.6	42113.5	36298.2	39575.7	65356.7	23255.1	38626.4	33199.7	14.5282	14.8032	14.6767	14.7453	15.2924	15.1902	14.7942	15.4192	14.9306	15.362	15.1476	15.2723	15.996	14.5053	15.2373	15.0189
P70193	P70193	P70193	LRIG1_MOUSE	Lrig1	Lrig1	Leucine-rich repeats and immunoglobulin-like domains protein 1	-1.13972	0.877409	0.392452	-0.219737	1.0516	1.43201	1.43201	0.047716	0.508196	1.93924	26899.3	17419.2	27450.1	26959.4	35927.6	31397.5	16379	45598.6	27271	29497.2	39568.3	50534.4	32244.4	34338.9	25844.8	29537.9	14.7153	14.0884	14.7445	14.7185	15.1328	14.9384	13.9996	15.4767	14.7351	14.8483	15.2721	15.625	14.9768	15.0676	14.6576	14.8503
O89023	O89023	O89023	TPP1_MOUSE	Tpp1	Tpp1	Tripeptidyl-peptidase 1	-1.07778	0.927834	0.289153	-0.104068	0.484494	1.43148	1.43148	0.000418548	0.510132	1.94672	51658.7	45061.3	47526.3	50775.1	69178.5	71899.9	58594.4	69601.3	57880.5	61379	64736.3	66613.2	82967.5	78472.5	66113.3	59850.3	15.6567	15.4596	15.5364	15.6318	16.078	16.1337	15.8385	16.0868	15.8208	15.9055	15.9823	16.0235	16.3403	16.2599	16.0127	15.8691
Q64471	Q64471;D3Z3X5;D3Z5W7	Q64471	GSTT1_MOUSE	Gstt1	Gstt1	Glutathione S-transferase theta-1	-1.05751	0.945614	0.624331	-0.0779683	0.356532	1.4379	1.4379	0.0153856	0.514709	1.96439	20793.9	16750.4	24456.9	22787.5	28005	27720.8	23965.7	40141	25756.7	27340.8	30196.4	25897.6	42667.5	31437	26898.5	25778.9	14.3439	14.0319	14.578	14.476	14.7734	14.7587	14.5487	15.2928	14.6527	14.7388	14.8821	14.6605	15.3808	14.9402	14.7152	14.6539
P10810	P10810	P10810	CD14_MOUSE	Cd14	Cd14	Monocyte differentiation antigen CD14	-1.13676	0.879694	0.181761	-0.189537	0.903533	1.4305	1.4305	0.0106173	0.517533	1.97529	3873.51	5478.23	4035.79	4733.24	6481.9	4992.47	5378.41	4338.51	6269.2	6744.4	6658.59	5697.14	8359.37	6260.75	5687.35	6219.51	11.9194	12.4195	11.9786	12.2086	12.6622	12.2855	12.393	12.083	12.6141	12.7195	12.701	12.476	13.0292	12.6121	12.4735	12.6026
O35474	O35474;Q8C4U8;Q8C8K0	O35474	EDIL3_MOUSE	Edil3	Edil3	EGF-like repeat and discoidin I-like domain-containing protein 3	-1.26066	0.793234	0.140937	-0.355592	1.71767	1.462	1.462	0.0124743	0.518036	1.97723	21582.2	21152.3	18558.1	18246.9	19912.7	21381.2	16735	17921.2	25007.6	37405.9	32519.2	20448.6	30662.5	23983.3	40064.7	26751.5	14.3976	14.3685	14.1798	14.1554	14.2814	14.3841	14.0306	14.1294	14.6101	15.191	14.989	14.3197	14.9042	14.5497	15.29	14.7073
P28076	P28076;A0A494B9L1;G3UYK5;A0A0R4J256	P28076	PSB9_MOUSE	Psmb9	Psmb9	Proteasome subunit beta type-9	-1.23268	0.811237	0.0846878	-0.288592	1.38918	1.45592	1.45592	0.00636885	0.520235	1.98572	7794.95	6615.85	6958.25	6457.63	7852.83	6317.58	7886.22	8786.78	8877.02	9578.66	9716.81	12991.3	12174.3	9159.06	7365.15	9363.61	12.9283	12.6917	12.7645	12.6568	12.939	12.6252	12.9451	13.1011	13.1159	13.2256	13.2463	13.6653	13.5716	13.161	12.8465	13.1928
Q9Z0F4	Q9Z0F4;A0A0U1RPF3	Q9Z0F4	CIB1_MOUSE	Cib1	Cib1	Calcium and integrin-binding protein 1	-1.09083	0.91673	0.480888	-0.122332	0.57404	1.45656	1.45656	0.00671206	0.521776	1.99167	5442.47	6442.49	6845.23	6152.9	9134.2	6680.09	6660.62	7538.05	9067.2	10758.3	8665.79	8589.11	11471.3	7757.1	11153.9	6728.24	12.41	12.6534	12.7409	12.5871	13.1571	12.7057	12.7014	12.88	13.1464	13.3932	13.0811	13.0683	13.4857	12.9213	13.4453	12.716
Q8K353	Q8K353;D3YVS7	Q8K353	CYTM1_MOUSE	Cystm1	Cystm1	Cysteine-rich and transmembrane domain-containing protein 1	-1.15474	0.865995	0.0919434	-0.215254	1.02962	1.44162	1.44162	0.000231471	0.522508	1.9945	52666.4	52525	55786.7	47236.9	64241.2	56960.3	56384.3	56781	73374.9	82173.2	73855.7	66858.1	77311.9	67184.3	90769.5	74270.9	15.6846	15.6807	15.7676	15.5276	15.9712	15.7977	15.783	15.7931	16.163	16.3264	16.1724	16.0288	16.2384	16.0358	16.4699	16.1805
E9PYK3	E9PYK3	E9PYK3	PARP4_MOUSE	Parp4	Parp4	Protein mono-ADP-ribosyltransferase PARP4	-1.28609	0.777551	0.108747	-0.393699	1.90451	1.44295	1.44295	0.0364605	0.527056	2.01206	2157.16	2293.44	2834.89	1674.91	1554.53	2393.52	2127.32	2884.02	2235.18	3885.37	3146.83	2537.9	4091.67	2390.61	3712.6	3514.54	11.0749	11.1633	11.4691	10.7099	10.6023	11.2249	11.0548	11.4939	11.1262	11.9238	11.6197	11.3094	11.9985	11.2232	11.8582	11.7791
Q61207	Q61207;Q8BFQ1;E9PZ00;K3W4L3;J3QPG5	Q61207	SAP_MOUSE	Psap	Psap	Prosaposin	-1.08986	0.917553	0.393097	-0.120845	0.566752	1.46647	1.46647	0.00184083	0.537561	2.05262	155774	138341	143968	132119	200226	210193	154809	221125	157240	207273	184626	169208	261408	203350	244630	191056	17.2491	17.0779	17.1354	17.0115	17.6113	17.6814	17.2401	17.7545	17.2626	17.6612	17.4942	17.3684	17.9959	17.6336	17.9002	17.5436
P82343;P82343-2	P82343;P82343-2;D6RHA2	P82343	RENBP_MOUSE	Renbp	Renbp	N-acylglucosamine 2-epimerase	1.00016	1.00016	0.858254	0.0204479	0.125985	1.4677	1.4677	0.00354732	0.53855	2.05644	7730.55	8611.67	10000.8	9159.03	13473.6	13530.1	12790.4	12669.9	12210.1	13497.8	11836.1	11882.3	18350.8	12864.3	12023.6	11202.3	12.9164	13.0721	13.2878	13.161	13.7178	13.7239	13.6428	13.6291	13.5758	13.7204	13.5309	13.5365	14.1636	13.6511	13.5536	13.4515
Q9CYL5	Q9CYL5	Q9CYL5	GAPR1_MOUSE	Glipr2	Glipr2	Golgi-associated plant pathogenesis-related protein 1	-1.06744	0.936819	0.541165	-0.0756159	0.344999	1.47361	1.47361	0.00478685	0.545964	2.08506	14290.2	13119.8	17448.1	13784.6	19519.8	18891.6	18909.1	21567.7	19762.4	22784.3	18372.9	20229.9	30556.4	21192.4	19108.6	20164.5	13.8027	13.6795	14.0908	13.7508	14.2527	14.2055	14.2068	14.3966	14.2705	14.4758	14.1653	14.3042	14.8992	14.3713	14.2219	14.2995
D3Z3P4	D3Z3P4	D3Z3P4	D3Z3P4_MOUSE	Sema4d	Sema4d	Semaphorin-4D (Fragment)	1.11568	1.11568	0.596778	0.148782	0.755184	1.50172	1.50172	0.0387354	0.547471	2.09088	2258.75	1684.35	1610.34	1574.75	2183.04	1668.22	3668.03	2859.69	3773.19	3762.07	3302.91	3082.67	3365.01	1763	2841.77	1701.47	11.1413	10.718	10.6531	10.6209	11.0921	10.7041	11.8408	11.4816	11.8816	11.8773	11.6895	11.59	11.7164	10.7838	11.4726	10.7326
Q8BVZ5	Q8BVZ5	Q8BVZ5	IL33_MOUSE	Il33	Il33	Interleukin-33	-1.11013	0.900798	0.484468	-0.183458	0.87373	1.49315	1.49315	0.0220052	0.550368	2.10207	16477.5	18019.4	16394.3	12471.5	20465.6	19305.1	16181.4	13848.5	20956.6	37079.6	28065	16333.6	29574.7	17630.5	29093.2	21218.1	14.0082	14.1373	14.0009	13.6063	14.3209	14.2367	13.982	13.7574	14.3551	15.1783	14.7765	13.9956	14.8521	14.1058	14.8284	14.373
Q9WUA5	Q9WUA5	Q9WUA5	EPM2A_MOUSE	Epm2a	Epm2a	Laforin	-1.04901	0.953277	0.482486	-0.0832645	0.382499	1.46917	1.46917	0.000651739	0.556372	2.12524	7581.61	6366.88	7572.03	6546.85	9557.33	7080.55	9455.35	11072.9	11671.5	10126.2	11572.2	10145	9378.54	10501.7	9688.55	10567.8	12.8883	12.6364	12.8865	12.6766	13.2224	12.7896	13.2069	13.4347	13.5107	13.3058	13.4984	13.3085	13.1951	13.3583	13.2421	13.3674
Q9WV54	Q9WV54	Q9WV54	ASAH1_MOUSE	Asah1	Asah1	Acid ceramidase	-1.11446	0.897296	0.144696	-0.152269	0.720816	1.48348	1.48348	0.00058974	0.563654	2.15336	96720.2	77601.6	92287.1	88026.3	124300	123100	101480	125685	105226	128301	131267	120658	163695	115938	137458	120124	16.5615	16.2438	16.4938	16.4256	16.9235	16.9095	16.6308	16.9395	16.6831	16.9692	17.0021	16.8806	17.3207	16.823	17.0686	16.8742
P20934	P20934	P20934	EVI2A_MOUSE	Evi2a	Evi2a	Protein EVI2A	-1.09858	0.910267	0.463749	-0.183252	0.872722	1.48839	1.48839	0.0117058	0.565706	2.16128	5742.01	5972.71	4592.12	4223.21	7648.89	6567.03	4066.67	4767.85	8473.79	10197.9	8547.06	5551.61	8757.33	6116.6	8791.43	8071	12.4873	12.5442	12.1649	12.0441	12.901	12.681	11.9896	12.2191	13.0488	13.316	13.0612	12.4387	13.0963	12.5785	13.1019	12.9785
P70689	P70689;E0CX48	P70689	CXB6_MOUSE	Gjb6	Gjb6	Gap junction beta-6 protein	-1.15259	0.867615	0.118109	-0.190335	0.907446	1.48879	1.48879	0.006418	0.569426	2.17564	35877.6	49275	50129.9	44721	59169.4	57189.4	65229.8	57026.9	55665.5	54484	67732.6	58559.8	54787.7	81383.6	79882.4	59635.4	15.1308	15.5886	15.6134	15.4487	15.8526	15.8035	15.9932	15.7994	15.7645	15.7335	16.0476	15.8376	15.7416	16.3125	16.2856	15.8639
Q9Z0E6	Q9Z0E6	Q9Z0E6	GBP2_MOUSE	Gbp2	Gbp2	Guanylate-binding protein 2	-1.13221	0.883226	0.319677	-0.159248	0.755031	1.50498	1.50498	0.00996522	0.57185	2.185	7090.63	6143.03	7996.03	8760.3	9551.61	8589.12	10687.9	8554.72	10425.2	11987.2	10231.8	9497.39	16313.3	12365	10218.1	9075.97	12.7917	12.5847	12.9651	13.0968	13.2215	13.0683	13.3837	13.0625	13.3478	13.5492	13.3208	13.2133	13.9938	13.594	13.3188	13.1478
G3UXW9	G3UXW9	G3UXW9	G3UXW9_MOUSE	Gps1	Gps1	COP9 signalosome complex subunit 1	-1.3398	0.746378	0.00867418	-0.425104	2.05848	1.47152	1.47152	0.0337242	0.57584	2.20041	5274.1	6297.78	8252.44	4818.99	7250.99	7938.26	7516.77	6366.81	4993.01	6533.23	7625.67	7581.08	9358.2	9619.35	9130.66	11079.8	12.3647	12.6206	13.0106	12.2345	12.824	12.9546	12.8759	12.6364	12.2857	12.6736	12.8966	12.8882	13.192	13.2317	13.1565	13.4356
Q9DB26	Q9DB26;A2AQZ5;D6RI61;D6RIQ3;A0A0R4J137;A0A0A0MQG9;A2AQZ7;A2AQZ2	Q9DB26	PHYD1_MOUSE	Phyhd1	Phyhd1	Phytanoyl-CoA dioxygenase domain-containing protein 1	-1.26467	0.790721	0.00800186	-0.346237	1.67181	1.48933	1.48933	0.00185946	0.577143	2.20544	9420.25	11044.6	10951.6	12609.2	12128	11379.1	13377.7	10960.9	13723.5	16200.7	15928.8	14093.3	18014.1	16241.2	18123.9	15951.9	13.2015	13.4311	13.4189	13.6222	13.5661	13.4741	13.7075	13.4201	13.7444	13.9838	13.9593	13.7827	14.1368	13.9874	14.1456	13.9614
Q00519	G3X982;Q00519;Q3TYQ9	G3X982	XDH_MOUSE	Xdh	Xdh	Xanthine dehydrogenase/oxidase	-1.16411	0.859023	0.0182942	-0.212983	1.01849	1.49144	1.49144	0.00227914	0.578227	2.20962	8081.94	7599.57	6499.55	8773.09	10085.8	9461.65	10407	9793.98	9599.15	10139.4	10938.1	10303.9	13321.5	11255.5	12901.5	10529.1	12.9805	12.8917	12.6661	13.0989	13.3	13.2079	13.3453	13.2577	13.2287	13.3077	13.4171	13.3309	13.7015	13.4583	13.6553	13.3621
F7D0H8	F7D0H8	F7D0H8	F7D0H8_MOUSE	Mpdz	Mpdz	Multiple PDZ domain protein (Fragment)	1.04464	1.04464	0.704932	0.0541428	0.291186	1.48716	1.48716	0.0139952	0.578845	2.21201	762.59	1100.28	1158.56	927.645	1795.1	1408.58	2010.76	1393.89	1253.05	1341.23	1186.33	1369.08	1712.62	1560.63	1665.39	1315.31	9.57476	10.1037	10.1781	9.85743	10.8098	10.46	10.9735	10.4449	10.2912	10.3893	10.2123	10.419	10.742	10.6079	10.7016	10.3612
Q9WUB3	Q9WUB3;E9PUM3	Q9WUB3	PYGM_MOUSE	Pygm	Pygm	Glycogen phosphorylase, muscle form	-1.25978	0.793789	0.102589	-0.344481	1.6632	1.5089	1.5089	0.00845564	0.580727	2.21928	177852	125100	169877	151826	205377	211933	124993	253113	169984	156869	195706	232836	219069	309245	277112	179845	17.4403	16.9327	17.3741	17.2121	17.6479	17.6932	16.9315	17.9494	17.375	17.2592	17.5783	17.829	17.741	18.2384	18.0801	17.4564
Q9D8C4	Q9D8C4	Q9D8C4	IN35_MOUSE	Ifi35	Ifi35	Interferon-induced 35 kDa protein homolog	-1.14392	0.874187	0.461906	-0.156946	0.743747	1.52149	1.52149	0.0473194	0.582423	2.22583	4652.94	4957.29	5110.97	7874.2	7695.93	6142.76	6612.52	6689.64	7924.63	10014.7	6030.38	6391.89	13875.8	8936.4	8218.88	8114.78	12.1839	12.2753	12.3194	12.9429	12.9099	12.5847	12.691	12.7077	12.9521	13.2898	12.558	12.642	13.7603	13.1255	13.0047	12.9863
P28571-1	P28571;P28571-1;P28571-2;E9Q517;E9Q3V0	P28571	SC6A9_MOUSE	Slc6a9	Slc6a9	Isoform GlyT-1A of Sodium- and chloride-dependent glycine transporter 1	-1.37106	0.729361	0.112521	-0.419865	2.03279	1.56515	1.56515	0.0303636	0.582905	2.22769	66620.6	71563.4	78419.3	59688.7	78423.9	76292.5	61848.6	64188.7	73671.8	118681	91131.1	72107.7	178040	86022.7	131174	90183.6	16.0237	16.1269	16.2589	15.8652	16.259	16.2193	15.9165	15.97	16.1688	16.8567	16.4757	16.1379	17.4418	16.3924	17.0011	16.4606
P35505	P35505	P35505	FAAA_MOUSE	Fah	Fah	Fumarylacetoacetase	-1.1381	0.878654	0.251874	-0.187699	0.894522	1.51731	1.51731	0.00201321	0.583808	2.23117	112749	99272.5	101806	94380.6	137463	118964	113207	128225	128319	190153	165781	120799	184546	130414	187992	139538	16.7828	16.5991	16.6355	16.5262	17.0687	16.8602	16.7886	16.9683	16.9694	17.5368	17.3389	16.8822	17.4936	16.9927	17.5203	17.0903
Q80VQ0	Q80VQ0	Q80VQ0	AL3B1_MOUSE	Aldh3b1	Aldh3b1	Aldehyde dehydrogenase family 3 member B1	-1.15245	0.86772	0.373537	-0.206762	0.987984	1.53562	1.53562	0.0133531	0.58516	2.23639	44707.1	48480.7	45984.8	36625.4	61971.6	57420.7	40440.7	47386.7	55932.9	88219.6	71598.6	53053.8	78741.6	43436.8	90440.2	67666.3	15.4482	15.5651	15.4889	15.1606	15.9193	15.8093	15.3035	15.5322	15.7714	16.4288	16.1276	15.6952	16.2648	15.4066	16.4647	16.0462
Q61635	Q61635	Q61635	Q61635_MOUSE	Ifi47	Ifi47	GTP-binding protein	-1.26251	0.79207	0.268116	-0.266245	1.27962	1.57818	1.57818	0.0364351	0.586902	2.24312	1830.32	1463.33	1739.32	2002.69	1982.48	2379.29	1870.48	2600.58	2374.95	1984.38	2936.54	1925.73	4935.69	2354.6	1952.1	2550.63	10.8379	10.515	10.7643	10.9677	10.9531	11.2163	10.8692	11.3446	11.2137	10.9545	11.5199	10.9112	12.269	11.2013	10.9308	11.3166
Q64339	Q64339	Q64339	ISG15_MOUSE	Isg15	Isg15	Ubiquitin-like protein ISG15	-1.40468	0.711908	0.104667	-0.419769	2.03232	1.58112	1.58112	0.0378661	0.590953	2.25876	10329.6	12581.5	12821.6	14223.9	14019.3	13140.5	13023.9	12545.9	14112	17505.9	21312.4	13703.5	33434.2	20769.3	12644.7	16616.8	13.3345	13.619	13.6463	13.796	13.7751	13.6817	13.6689	13.6149	13.7846	14.0956	14.3794	13.7423	15.029	14.3422	13.6262	14.0204
P45377	P45377	P45377	ALD2_MOUSE	Akr1b8	Akr1b8	Aldose reductase-related protein 2	-1.13235	0.883116	0.141748	-0.170349	0.809458	1.50283	1.50283	0.0108635	0.591399	2.26048	15364.2	10044.3	13799.1	12216.7	17726.2	16541	14889.6	17949.4	19201.8	16065.4	20917.8	20251.8	23333.6	16199.3	15732.8	19487.7	13.9073	13.2941	13.7523	13.5766	14.1136	14.0138	13.862	14.1316	14.229	13.9717	14.3524	14.3058	14.5101	13.9836	13.9415	14.2503
Q9EQK5	Q9EQK5;E9Q3X0	Q9EQK5	MVP_MOUSE	Mvp	Mvp	Major vault protein	-1.08174	0.924433	0.642318	-0.125135	0.587781	1.5718	1.5718	0.0214411	0.595661	2.27694	15220.1	15790.8	15466.8	16552.9	20994.5	20049	16819	17237.2	21949.2	40328.9	24315.7	18180.2	37109.4	16134.2	29899.4	22968.7	13.8937	13.9468	13.9169	14.0148	14.3577	14.2912	14.0378	14.0732	14.4219	15.2995	14.5696	14.1501	15.1795	13.9778	14.8678	14.4874
Q8R4V2	Q8R4V2;Q8R4V2-2	Q8R4V2	DUS15_MOUSE	Dusp15	Dusp15	Dual specificity protein phosphatase 15	-1.29134	0.774391	0.280303	-0.325013	1.56775	1.62476	1.62476	0.0446927	0.612435	2.3417	23757.8	28239.1	23528.9	21985.4	28238.2	27396.7	22526.2	23541.6	34262.5	48067.2	37744.5	25093	64908.8	25019.8	52634.2	32247.5	14.5361	14.7854	14.5221	14.4243	14.7854	14.7417	14.4593	14.5229	15.0643	15.5528	15.204	14.615	15.9861	14.6108	15.6837	14.9769
Q8K406	Q8K406;A0A2I3BPU5	Q8K406	LGI3_MOUSE	Lgi3	Lgi3	Leucine-rich repeat LGI family member 3	-1.56086	0.640671	0.0693065	-0.618008	3.00426	1.61689	1.61689	0.0494089	0.621025	2.37486	74581.2	58359.6	57497.7	48249.9	66829.6	66530.6	40436.6	39781.1	62982.3	94323.7	96911.1	48785.1	108227	89441.7	159431	76103.8	16.1865	15.8327	15.8112	15.5582	16.0282	16.0217	15.3034	15.2798	15.9427	16.5253	16.5644	15.5742	16.7237	16.4487	17.2826	16.2157
Q9WUH1	Q9WUH1	Q9WUH1	TM115_MOUSE	Tmem115	Tmem115	Transmembrane protein 115	-1.21521	0.822901	0.298145	-0.298323	1.43689	1.56395	1.56395	0.0482127	0.624493	2.38825	4003.24	2180.09	3592.74	3183.24	4173.99	3233.83	6734.89	5060.16	2718.16	3096.39	3376.63	4213.77	3629	7071.13	6028.22	6082.74	11.967	11.0902	11.8109	11.6363	12.0272	11.659	12.7174	12.305	11.4084	11.5964	11.7214	12.0409	11.8254	12.7877	12.5575	12.5705
Q9R069	Q9R069;D3YTK7	Q9R069	BCAM_MOUSE	Bcam	Bcam	Basal cell adhesion molecule	-1.22156	0.818626	0.357173	-0.208211	0.99509	1.60839	1.60839	0.0393406	0.628726	2.4046	45358.9	41150.4	48341.5	67571.5	72075.4	68611.9	59485.8	65819	69270.8	64521.7	64023.5	72320.7	152103	67102.9	73928.5	58881.7	15.4691	15.3286	15.561	16.0441	16.1372	16.0662	15.8603	16.0062	16.08	15.9775	15.9663	16.1421	17.2147	16.0341	16.1738	15.8455
F6XIX0	F6XIX0	F6XIX0	F6XIX0_MOUSE	Synj1	Synj1	Synaptojanin-1 (Fragment)	-1.38832	0.720297	0.0365349	-0.461517	2.237	1.55122	1.55122	0.0345132	0.63248	2.41909	2381.93	2865.59	3538.29	1935.83	2062.99	3253.98	3793.31	2663.88	3069.84	3125.61	3721.74	3705.07	2795.26	4198.7	4727.23	5799.51	11.2179	11.4846	11.7888	10.9187	11.0105	11.668	11.8892	11.3793	11.5839	11.6099	11.8618	11.8553	11.4488	12.0357	12.2068	12.5017
Q923Q2	Q923Q2;F8WIY7;A0A0J9YU82	Q923Q2	STA13_MOUSE	Stard13	Stard13	StAR-related lipid transfer protein 13	-1.18381	0.84473	0.235128	-0.237388	1.13814	1.58738	1.58738	0.00428519	0.635653	2.43134	2475.46	2471.49	2458.78	2107.43	3077.52	2784.13	3819.15	2272.95	3029.12	4151.53	2975.28	5473.35	3471.25	2953.08	4186.39	3592.15	11.2735	11.2712	11.2637	11.0413	11.5876	11.443	11.899	11.1504	11.5647	12.0194	11.5388	12.4182	11.7612	11.528	12.0315	11.8106
Q91VS7	Q91VS7;E9QJW0;D3YU60	Q91VS7	MGST1_MOUSE	Mgst1	Mgst1	Microsomal glutathione S-transferase 1	-1.02272	0.977781	0.946213	0.0117029	0.0831098	1.59777	1.59777	0.00996617	0.638176	2.44108	18086	21631.1	25146.3	22698.1	32802.3	33173.7	32346.1	37525.8	31483.8	37860.6	28291.6	39050.9	55141.8	29804.6	27184.5	30381.8	14.1426	14.4008	14.6181	14.4703	15.0015	15.0178	14.9813	15.1956	14.9423	15.2084	14.7881	15.2531	15.7509	14.8632	14.7305	14.8909
Q8BZF2	Q8BZF2	Q8BZF2	NIPA4_MOUSE	Nipal4	Nipal4	Magnesium transporter NIPA4	-1.36725	0.731396	0.0771582	-0.428734	2.07628	1.57951	1.57951	0.0321564	0.639193	2.44501	2457.94	1530.52	2305.62	1644.04	2737.38	1860.95	1960.93	1738.88	2640.15	2817.5	3179.72	2431.86	3012.89	1958.21	4370.04	3854.85	11.2632	10.5798	11.1709	10.683	11.4186	10.8618	10.9373	10.7639	11.3664	11.4602	11.6347	11.2478	11.5569	10.9353	12.0934	11.9125
O35601	O35601	O35601	FYB1_MOUSE	Fyb1	Fyb1	FYN-binding protein 1	-1.35659	0.737142	0.0446951	-0.465262	2.25537	1.57706	1.57706	0.00201671	0.645648	2.46993	2741.23	2280.35	2732.35	2121.89	3801	2317.5	2845.3	1791.13	2830.07	3636.22	3094.73	4674.13	4905.17	3345	3613.56	3729.56	11.4206	11.155	11.4159	11.0511	11.8922	11.1784	11.4744	10.8067	11.4666	11.8282	11.5956	12.1905	12.2601	11.7078	11.8192	11.8648
P03995	P03995;P03995-2	P03995	GFAP_MOUSE	Gfap	Gfap	Glial fibrillary acidic protein	1.12839	1.12839	0.388002	0.17319	0.874856	1.5909	1.5909	0.0101745	0.655948	2.5097	787917	1.13e+06	1.04e+06	1.22e+06	1.79e+06	1.63e+06	1.9e+06	1.31e+06	1.94e+06	2.68e+06	1.47e+06	1.57e+06	2.44e+06	1.41e+06	1.3e+06	1.78e+06	19.5877	20.1079	19.9882	20.2185	20.7715	20.6364	20.8576	20.3211	20.8876	21.3538	20.4874	20.5823	21.2185	20.4273	20.3101	20.7634
P97429	P97429;A0A0N4SV57;A0A0N4SW89;D3Z0S1;S4R1F2	P97429	ANXA4_MOUSE	Anxa4	Anxa4	Annexin A4	-1.09473	0.913465	0.531738	-0.108361	0.505544	1.61287	1.61287	0.00390114	0.658375	2.51907	13371.7	15602	15310.6	17171.4	21336.2	19638.3	24137	19542.9	21812.9	29347.1	21912.1	19088	38002.9	24607	22957.8	22112.7	13.7069	13.9294	13.9022	14.0677	14.381	14.2614	14.559	14.2544	14.4129	14.8409	14.4194	14.2204	15.2138	14.5868	14.4867	14.4326
A0A087WR56;E9PW06	A0A087WNW2;E9Q171;A0A087WR56;E9PW06;A0A087WPX3	A0A087WNW2	A0A087WR56_MOUSE;E9PW06_MOUSE	Nfasc	Nfasc	Neurofascin (Fragment)	-1.20243	0.83165	0.280934	-0.297324	1.432	1.61464	1.61464	0.0110564	0.660364	2.52675	83987.1	104352	94135.3	71979.9	109523	101012	94991.8	74523.8	129194	204705	167420	89153.2	158532	114584	191188	137596	16.3579	16.6711	16.5224	16.1353	16.7409	16.6242	16.5355	16.1854	16.9792	17.6432	17.3531	16.444	17.2744	16.806	17.5446	17.0701
A0A0R4J1E3	A0A0R4J1E3	A0A0R4J1E3	A0A0R4J1E3_MOUSE	Dbn1	Dbn1	Drebrin	-1.00824	0.991829	0.887231	-0.0427403	0.183816	1.62094	1.62094	0.0295313	0.671605	2.57015	2687.86	1587.85	2597.31	2367.19	4204.65	3450.3	3328.69	3682.34	5850.7	1766.49	3184.99	4908.25	2231.56	3506.87	5152.06	3483.02	11.3922	10.6329	11.3428	11.209	12.0378	11.7525	11.7007	11.8464	12.5144	10.7867	11.6371	12.261	11.1238	11.776	12.3309	11.7661
Q3UPF5	Q3UPF5;Q3UPF5-2;D3Z5I1;G3X9X5	Q3UPF5	ZCCHV_MOUSE	Zc3hav1	Zc3hav1	Zinc finger CCCH-type antiviral protein 1	1.10737	1.10737	0.217239	0.141511	0.719536	1.58301	1.58301	0.01019	0.675936	2.58687	4486.66	6726.14	4878.78	6251.45	9278.9	9632.6	11851.9	7604.82	10374.1	10008.3	8066.66	9467.95	7998.27	10180	7956.74	9384.36	12.1314	12.7156	12.2523	12.61	13.1797	13.2337	13.5328	12.8927	13.3407	13.2889	12.9778	13.2088	12.9655	13.3134	12.958	13.196
Q9R171	Q8BGU2;Q9R171	Q8BGU2	CBLN1_MOUSE	Cbln1	Cbln1	Cerebellin-1	-1.51381	0.660585	0.0019138	-0.583539	2.83526	1.6199	1.6199	0.000967792	0.676061	2.58735	8212.08	8619.33	8237.1	9574.61	8832.44	7877.2	10102.8	10937.2	8895.22	8961.64	12814.6	13032.2	12076	19269	15360.2	11625.7	13.0035	13.0734	13.0079	13.225	13.1086	12.9435	13.3025	13.417	13.1188	13.1295	13.6455	13.6698	13.5599	14.234	13.9069	13.505
P58242	P58242	P58242	ASM3B_MOUSE	Smpdl3b	Smpdl3b	Acid sphingomyelinase-like phosphodiesterase 3b	-1.11154	0.899649	0.535218	-0.109486	0.51106	1.6281	1.6281	0.0249656	0.687884	2.633	8973.5	11811.2	15422	15019.1	18784.9	17576	17666.3	22340.8	17841.6	18337.7	18757	20657.1	33937.5	18478.4	16324.2	16947.1	13.1315	13.5279	13.9127	13.8745	14.1973	14.1013	14.1087	14.4474	14.123	14.1625	14.1951	14.3343	15.0506	14.1736	13.9947	14.0488
O35409	O35409;Q9CZR2;G3UWC2;Q0VDM6	O35409	FOLH1_MOUSE	Folh1	Folh1	Glutamate carboxypeptidase 2	-1.12146	0.891695	0.370217	-0.179515	0.854396	1.63263	1.63263	0.00151882	0.692512	2.65087	26167	22818.7	30804.2	25156.2	38802.9	37590.5	23683.1	42677.8	35192.1	51225.7	42697.2	38602.2	54611	31775.4	50497.3	38824	14.6755	14.4779	14.9108	14.6186	15.2439	15.1981	14.5316	15.3812	15.103	15.6446	15.3819	15.2364	15.7369	14.9556	15.6239	15.2447
O88492;O88492-2	O88492;O88492-2;A0A571BEC9	O88492	PLIN4_MOUSE	Plin4	Plin4	Perilipin-4	-1.55995	0.641044	0.103829	-0.570275	2.77023	1.75739	1.75739	0.0460279	0.693439	2.65445	37329.9	44160.2	32632.2	40804.9	35357.1	41857.8	34276.9	34971.7	41351.1	73989.1	57083.8	40909.5	85212.1	42407.6	129613	53176	15.188	15.4305	14.994	15.3165	15.1097	15.3532	15.0649	15.0939	15.3356	16.175	15.8008	15.3201	16.3788	15.372	16.9839	15.6985
Q91WP6	Q91WP6;G3X8T9	Q91WP6	SPA3N_MOUSE	Serpina3n	Serpina3n	Serine protease inhibitor A3N	-1.12244	0.890914	0.314055	-0.222797	1.0666	1.60593	1.60593	0.0141219	0.701105	2.68404	9507.29	14294.9	15315.5	13540.8	16626.8	17088.2	21711.7	10270.4	19952.2	27362.3	21569.4	21800.3	19069.7	22918.1	18452.1	23039.5	13.2148	13.8032	13.9027	13.725	14.0212	14.0607	14.4062	13.3262	14.2843	14.7399	14.3967	14.4121	14.219	14.4842	14.1715	14.4918
Q02105	Q02105	Q02105	C1QC_MOUSE	C1qc	C1qc	Complement C1q subcomponent subunit C	-1.00193	0.998075	0.89373	-0.030474	0.123676	1.63307	1.63307	0.00887578	0.70439	2.69673	99382.8	155195	135293	152292	222530	199779	254691	117847	245413	285270	229748	232042	156892	188334	236813	284258	16.6007	17.2437	17.0457	17.2165	17.7636	17.608	17.9584	16.8466	17.9049	18.122	17.8097	17.824	17.2594	17.5229	17.8534	18.1168
Q99L20	Q99L20;G3UYJ7;G3UX05;G3UYL6	Q99L20	GSTT3_MOUSE	Gstt3	Gstt3	Glutathione S-transferase theta-3	1.07358	1.07358	0.281566	0.116247	0.595674	1.64316	1.64316	0.000814072	0.709861	2.71785	10292.3	13506	12383.9	13554.3	20773.3	22840.2	22748.4	22611	20363.2	22271	20283	17219.2	22506.6	25543.9	16788	20246.8	13.3293	13.7213	13.5962	13.7265	14.3424	14.4793	14.4735	14.4647	14.3137	14.4429	14.308	14.0717	14.4581	14.6407	14.0351	14.3054
P50114	P50114	P50114	S100B_MOUSE	S100b	S100b	Protein S100-B	-1.04354	0.958279	0.684818	-0.0618159	0.27734	1.65054	1.65054	0.00143275	0.71528	2.73877	95051.8	80668.5	95013.4	114153	179714	133182	122864	134226	153126	190038	116909	187479	185962	142168	165575	154813	16.5364	16.2997	16.5358	16.8006	17.4553	17.023	16.9067	17.0343	17.2244	17.5359	16.835	17.5164	17.5046	17.1172	17.3371	17.2402
P14106	P14106	P14106	C1QB_MOUSE	C1qb	C1qb	Complement C1q subcomponent subunit B	-1.07684	0.92864	0.540157	-0.120332	0.564234	1.67223	1.67223	0.00281741	0.732055	2.80354	44130.7	61464.8	59991.2	62530.4	77609	82840.6	105892	57917.1	87970.8	119134	95037.9	85238.7	69861.5	88632.5	110955	122470	15.4295	15.9075	15.8725	15.9323	16.2439	16.3381	16.6922	15.8217	16.4247	16.8622	16.5362	16.3792	16.0922	16.4355	16.7596	16.9021
O54890	O54890	O54890	ITB3_MOUSE	Itgb3	Itgb3	Integrin beta-3	-2.1471	0.465745	0.0200055	-1.19614	5.83872	1.74638	1.74638	0.0373442	0.760308	2.91262	2727.04	1658.24	2841.88	1851.85	2599.34	2180.14	1038.74	2062.13	2594.82	601.679	3939.43	1811.43	5835.1	3989.94	3525.1	4682.06	11.4131	10.6954	11.4726	10.8548	11.3439	11.0902	10.0206	11.0099	11.3414	9.23285	11.9438	10.8229	12.5105	11.9622	11.7834	12.1929
P19973-2	P19973;P19973-2;A0A1B0GRF5;A2A6J7;A2A6J4	P19973	LSP1_MOUSE	Lsp1	Lsp1	Isoform 2 of Lymphocyte-specific protein 1	-1.04166	0.960004	0.543287	-0.0604355	0.270572	1.7093	1.7093	3.07553e-05	0.76668	2.93722	14863.9	14490.2	15261	14315.9	23581.9	20739.1	25164.5	21344.2	25668.1	28555.4	20898	25985.3	28998.6	26451.8	24001	24761.8	13.8595	13.8228	13.8976	13.8053	14.5254	14.3401	14.6191	14.3816	14.6477	14.8015	14.3511	14.6654	14.8237	14.6911	14.5508	14.5958
Q3TB82	Q3TB82	Q3TB82	PKHF1_MOUSE	Plekhf1	Plekhf1	Pleckstrin homology domain-containing family F member 1	-1.33148	0.751043	0.0437481	-0.40811	1.97516	1.71166	1.71166	0.0065234	0.767168	2.9391	3117.84	2993.13	2554.9	1965.9	2909.14	2901.07	3719.19	2737.87	3545.73	4688.21	4385.59	4418.11	3910.17	3448.52	6637.94	4496.66	11.6063	11.5474	11.3191	10.941	11.5064	11.5024	11.8608	11.4188	11.7919	12.1948	12.0986	12.1092	11.933	11.7518	12.6965	12.1346
P98086	P98086	P98086	C1QA_MOUSE	C1qa	C1qa	Complement C1q subcomponent subunit A	-1.07565	0.929669	0.527045	-0.128427	0.603921	1.69837	1.69837	0.0136109	0.777178	2.97775	76155	125148	103628	133283	164940	149580	216998	105575	178711	222053	194272	187204	130451	185041	189973	229431	16.2167	16.9333	16.6611	17.0241	17.3316	17.1906	17.7273	16.6879	17.4473	17.7605	17.5677	17.5143	16.9931	17.4975	17.5354	17.8077
P51910	P51910	P51910	APOD_MOUSE	Apod	Apod	Apolipoprotein D	-1.17311	0.852432	0.567916	-0.232473	1.11404	1.9212	1.9212	0.0339041	0.809283	3.10171	31795.7	39865.7	32015.5	34167.9	48748.7	46534.8	46812.4	26848.5	54971.1	114706	63352.5	33239.1	119050	41077	88859.3	51663.8	14.9565	15.2829	14.9665	15.0604	15.5731	15.506	15.5146	14.7126	15.7464	16.8076	15.9511	15.0206	16.8612	15.326	16.4392	15.6569
Q61704	Q61704;A0A2I3BRQ3	Q61704	ITIH3_MOUSE	Itih3	Itih3	Inter-alpha-trypsin inhibitor heavy chain H3	-1.33771	0.747547	0.398918	-0.31836	1.53513	1.97102	1.97102	0.04091	0.814346	3.12125	10514.5	9916.83	13932.6	14219	18330.7	16873.3	13277.2	14739.7	12001.7	32152.6	15663	15825	56095.3	20612.8	20494.6	14946.1	13.3601	13.2757	13.7662	13.7955	14.162	14.0425	13.6967	13.8474	13.551	14.9726	13.9351	13.9499	15.7756	14.3313	14.323	13.8675
Q91X91	Q91X91	Q91X91	NADC_MOUSE	Qprt	Qprt	Nicotinate-nucleotide pyrophosphorylase [carboxylating]	-1.20133	0.832408	0.511413	-0.1689	0.802357	1.84237	1.84237	0.0246723	0.816508	3.1296	2485.49	2183.09	2391	3833.09	3997.14	3686.13	4496.85	4733.25	4303.52	3840.63	4519.99	4064.72	9298.55	5006.9	2727.8	4484.5	11.2793	11.0922	11.2234	11.9043	11.9648	11.8479	12.1347	12.2086	12.0713	11.9071	12.1421	11.9889	13.1828	12.2897	11.4135	12.1307
P24452	P24452;Q99LB4	P24452	CAPG_MOUSE	Capg	Capg	Macrophage-capping protein	-1.19282	0.83835	0.355432	-0.220248	1.05411	1.88301	1.88301	0.00411298	0.851219	3.26362	13796.6	15657.4	17198	16928	25251.5	21985.2	22893.2	18558.2	25052.7	36812.4	25404.2	25563.7	53588.8	24020.1	25755.3	25250.6	13.752	13.9346	14.07	14.0471	14.6241	14.4242	14.4826	14.1798	14.6127	15.1679	14.6328	14.6418	15.7096	14.552	14.6526	14.624
Q04592	Q04592;Q04592-2	Q04592	PCSK5_MOUSE	Pcsk5	Pcsk5	Proprotein convertase subtilisin/kexin type 5	-1.11776	0.894649	0.403976	-0.210268	1.00518	1.78157	1.78157	0.0238615	0.858916	3.29334	1182.46	811.677	1690.95	1476.11	1923.28	3519.56	1898.95	1409.29	2219.36	1369.09	2191.53	3058.15	2235.32	2522.67	1593.53	2191.4	10.2076	9.66476	10.7236	10.5276	10.9094	11.7812	10.891	10.4608	11.1159	10.419	11.0977	11.5784	11.1263	11.3007	10.638	11.0976
P29391	P29391;Q9CPX4;A0A1B0GR60	P29391	FRIL1_MOUSE	Ftl1	Ftl1	Ferritin light chain 1	-1.01035	0.989759	0.803427	0.0574662	0.30748	1.95387	1.95387	0.00633558	0.887461	3.40355	96529.3	80946.8	97220.8	84035.7	196512	164285	165397	191432	135387	187597	181611	140803	321565	124774	147976	134648	16.5587	16.3047	16.569	16.3587	17.5843	17.3258	17.3356	17.5465	17.0467	17.5173	17.4705	17.1033	18.2948	16.929	17.175	17.0388
Q64282	Q64282	Q64282	IFIT1_MOUSE	Ifit1	Ifit1	Interferon-induced protein with tetratricopeptide repeats 1	-1.19015	0.840232	0.32554	-0.213894	1.02295	1.84762	1.84762	0.0328758	0.89538	3.43412	4874.88	4088.76	2126.15	4114.24	5645.02	5255.49	5928.86	4637.75	6235.88	7701.77	4723.24	5648.04	10425.9	8126.92	5399.93	7812.88	12.2512	11.9974	11.054	12.0064	12.4628	12.3596	12.5335	12.1792	12.6064	12.911	12.2056	12.4635	13.3479	12.9885	12.3987	12.9316
D3YTL5;Q99LB4	Q99LB4;D3YZN3;D3YU77;D3YTL5	Q99LB4	D3YTL5_MOUSE;Q99LB4_MOUSE	Capg	Capg	Macrophage-capping protein (Fragment)	-1.29382	0.772903	0.0576568	-0.364341	1.76057	1.89949	1.89949	0.000399346	0.899095	3.44846	9657.27	11548.8	10830.6	11278.1	15649.8	13692.7	16732.7	12294.6	15485.3	21532	16678.5	16843.9	29918.8	18581.2	20512.4	20879.2	13.2374	13.4955	13.4028	13.4612	13.9339	13.7411	14.0304	13.5857	13.9186	14.3942	14.0257	14.0399	14.8688	14.1816	14.3242	14.3498
A0A1B0GR60;Q9CPX4	Q9CPX4;A0A1B0GR60	Q9CPX4	A0A1B0GR60_MOUSE;Q9CPX4_MOUSE	Ftl1	Ftl1	Ferritin	-1.04095	0.960662	0.889543	-0.0245454	0.0946089	1.90975	1.90975	0.0018868	0.906425	3.47676	10546.3	8331.52	12664.9	9428.85	23405.6	19234.1	17527.3	19522.5	16324.4	16737.1	18287.8	17621.7	31173.7	14961.1	19010.8	16312.9	13.3644	13.0244	13.6285	13.2029	14.5146	14.2314	14.0973	14.2529	13.9947	14.0308	14.1586	14.1051	14.928	13.8689	14.2145	13.9937
Q9QYE9-2;Q9QYE9-4	Q9QYE9;Q9QYE9-2;Q9QYE9-3;Q9QYE9-4;D3YZT7;D3Z6S5	Q9QYE9	PKHB1_MOUSE	Plekhb1	Plekhb1	Isoform 2 of Pleckstrin homology domain-containing family B member 1	-1.19863	0.834284	0.398544	-0.290878	1.40039	1.98319	1.98319	0.00745663	0.918029	3.52156	28844.2	33127	28925	23441.2	43450.6	48191.3	31167.6	27064.7	45179.9	88709.9	64860.7	34989.4	78796.8	32920.1	74302.3	54259.4	14.816	15.0157	14.82	14.5168	15.4071	15.5565	14.9278	14.7241	15.4634	16.4368	15.9851	15.0946	16.2659	15.0067	16.1811	15.7276
O88531	O88531;B1B0P8;B1B0P9	O88531	PPT1_MOUSE	Ppt1	Ppt1	Palmitoyl-protein thioesterase 1	-1.10164	0.907741	0.145765	-0.138803	0.654792	1.90212	1.90212	0.000159369	0.928724	3.56286	155261	117857	146634	129607	240675	244036	232641	273153	233579	198724	269512	244038	256984	308114	266075	222693	17.2443	16.8467	17.1619	16.9838	17.8767	17.8967	17.8277	18.0593	17.8336	17.6004	18.04	17.8967	17.9713	18.2331	18.0215	17.7647
Q64345	Q64345;E9PV48	Q64345	IFIT3_MOUSE	Ifit3	Ifit3	Interferon-induced protein with tetratricopeptide repeats 3	-1.2509	0.799427	0.343181	-0.272596	1.31076	2.20462	2.20462	0.00498138	1.05477	4.04951	5747.66	6570.42	6679.77	6654.87	12038.8	10118	11858.2	7568.65	10067	16166.3	9589.83	8921.83	20126.1	19348.6	9648.26	17197.3	12.4888	12.6818	12.7056	12.7002	13.5554	13.3046	13.5336	12.8858	13.2973	13.9807	13.2273	13.1231	14.2968	14.2399	13.2361	14.0699
P22599	P22599	P22599	A1AT2_MOUSE	Serpina1b	Serpina1b	Alpha-1-antitrypsin 1-2	-1.93561	0.516632	0.129966	-0.722216	3.51517	2.52651	2.52651	0.0377987	1.07574	4.13046	7128.37	8088.27	11132.1	8968.57	11583.9	8164.04	12190.8	8535.11	10805.4	17869	33945.3	12457.4	50638.1	14447.4	10106.2	12249.9	12.7994	12.9816	13.4424	13.1307	13.4998	12.9951	13.5735	13.0592	13.3995	14.1252	15.0509	13.6047	15.6279	13.8185	13.303	13.5805
Q9R118	Q9R118	Q9R118	HTRA1_MOUSE	Htra1	Htra1	Serine protease HTRA1	-1.40317	0.712674	0.224644	-0.460407	2.23156	2.48351	2.48351	0.00583642	1.19292	4.58288	28489.2	36019	29935.3	36746.2	48829.9	44560.6	41528.6	38884.8	66491.8	108000	97277.2	43490.8	81102.8	45456.1	146417	74973.2	14.7981	15.1365	14.8696	15.1653	15.5755	15.4435	15.3418	15.2469	16.0209	16.7207	16.5698	15.4084	16.3075	15.4722	17.1597	16.1941
Q80US4	Q80US4;A0A0A0MQ89;V9GXE4	Q80US4	ARP5_MOUSE	Actr5	Actr5	Actin-related protein 5	-1.42669	0.700923	0.072832	-0.623639	3.03186	2.27836	2.27836	0.0125463	1.24555	4.78608	1836.36	1601.37	2598.45	3343.38	4385.96	4431.82	4983.79	1615.89	2312.41	4738.26	5396.01	5505.81	5513.17	4643.01	5746.33	5250.74	10.8426	10.6451	11.3434	11.7071	12.0987	12.1137	12.283	10.6581	11.1752	12.2101	12.3977	12.4267	12.4287	12.1808	12.4884	12.3583
A0A075B5P5;A0A1Y7VJN6	P03987;P03987-2;A0A1Y7VJN6;A0A075B5P5	P03987	A0A075B5P5_MOUSE;A0A1Y7VJN6_MOUSE	Ighg3	Ighg3	Immunoglobulin heavy constant gamma 3 (Fragment)	-1.47029	0.680138	0.5042	-0.449257	2.1769	3.25024	3.25024	0.048908	1.2728	4.89128	2065.33	2085.2	3435.41	2864.07	2163.96	3678.57	2428.73	5417.21	5101.25	15861.7	8334.2	8468.21	24661.1	3307.32	3125.57	3051.24	11.0122	11.026	11.7463	11.4839	11.0795	11.8449	11.246	12.4033	12.3166	13.9533	13.0248	13.0478	14.5899	11.6914	11.6099	11.5752
Q8K479	Q8K479;A0A0U1RNF8;A0A0U1RNV1;D3YUN6	Q8K479	C1QT5_MOUSE	C1qtnf5	C1qtnf5	Complement C1q tumor necrosis factor-related protein 5	-1.25137	0.799126	0.4745	-0.219406	1.04998	2.45874	2.45874	0.0286293	1.28482	4.93769	3965.1	1668.97	4899.47	4665.11	7505.78	7399.62	4919.47	8294.92	7591.04	9083.63	7072.54	7964.42	18488.6	4712.19	9127.56	8689.04	11.9531	10.7047	12.2584	12.1877	12.8738	12.8532	12.2643	13.018	12.8901	13.1491	12.788	12.9594	14.1743	12.2022	13.156	13.085
A0A0A0MQC1	A0A0A0MQC1	A0A0A0MQC1	A0A0A0MQC1_MOUSE	Ighv3-5	Ighv3-5	Immunoglobulin heavy variable 3-5	1.31262	1.31262	0.480427	0.425738	2.11305	3.09573	3.09573	0.0217487	1.35315	5.20152	1162.61	1392.01	1123.91	1606.14	1453.99	3569.24	4518.6	6343.16	4725.4	11601	2833.01	1940.88	8138.67	6858.12	3463.17	1305.99	10.1832	10.443	10.1343	10.6494	10.5058	11.8014	12.1417	12.631	12.2062	13.502	11.4681	10.9225	12.9906	12.7436	11.7579	10.3509
P01029	P01029	P01029	CO4B_MOUSE	C4b	C4b	Complement C4-B	1.02535	1.02535	0.854381	-0.0490381	0.214693	2.73799	2.73799	3.81832e-06	1.44594	5.55976	8002.15	9322.13	10507.3	9992.21	22008	21749.6	28712.4	13435.7	26979.9	46393.6	25912.7	24095.6	27580.6	20188.8	25149.1	32414.9	12.9662	13.1864	13.3591	13.2866	14.4257	14.4087	14.8094	13.7138	14.7196	15.5016	14.6614	14.5565	14.7514	14.3013	14.6182	14.9844
P08905	P08905	P08905	LYZ2_MOUSE	Lyz2	Lyz2	Lysozyme C-2	-1.50377	0.664995	0.0516973	-0.590357	2.86869	2.93396	2.93396	0.000156705	1.51364	5.82115	3621.14	3091.23	3930.25	4942.78	6985.42	7414.73	7575.49	3926.23	9307.07	10403.4	8898.07	8147.64	19247	10225.5	10909.5	11162.8	11.8222	11.594	11.9404	12.2711	12.7701	12.8562	12.8871	11.9389	13.1841	13.3448	13.1193	12.9922	14.2323	13.3199	13.4133	13.4464
Q8K2I3	Q8K2I3	Q8K2I3	FMO2_MOUSE	Fmo2	Fmo2	Dimethylaniline monooxygenase [N-oxide-forming] 2	-1.14748	0.871476	0.191495	-0.18118	0.86256	3.03396	3.03396	0.00071883	1.61781	6.22336	2592.36	3977.96	2139.67	3176.83	7038.23	8331.11	7484.13	7799.89	7514.18	8976.08	7889.53	6480.38	11197.7	10064.8	9564.21	8899.66	11.3401	11.9578	11.0632	11.6334	12.781	13.0243	12.8696	12.9292	12.8754	13.1319	12.9457	12.6619	13.4509	13.297	13.2234	13.1195
D3YY49;Q3UT41	Q3UT41;F6RR30;D3YY49	Q3UT41	D3YY49_MOUSE;Q3UT41_MOUSE	Lipo2;Lipo3	Lipo2	Lipase	-1.00296	0.997044	0.853841	-0.0329986	0.136054	3.30897	3.30897	0.00118175	1.75562	6.75541	1992	1196.55	1840.17	1169.6	4947	5478.08	4005.44	4638.86	3840.79	7763.97	4761.35	4087.24	6343.4	5268.81	4901.17	5403.1	10.96	10.2247	10.8456	10.1918	12.2723	12.4195	11.9677	12.1796	11.9072	12.9226	12.2172	11.9969	12.631	12.3633	12.2589	12.3996
A0A075B5M7	A0A075B5M7;A0A0B4J1J2;A0A0G2JDV4;A0A0B4J1J1	A0A075B5M7	A0A075B5M7_MOUSE	Igkv5-39	Igkv5-39	Immunoglobulin kappa variable 5-39	-3.94529	0.253467	0.0034702	-1.84276	9.009	4.02571	4.02571	0.00419112	1.80071	6.9295	2996.01	1531.02	2022.3	2136.51	2466.01	1180.58	2068.5	1681.96	1773.32	4123.95	12818.2	10503.3	16535	3753.13	5229.59	3610.74	11.5488	10.5803	10.9818	11.061	11.268	10.2053	11.0144	10.7159	10.7922	12.0098	13.6459	13.3586	14.0132	11.8739	12.3525	11.8181
P01869	P01869;P01868;A0A0A6YWR2;A0A075B5P4	P01869	IGH1M_MOUSE	Ighg1	Ighg1	Ig gamma-1 chain C region, membrane-bound form	-2.0954	0.477235	0.053107	-1.21789	5.94538	4.08497	4.08497	0.00163569	1.90692	7.33959	2913.46	2198.29	4408.12	3871.08	6052.77	3517.9	3074.61	2114.8	10221.8	14176.4	17414.3	5496.7	21284.8	6261.52	15112.8	16482.3	11.5085	11.1022	12.1059	11.9185	12.5634	11.7805	11.5862	11.0463	13.3194	13.7912	14.088	12.4243	14.3775	12.6123	13.8835	14.0086
A0A140T8M1	P01648;P04946;P01645;P01647;P01644;P01646;A0A140T8M1	P01648	A0A140T8M1_MOUSE	Igkv10-96	Igkv10-96	Immunoglobulin kappa variable 10-96 (Fragment)	-1.02681	0.973886	0.97761	-0.0226674	0.0854017	5.07576	5.07576	0.0196623	1.90772	7.34265	1227.73	1363.53	1728.31	1727.14	1285.49	10413.8	7340.9	5280.95	17366.6	3147.47	10087.5	2346	8182.86	7670.32	1273.64	16477.1	10.2618	10.4131	10.7551	10.7542	10.3281	13.3462	12.8417	12.3666	14.084	11.62	13.3003	11.196	12.9984	12.9051	10.3147	14.0082
Q9ESM3	Q9ESM3	Q9ESM3	HPLN2_MOUSE	Hapln2	Hapln2	Hyaluronan and proteoglycan link protein 2	-1.28123	0.780498	0.235959	-0.396259	1.91706	5.13717	5.13717	1.42091e-05	2.30663	8.88281	44223.2	60664.7	52843.8	43642.4	184696	187842	145410	110345	208221	374616	257863	168119	331458	162715	372517	259068	15.4325	15.8886	15.6894	15.4134	17.4948	17.5192	17.1498	16.7517	17.6678	18.5151	17.9762	17.3591	18.3385	17.312	18.5069	17.983
P01837	P01837;A0A5H1ZRK8	P01837	IGKC_MOUSE	Igkc	Igkc	Immunoglobulin kappa constant	-1.8324	0.545733	0.153935	-0.724606	3.52689	7.31975	7.31975	0.000680119	2.61756	10.0833	2828.59	3377.17	2449.98	2752.47	9083.89	14442.6	9794.53	4638.82	13361.8	17035.8	30178.5	12408.9	46929	8438.82	13357.9	13944.8	11.4659	11.7216	11.2586	11.4265	13.1491	13.818	13.2578	12.1795	13.7058	14.0563	14.8812	13.5991	15.5182	13.0428	13.7054	13.7674
P01867;P01867-2	P01867;P01867-2;A0A0A6YVP0;A0A075B5P3	P01867	IGG2B_MOUSE	Ighg2b	Ighg2b	Immunoglobulin heavy constant gamma 2B	-1.45696	0.68636	0.48321	-0.318887	1.53771	7.43503	7.43503	0.000727713	2.63034	10.1326	4585.61	3398.35	3323.51	3332.94	18378.9	21210.7	23343.6	15223.3	10429	23482	35649	14559.1	62533.4	12989	25796.8	11750.6	12.1629	11.7306	11.6985	11.7026	14.1658	14.3725	14.5107	13.894	13.3483	14.5193	15.1216	13.8296	15.9323	13.665	14.6549	13.5204
P01872;P01872-2	P01872;P01872-2;A0A075B6A0;A0A075B5P6	P01872	IGHM_MOUSE	Ighm	Ighm	Immunoglobulin heavy constant mu	-3.41974	0.29242	0.320585	-0.937955	4.5729	15.0947	15.0947	0.0127243	2.94432	11.3449	1235.48	4603.83	2740.16	2630.03	9092.75	32831.2	9083.6	4899.3	10015.6	8295.41	118812	8264.58	101537	11216.2	7165.61	6810.83	10.2709	12.1686	11.42	11.3609	13.1505	15.0028	13.149	12.2584	13.29	13.0181	16.8583	13.0127	16.6316	13.4533	12.8069	12.7336
A0A0A6YY53;F6TQW2	P01864;P01863;P01865;A0A0A6YVP0;A0A075B5P3;F6TQW2;A0A0A6YY53	P01864	A0A0A6YY53_MOUSE;F6TQW2_MOUSE	Ighg2c	Ighg2c	Immunoglobulin heavy constant gamma 2C (Fragment)	-2.0494	0.487948	0.0531559	-0.908917	4.43053	8.31342	8.31342	0.00467879	3.14594	12.1233	2793.38	6962.48	1651.5	8854.32	20278.6	17771.9	19984.5	10406.7	34468.9	20377.3	49542.6	24613.8	91798.1	24497	19863.3	42351	11.4478	12.7654	10.6896	13.1122	14.3077	14.1173	14.2866	13.3452	15.073	14.3147	15.5964	14.5872	16.4862	14.5803	14.2778	15.3701
Q19LI2	Q19LI2	Q19LI2	A1BG_MOUSE	A1bg	A1bg	Alpha-1B-glycoprotein	-2.59203	0.385798	0.13071	-1.50038	7.33037	10.4743	10.4743	0.00442741	3.26396	12.579	1899.57	1949.28	10064.4	5541.01	17493.7	20289.3	15470.4	1197.3	13972.1	49498.4	83339	38458.3	129588	16275.3	15001.3	22993.3	10.8915	10.9287	13.297	12.4359	14.0945	14.3084	13.9172	10.2256	13.7703	15.5951	16.3467	15.231	16.9836	13.9904	13.8728	14.4889

## Sheet: S8. AMY_M_18KOv18WT
Protein.Group	Protein.Ids	Protein_Ids_1	Protein.Names	Genes	Genes_1	First.Protein.Description	Fold Change M 18KOv 18WT	Avg Ratio M 18KOv 18WT	Welch's T-test M 18KOv 18WT	T-test diff M 18KOv 18WT	Z-score M 18KOv 18WT	Fold Change M 18WTv 3WT	Avg Ratio M 18WTv 3WT	Welch's T-test M 18WTv 3WT	T-test diff M 18WTv 3WT	Z-score M 18WTv 3WT	Amyg_M3WT_1	Amyg_M3WT_2	Amyg_M3WT_3	Amyg_M3WT_4	Amyg_M3WT_5	Amyg_M18KO_1	Amyg_M18KO_2	Amyg_M18KO_3	Amyg_M18KO_4	Amyg_M18KO_5	Amyg_M18KO_6	Amyg_M18WT_1	Amyg_M18WT_2	Amyg_M18WT_3	Amyg_M18WT_4	Amyg_M18WT_5	Amyg_M18WT_6	Log2 Amyg_M3WT_1	Log2 Amyg_M3WT_2	Log2 Amyg_M3WT_3	Log2 Amyg_M3WT_4	Log2 Amyg_M3WT_5	Log2 Amyg_M18KO_1	Log2 Amyg_M18KO_2	Log2 Amyg_M18KO_3	Log2 Amyg_M18KO_4	Log2 Amyg_M18KO_5	Log2 Amyg_M18KO_6	Log2 Amyg_M18WT_1	Log2 Amyg_M18WT_2	Log2 Amyg_M18WT_3	Log2 Amyg_M18WT_4	Log2 Amyg_M18WT_5
Q3UX62	Q3UX62;A0A1B0GR16	Q3UX62	ODAD1_MOUSE	Odad1	Odad1	Outer dynein arm-docking complex subunit 1	3.00707	3.00707	0.0316482	2.51044	12.79	1.94407	1.94407	0.650174	0.499831	2.11945	2892.33	1441.08	3063.87	19457.1	1756.66	41082.9	54952.1	5238.38	25678.5	42691.2	31067.5	1898.48	1431.71	34754.7	2439.99	2118.45	24103	11.498	10.4929	11.5811	14.248	10.7786	15.3263	15.7459	12.3549	14.6483	15.3817	14.9231	10.8906	10.4835	15.0849	11.2527	11.0488
Q3ZAS0	Q3ZAS0	Q3ZAS0	Q3ZAS0_MOUSE	Slc9a2	Slc9a2	Sodium/hydrogen exchanger	2.61953	2.61953	0.0233188	1.5783	8.04414	-1.68573	0.593214	0.365007	-0.730541	3.18684	9409.69	1113.99	1793.96	7599.43	6663.05	4018.44	12038.3	10043.9	11068.2	10031.7	2364.25	1769.69	1584.02	1402.43	9381.76	3309.82	1473.49	13.1999	10.1215	10.8089	12.8917	12.702	11.9724	13.5553	13.294	13.4341	13.2923	11.2072	10.7893	10.6294	10.4537	13.1956	11.6925
P97382	P97382;Q8VD73	P97382	KCAB3_MOUSE	Kcnab3	Kcnab3	Voltage-gated potassium channel subunit beta-3	2.47537	2.47537	0.00758235	1.48413	7.56468	-2.80454	0.356564	0.0312281	-1.48718	6.45003	7479.46	2025.54	4947.78	4518.8	13219.8	3927.88	6860.85	2798.66	7616.01	6886.64	6005.56	1901.02	1332.33	1067.9	1345.43	2362.79	5764.48	12.8687	10.9841	12.2726	12.1417	13.6904	11.9395	12.7442	11.4505	12.8948	12.7496	12.5521	10.8926	10.3797	10.0606	10.3938	11.2063
P51885	P51885	P51885	LUM_MOUSE	Lum	Lum	Lumican	2.63798	2.63798	0.0165569	1.34202	6.84116	1.47429	1.47429	0.280746	0.425568	1.79918	2012.25	1974.51	1100.56	2201.58	1991.58	5583.56	17212.4	4167.58	8261.04	4273.4	3813.8	1774.66	1169.48	1925.57	4652.9	2467.23	4428.71	10.9746	10.9473	10.104	11.1043	10.9597	12.447	14.0712	12.025	13.0121	12.0612	11.897	10.7933	10.1916	10.9111	12.1839	11.2687
Q8K3B1	Q8K3B1	Q8K3B1	FBSP1_MOUSE	Fbxo45	Fbxo45	F-box/SPRY domain-containing protein 1	1.79992	1.79992	4.14737e-06	0.848704	4.32956	-1.07006	0.934523	0.196126	-0.104718	0.48782	10634.6	10649.8	10275.3	10639	11378.2	18514.7	17269.5	20150.2	18318.7	14697.5	19193.6	10754.6	8156.17	10879.9	11035.8	9795.14	9461.02	13.3765	13.3785	13.3269	13.3771	13.474	14.1764	14.0759	14.2985	14.161	13.8433	14.2283	13.3927	12.9937	13.4094	13.4299	13.2579
Q3UPR9	Q3UPR9	Q3UPR9	SBSPO_MOUSE	Sbspon	Sbspon	Somatomedin-B and thrombospondin type-1 domain-containing protein	1.67286	1.67286	0.0272527	0.759049	3.8731	1.18456	1.18456	0.485963	0.208581	0.863362	3114.34	4789.43	2424.8	3403.9	2496.64	4922.2	7753.14	4753.71	10507	5478.88	5176.82	6086.13	1863.44	4044.78	3462.26	3795.39	3817.3	11.6047	12.2256	11.2437	11.733	11.2858	12.2651	12.9206	12.2148	13.3591	12.4197	12.3379	12.5713	10.8638	11.9818	11.7575	11.89
P41438;P41438-2	P41438;P41438-2	P41438	S19A1_MOUSE	Slc19a1	Slc19a1	Reduced folate transporter	1.56182	1.56182	0.0236914	0.704776	3.59677	-1.28056	0.780906	0.119585	-0.426493	1.87556	3981.39	3151.12	4309.07	3992.66	4077.58	5172.84	5456.03	3991.11	5712.15	3960.71	4263.97	2537.94	1478.05	3724.01	2954.56	3196.57	4393.14	11.9591	11.6216	12.0732	11.9631	11.9935	12.3367	12.4136	11.9626	12.4798	11.9515	12.058	11.3094	10.5295	11.8626	11.5287	11.6423
Q8C4S8	Q8C4S8	Q8C4S8	DEN2A_MOUSE	Dennd2a	Dennd2a	DENN domain-containing protein 2A	1.43171	1.43171	0.0325076	0.575333	2.93774	-1.49869	0.667249	0.0469113	-0.608212	2.65927	2968.12	1756.52	3187.21	2457.11	1836.5	2243.94	2668.87	2659.8	2019.19	2336.38	2063.76	930.263	2478.34	1315.99	1907.06	1437.88	1703.35	11.5353	10.7785	11.6381	11.2627	10.8427	11.1318	11.382	11.3771	10.9796	11.1901	11.0111	9.8615	11.2752	10.3619	10.8971	10.4897
Q9CPU0	Q9CPU0;A0A494BAF7;A0A494BBE7	Q9CPU0	LGUL_MOUSE	Glo1	Glo1	Lactoylglutathione lyase	1.51479	1.51479	0.00815042	0.570932	2.91534	1.02511	1.02511	0.724431	0.0424313	0.1468	759122	817627	935290	623909	711348	958552	830479	1.27e+06	1.66e+06	1.24e+06	1.21e+06	779714	871401	801595	886235	707693	686049	19.534	19.6411	19.8351	19.251	19.4402	19.8705	19.6636	20.2764	20.6628	20.2419	20.2066	19.5726	19.733	19.6125	19.7573	19.4328
Q7TPH6	Q7TPH6;Q7TPH6-2;F6SMY7;A0A668KLT2	Q7TPH6	MYCB2_MOUSE	Mycbp2	Mycbp2	E3 ubiquitin-protein ligase MYCBP2	1.42449	1.42449	9.07004e-06	0.511644	2.61349	1.05812	1.05812	0.30564	0.0825195	0.319691	27821.8	29329.1	29546.9	24049.9	30158	45751.2	38779.7	44195.8	41180.9	40467	44487.3	31489.2	25732.1	32059.1	30629	28973.6	30031.4	14.7639	14.84	14.8507	14.5537	14.8803	15.4815	15.243	15.4316	15.3297	15.3045	15.4411	14.9426	14.6513	14.9684	14.9026	14.8225
E9Q9B3	E9Q9B3	E9Q9B3	E9Q9B3_MOUSE	Spryd3	Spryd3	SPRY domain-containing 3	1.35645	1.35645	2.0541e-05	0.441204	2.25485	1.07708	1.07708	0.0849494	0.10489	0.41617	15595.7	16494.8	15035.1	14560.7	15266.8	21599	20640.8	23458.7	23050.6	21915.5	24250.1	15711.5	15230.8	18786	16818.9	15861.3	17053.2	13.9289	14.0097	13.876	13.8298	13.8981	14.3987	14.3332	14.5178	14.4925	14.4197	14.5657	13.9395	13.8947	14.1974	14.0378	13.9532
P41731	P41731;A0A1W2P8C6	P41731	CD63_MOUSE	Cd63	Cd63	CD63 antigen	1.34911	1.34911	0.0175917	0.422768	2.16099	-1.06857	0.935833	0.751754	-0.0659948	0.320815	12213.8	16961.3	21196.6	10507.9	14809	22348.3	21008.2	15865.4	23924.6	15374.7	16151.1	15025	15492.1	15724.7	15689.7	11994.1	11072.7	13.5762	14.05	14.3715	13.3592	13.8542	14.4479	14.3587	13.9536	14.5462	13.9083	13.9793	13.8751	13.9192	13.9407	13.9375	13.55
Q9WV85	Q9WV85	Q9WV85	NDK3_MOUSE	Nme3	Nme3	Nucleoside diphosphate kinase 3	1.3122	1.3122	0.0268436	0.372488	1.905	-1.18102	0.846727	0.302557	-0.202139	0.907973	49880.2	50175.9	84668.9	51372.3	42947.1	69685.2	69357.2	61078.7	73091.8	41855.8	56978	46837.7	49256.1	51043.1	51073.5	41144.9	44174.1	15.6062	15.6147	16.3695	15.6487	15.3903	16.0886	16.0818	15.8984	16.1574	15.3531	15.7981	15.5154	15.588	15.6394	15.6403	15.3284
Q7TSF4	Q7TSF4;Q7TSF4-2	Q7TSF4	LR75A_MOUSE	Lrrc75a	Lrrc75a	Leucine-rich repeat-containing protein 75A	1.29378	1.29378	0.0423981	0.369352	1.88903	-1.27812	0.782398	0.0745115	-0.351197	1.55082	9826.12	9744.3	6864.41	9530.2	12176.1	8758.48	8493.96	7442.6	11849.4	12194.8	9738.03	9180.74	7194.99	9069.29	6477.96	5714.8	7560.83	13.2624	13.2503	12.7449	13.2183	13.5718	13.0965	13.0522	12.8616	13.5325	13.574	13.2494	13.1644	12.8128	13.1468	12.6613	12.4805
Q8BZ09	Q8BZ09	Q8BZ09	ODC_MOUSE	Slc25a21	Slc25a21	Mitochondrial 2-oxodicarboxylate carrier	1.29341	1.29341	0.0391059	0.366363	1.87382	-1.26754	0.788929	0.577192	-0.199129	0.89499	3861.16	4948.83	13849.8	5073.22	5583.29	6274.86	6026.76	5496.57	9556.14	7045.6	6395.59	6722.42	4781.92	5708.96	4804.09	4018.93	5504.73	11.9148	12.2729	13.7576	12.3087	12.4469	12.6154	12.5572	12.4243	13.2222	12.7825	12.6429	12.7148	12.2234	12.479	12.23	11.9726
Q9QYS9;Q9QYS9-2;Q9QYS9-3;Q9QYS9-4;Q9QYS9-7;Q9QYS9-8	Q9QYS9;Q9QYS9-2;Q9QYS9-3;Q9QYS9-4;Q9QYS9-7;Q9QYS9-8;A0A3B2WCH2	Q9QYS9	QKI_MOUSE	Qki	Qki	Protein quaking	1.28148	1.28148	0.0293989	0.354431	1.81306	-1.34354	0.7443	0.28987	-0.340539	1.50486	2374.62	1157.18	3680.96	1790.7	2131.96	2084.62	1968.17	2150.28	1613.47	2787.77	2140.91	1553.07	1661.22	1326.27	1674.16	2155.17	1575.82	11.2135	10.1764	11.8459	10.8063	11.058	11.0256	10.9426	11.0703	10.656	11.4449	11.064	10.6009	10.698	10.3732	10.7092	11.0736
Q8BSI6	Q8BSI6;E9PUE1	Q8BSI6	R3HC1_MOUSE	R3hcc1	R3hcc1	R3H and coiled-coil domain-containing protein 1	1.27227	1.27227	0.00102009	0.349324	1.78707	-1.27786	0.782561	0.00626572	-0.351631	1.55269	6809.57	9015.22	7208.16	7115.23	8247.1	8678.21	7421.5	6806.33	7634.54	7963.75	7368.71	7094.63	5682.27	5842.86	6257.3	5860.32	5318.62	12.7333	13.1381	12.8154	12.7967	13.0097	13.0832	12.8575	12.7327	12.8983	12.9592	12.8472	12.7925	12.4723	12.5125	12.6113	12.5168
B1AVY7	B1AVY7;E7FLY0;A0A1D5RMD4	B1AVY7	KI16B_MOUSE	Kif16b	Kif16b	Kinesin-like protein KIF16B	1.25786	1.25786	0.0477072	0.336084	1.71966	-1.09366	0.914359	0.462996	-0.128914	0.592172	20961.4	24178.1	18027.2	15118.2	16069.6	21689.7	27420.7	20754.8	24165.6	17764.3	18429.8	20143.2	17786.5	21191.7	15406.2	12522.1	16479	14.3554	14.5614	14.1379	13.884	13.972	14.4047	14.743	14.3412	14.5607	14.1167	14.1698	14.298	14.1185	14.3712	13.9112	13.6122
Q3TD49	Q3TD49;Q3TD49-2;A0A1W2P794	Q3TD49	SPP2B_MOUSE	Sppl2b	Sppl2b	Signal peptide peptidase-like 2B	1.24461	1.24461	0.0257315	0.333476	1.70638	-1.26182	0.792507	0.0353374	-0.343599	1.51806	7527.24	8524.94	7360.91	10034.7	9442.69	8361.21	7916.22	8944.63	8347.03	8573.33	8624.11	7200.87	8028.9	7524.89	6904.3	6325.37	4804.87	12.8779	13.0575	12.8457	13.2927	13.205	13.0295	12.9506	13.1268	13.027	13.0656	13.0742	12.814	12.971	12.8775	12.7533	12.6269
Q9CZW6	Q9CZW6;H9KV17	Q9CZW6	RN146_MOUSE	Rnf146	Rnf146	E3 ubiquitin-protein ligase RNF146	1.24936	1.24936	0.000877563	0.322705	1.65154	1.13157	1.13157	0.0339458	0.176669	0.725733	14091.1	11763.6	12534	13707.1	12607.6	19927.3	17656.7	19987.5	17541.9	16724	17931.2	15763.5	12782.7	15889.5	15184.6	13387.5	14852.2	13.7825	13.522	13.6136	13.7426	13.622	14.2825	14.1079	14.2868	14.0985	14.0296	14.1302	13.9443	13.6419	13.9558	13.8903	13.7086
Q61391	Q61391;A0A0A6YW93;A0A0A6YWB9;A0A0A6YWA6	Q61391	NEP_MOUSE	Mme	Mme	Neprilysin	1.2355	1.2355	0.0482342	0.306649	1.56979	-1.17597	0.850363	0.230145	-0.221884	0.993129	15760.5	14698.8	24722.2	15066.9	16137.2	20411.3	18358.3	14458.7	22457.7	17121.6	16103	11793.2	15391.3	12991.1	18609.3	13255.2	16110.8	13.944	13.8434	14.5935	13.8791	13.9781	14.3171	14.1641	13.8197	14.4549	14.0635	13.975	13.5257	13.9098	13.6652	14.1837	13.6943
Q61398	Q61398;D3YUE2	Q61398	PCOC1_MOUSE	Pcolce	Pcolce	Procollagen C-endopeptidase enhancer 1	1.23059	1.23059	0.0252345	0.301695	1.54457	1.1296	1.1296	0.369529	0.227936	0.946838	8173.01	4769.52	3861.55	8133.76	5152.67	6621.62	8528.02	8472.43	9988.62	8369.33	8213.42	6956.05	5869.03	6614.92	5729.61	8476.36	7142.27	12.9967	12.2196	11.915	12.9897	12.3311	12.693	13.058	13.0486	13.2861	13.0309	13.0038	12.7641	12.5189	12.6915	12.4842	13.0492
Q9CXA2	Q9CXA2	Q9CXA2	T3HPD_MOUSE	L3hypdh	L3hypdh	Trans-L-3-hydroxyproline dehydratase	1.22233	1.22233	0.0212569	0.301026	1.54117	1.04899	1.04899	0.632432	0.101816	0.402911	2284.04	1785.58	3821.28	2312.27	2253.81	3243.98	2766.1	3146.12	3516.65	3372.71	3121.43	2220.51	2380.11	2776.93	3429.96	2438.55	2434.67	11.1574	10.8022	11.8998	11.1751	11.1382	11.6635	11.4336	11.6194	11.78	11.7197	11.608	11.1167	11.2168	11.4393	11.744	11.2518
A6H8H5	A6H8H5	A6H8H5	KCNB2_MOUSE	Kcnb2	Kcnb2	Potassium voltage-gated channel subfamily B member 2	1.2199	1.2199	0.0258564	0.286075	1.46505	-1.28603	0.777589	0.0941724	-0.339678	1.50114	9942.71	11775.1	8397.44	10172.3	15778.5	11138.7	10118.7	9378.83	10095.4	13453.1	9635	10154.5	8141.83	10150.5	7566.72	8541.49	7760.56	13.2794	13.5235	13.0357	13.3124	13.9457	13.4433	13.3047	13.1952	13.3014	13.7157	13.2341	13.3098	12.9911	13.3093	12.8855	13.0603
A0A571BF78	A0A571BF78	A0A571BF78	A0A571BF78_MOUSE	Wasf3	Wasf3	Wiskott-Aldrich syndrome protein family member 3 (Fragment)	1.19204	1.19204	0.0204257	0.252959	1.29644	-1.05748	0.945643	0.777577	-0.0532343	0.265782	15937.9	15630.2	16917.9	9115.74	16377	18994	17152.2	14103.4	16445.3	18254.3	15121.5	16466.3	12775.6	14484.5	14826.7	12608.3	12787.6	13.9602	13.932	14.0463	13.1541	13.9994	14.2133	14.0661	13.7838	14.0054	14.1559	13.8843	14.0072	13.6411	13.8222	13.8559	13.6221
Q3URF8	Q3URF8;B2RTJ2	Q3URF8	KCD21_MOUSE	Kctd21	Kctd21	BTB/POZ domain-containing protein KCTD21	1.18578	1.18578	0.0242423	0.252915	1.29622	-1.2259	0.815726	0.270767	-0.258089	1.14927	9286.23	4870.39	8699.71	10490.8	9189.07	7383.84	8694.05	7609.07	8982.38	8587.81	8115.79	6436.35	6361.94	8080.16	5706.2	7260.69	7792.15	13.1809	12.2498	13.0868	13.3568	13.1657	12.8502	13.0858	12.8935	13.1329	13.0681	12.9865	12.652	12.6353	12.9802	12.4783	12.8259
Q8R0F8	Q8R0F8	Q8R0F8	FAHD1_MOUSE	Fahd1	Fahd1	Acylpyruvase FAHD1, mitochondrial	1.19135	1.19135	0.0311284	0.251558	1.28931	1.05837	1.05837	0.470445	0.0834969	0.323906	93026.9	79187.7	112576	103970	101136	151467	103758	123914	125109	114991	122008	96762.8	92153.3	94664.3	126677	105551	106384	16.5054	16.273	16.7805	16.6658	16.6259	17.2086	16.6629	16.919	16.9328	16.8112	16.8966	16.5622	16.4917	16.5305	16.9508	16.6876
A0A087WNL7;A0A087WQ44	A0A087WP63;E9Q9V7;A0A087WNX7;A0A087WQY5;A0A087WQ44;A0A087WNL7	A0A087WP63	A0A087WNL7_MOUSE;A0A087WQ44_MOUSE	Srcap	Srcap	Snf2-related CREBBP activator protein	1.18799	1.18799	0.0360898	0.248457	1.27352	-1.0443	0.957581	0.713251	-0.0527339	0.263624	3850.67	5650.06	4216.96	4205.53	5658.89	5323.99	5004.92	4675.6	6607.58	4935.08	5645.11	5606.77	4028.57	4039	4463.35	4303.4	4657.06	11.9109	12.4641	12.042	12.0381	12.4663	12.3783	12.2891	12.1909	12.6899	12.2689	12.4628	12.453	11.9761	11.9798	12.1239	12.0713
Q91Y18	Q91Y20;Q91Y18	Q91Y20	Q91Y18_MOUSE	Pcdha12	Pcdha12	Protocadherin alpha 12	1.18006	1.18006	0.0298317	0.247666	1.26949	-1.01465	0.985566	0.966782	-0.00692641	0.0660675	8234.03	7022.97	5116.6	5219.01	7319.7	7493.29	7481.79	8018.1	6902.43	8460.85	7576.86	7740.78	6570.4	7040	5345.83	6643.2	5584.49	13.0074	12.7779	12.321	12.3496	12.8376	12.8714	12.8692	12.969	12.7529	13.0466	12.8874	12.9183	12.6818	12.7814	12.3842	12.6977
Q99LJ6	Q99LJ6	Q99LJ6	GPX7_MOUSE	Gpx7	Gpx7	Glutathione peroxidase 7	1.18434	1.18434	0.0360357	0.242196	1.24164	-1.19178	0.839078	0.0117213	-0.257787	1.14797	5141.42	5317.9	5815.55	5473.56	4787.79	5050.43	5632.01	5475.1	6191.9	5035.52	4259.61	4380.49	3981.05	4055.75	4134.6	4974.24	5193.04	12.328	12.3766	12.5057	12.4183	12.2251	12.3022	12.4594	12.4187	12.5962	12.2979	12.0565	12.0969	11.9589	11.9858	12.0135	12.2803
Q9R0M4	Q9R0M4	Q9R0M4	PODXL_MOUSE	Podxl	Podxl	Podocalyxin	1.18005	1.18005	0.0283359	0.237662	1.21856	1.04049	1.04049	0.599206	0.0631434	0.236127	21371.1	25093.7	18695.3	17173	22148.7	23431.4	29103.8	23984.7	25805.2	29302.4	22315.1	21058.5	23886.6	22648.1	17736.1	21711.1	23414.1	14.3834	14.615	14.1904	14.0679	14.4349	14.5162	14.8289	14.5498	14.6554	14.8387	14.4457	14.3621	14.5439	14.4671	14.1144	14.4061
Q0HA38	Q0HA38;E9PVK4	Q0HA38	TT21B_MOUSE	Ttc21b	Ttc21b	Tetratricopeptide repeat protein 21B	1.1825	1.1825	0.0350189	0.235962	1.2099	1.07338	1.07338	0.533767	0.335825	1.41214	1958.74	11362.5	12222.3	9678.3	9307.86	10507.1	13507.4	9788.89	13016.8	10503.6	10500.8	8825.68	10220.1	9329.83	10248.2	10390.2	8342.86	10.9357	13.472	13.5772	13.2405	13.1842	13.3591	13.7215	13.2569	13.6681	13.3586	13.3582	13.1075	13.3191	13.1876	13.3231	13.3429
O89086	O89086;Q8BG13	O89086	RBM3_MOUSE	Rbm3	Rbm3	RNA-binding protein 3	1.18056	1.18056	0.0103413	0.234832	1.20415	1.02703	1.02703	0.645681	0.0493441	0.176614	81878.5	87249.4	64794.7	74474.6	95313.2	102990	107671	103683	98412.1	94059.7	80571.2	81519.7	89990.1	83957.9	85099.1	78249.5	78733.3	16.3212	16.4129	15.9836	16.1845	16.5404	16.6521	16.7163	16.6618	16.5865	16.5213	16.298	16.3149	16.4575	16.3574	16.3769	16.2558
A0A1L1SS90	A0A1L1SRC1;A0A087WPX1;A0A1L1SRW7;A0A0R4J050;A0A1L1SS90	A0A1L1SRC1	A0A1L1SS90_MOUSE	Acy1	Acy1	N-acyl-L-amino-acid amidohydrolase	1.17489	1.17489	0.0430338	0.226178	1.16009	-1.14406	0.87408	0.34571	-0.166947	0.756199	9235.52	6990.2	12162.5	7032.04	9715.13	8311.85	9001.59	8308.02	10988.5	8215.78	10796.5	6916.18	8843.08	8162.39	8184.36	8002.24	7234.09	13.173	12.7711	13.5702	12.7797	13.246	13.021	13.136	13.0203	13.4237	13.0042	13.3983	12.7558	13.1103	12.9948	12.9987	12.9662
P70245	P70245;A2AC29	P70245	EBP_MOUSE	Ebp	Ebp	3-beta-hydroxysteroid-Delta(8),Delta(7)-isomerase	1.1704	1.1704	0.00100075	0.225583	1.15706	-1.08019	0.92576	0.0140153	-0.111645	0.517692	16550.9	16465.2	16262.1	15439.2	15193.8	17576.3	16904.9	16594.1	19561	16302.8	16961.9	15036.2	14566.9	16050.3	14282.7	14203.2	14635	14.0146	14.0071	13.9892	13.9143	13.8912	14.1013	14.0452	14.0184	14.2557	13.9928	14.05	13.8762	13.8304	13.9703	13.802	13.7939
Q6P5G0	Q6P5G0	Q6P5G0	MK04_MOUSE	Mapk4	Mapk4	Mitogen-activated protein kinase 4	1.16696	1.16696	0.0452882	0.217118	1.11396	-1.03885	0.962603	0.719276	-0.0446618	0.228811	6171.26	6953.96	5040.8	7857.32	6536.08	6317.8	7639.01	6633.25	9109.81	6881.93	7307.59	6823.79	6307.35	5370.67	5873.75	6643.97	6590.6	12.5913	12.7636	12.2994	12.9398	12.6742	12.6252	12.8992	12.6955	13.1532	12.7486	12.8352	12.7364	12.6228	12.3909	12.5201	12.6978
Q9WUU9	Q9WUU9	Q9WUU9	GANP_MOUSE	Mcm3ap	Mcm3ap	Germinal-center associated nuclear protein	1.16149	1.16149	0.047737	0.212777	1.09186	-1.34059	0.745941	0.00348365	-0.41982	1.84678	5156.29	6658.45	6381.22	7265.67	6201.11	5757.56	4683.39	4756.34	6438.57	5812.68	5470.61	4393.84	4016.73	5034.05	5239.84	5021.11	4636.69	12.3321	12.701	12.6396	12.8269	12.5983	12.4912	12.1933	12.2156	12.6525	12.505	12.4175	12.1013	11.9718	12.2975	12.3553	12.2938
Q8C570	Q8C570;A2ASC6	Q8C570	RAE1L_MOUSE	Rae1	Rae1	mRNA export factor	1.1586	1.1586	0.014559	0.209196	1.07363	-1.01046	0.989644	0.788281	-0.015314	0.102241	43745.7	39563.4	46310.7	45792.7	43261.9	55500.1	46604.4	53592.9	45588.4	45079.6	54512.7	42161.4	39783.5	43157.2	45996.9	41430.3	47162.5	15.4169	15.2719	15.4991	15.4828	15.4008	15.7602	15.5082	15.7098	15.4764	15.4602	15.7343	15.3636	15.2799	15.3973	15.4892	15.3384
Q9D5R2	Q9D5R2;Q3UWE6;A0A1Y7VMB5;A0A1Y7VJI5;A0A1Y7VLC8	Q9D5R2	WDR20_MOUSE	Wdr20	Wdr20	WD repeat-containing protein 20	1.15183	1.15183	0.03882	0.204796	1.05123	-1.08232	0.92394	0.208499	-0.116378	0.538106	30710.1	35350.7	32606.3	28399.8	34633.5	40130.9	30938.7	32132.1	33294.2	37156.7	32849.2	30760.4	25384.4	31028.1	33175.5	32232.6	26700.8	14.9064	15.1095	14.9929	14.7936	15.0799	15.2924	14.9171	14.9717	15.023	15.1813	15.0036	14.9088	14.6317	14.9213	15.0178	14.9762
Q8BG50	Q8BG50;D3YUR6	Q8BG50	TM169_MOUSE	Tmem169	Tmem169	Transmembrane protein 169	1.1573	1.1573	0.0405126	0.204274	1.04857	-1.17491	0.851132	0.0296033	-0.228489	1.02161	14879.2	13530.8	11388.3	14772.2	12816	12025.8	14889.4	11758.8	12413.5	15886.2	12678.5	12681.1	11654.2	11534.4	11702.9	10922.4	10330.8	13.861	13.724	13.4753	13.8506	13.6457	13.5538	13.862	13.5215	13.5996	13.9555	13.6301	13.6304	13.5086	13.4937	13.5146	13.415
Q04736	Q04736	Q04736	YES_MOUSE	Yes1	Yes1	Tyrosine-protein kinase Yes	1.15687	1.15687	0.0483684	0.203719	1.04575	-1.14897	0.870343	0.335519	-0.170267	0.770517	23508	24531.6	33210.1	18294.9	19247.6	19355.6	22760.3	22570.1	27820.8	26130.7	24893.4	21782.2	21388	21405.6	17840.6	21318	20333.6	14.5209	14.5824	15.0193	14.1592	14.2324	14.2405	14.4742	14.4621	14.7639	14.6735	14.6035	14.4109	14.3845	14.3857	14.1229	14.3798
Q8R5C8	Q8R5C8;Q8BJZ0;D3YXX1;D3YY86;D3YY85;A0A1Y7VJ93;A0A1Y7VMG9	Q8R5C8	ZMY11_MOUSE	Zmynd11	Zmynd11	Zinc finger MYND domain-containing protein 11	1.14086	1.14086	0.0407584	0.19609	1.00691	1.05416	1.05416	0.521587	0.0817336	0.316301	3876.68	3861.21	4815.19	3904.66	5378.16	5586.81	4896.39	5630.69	5256.77	4864.04	5278.36	4879.61	3680.21	5235.83	4705.17	4669.72	4451.77	11.9206	11.9148	12.2334	11.931	12.3929	12.4478	12.2575	12.4591	12.36	12.2479	12.3659	12.2526	11.8456	12.3542	12.2	12.1891
Q9D7E4	Q9D7E4	Q9D7E4	CS025_MOUSE			UPF0449 protein C19orf25 homolog	-1.14351	0.874499	0.0244596	-0.199246	1.00587	-1.09858	0.910264	0.0847454	-0.132438	0.607368	18249.9	19400.9	15241.5	17912.1	17814.8	13722.4	13409.6	14692	12026.1	14128.5	16673.1	15622.3	15346.2	15830.5	16376.6	17477.3	16147.3	14.1556	14.2438	13.8957	14.1286	14.1208	13.7442	13.711	13.8427	13.5539	13.7863	14.0252	13.9313	13.9056	13.9504	13.9993	14.0932
Q9JJZ4	Q9JJZ4;F6SPK0;B1AWT7	Q9JJZ4	UB2J1_MOUSE	Ube2j1	Ube2j1	Ubiquitin-conjugating enzyme E2 J1	-1.14611	0.872516	0.0204762	-0.200171	1.01058	-1.02557	0.975064	0.825463	-0.0249555	0.143823	29503	27801.8	32386.2	39999.8	37699.2	25034.4	29064	29423.8	25064.9	31023.2	31279.8	30083	29828.7	34229.1	33616.5	34193.4	33908.4	14.8486	14.7629	14.9831	15.2877	15.2022	14.6116	14.8269	14.8447	14.6134	14.9211	14.9329	14.8767	14.8644	15.0629	15.0369	15.0614
P63058-3	P63058;P63058-2;P63058-3;P63058-4;A0A0R4J1R8	P63058	THA_MOUSE	Thra	Thra	Isoform Alpha-3 of Thyroid hormone receptor alpha	-1.14613	0.872504	0.0232646	-0.202758	1.02375	1.14658	1.14658	0.00362536	0.198305	0.819044	12278.3	11238.5	10485.3	11193.8	10731.7	10396.1	11521	13262	11047.4	9594.92	11318.1	11810.4	13325.1	12629.9	12908.6	13040.5	13235.9	13.5838	13.4562	13.3561	13.4504	13.3896	13.3438	13.492	13.695	13.4314	13.2281	13.4663	13.5278	13.7019	13.6246	13.656	13.6707
Q5U4C3	Q5U4C3	Q5U4C3	SFR19_MOUSE	Scaf1	Scaf1	Splicing factor, arginine/serine-rich 19	-1.15985	0.862179	0.0289219	-0.209107	1.05607	1.19497	1.19497	0.0539364	0.261503	1.0916	8150.34	8930.73	7717.94	8845.08	11253.5	8830.42	9703.02	9820.98	8542.55	10000.7	8610.71	11221.4	9733.92	11573.8	9304.88	12512.3	10035.2	12.9926	13.1246	12.914	13.1107	13.4581	13.1083	13.2442	13.2617	13.0605	13.2878	13.0719	13.454	13.2488	13.4986	13.1838	13.6111
Q7TMY7;Q7TMY7-2	Q7TMY7;Q7TMY7-2;A0A5F8MQ75	Q7TMY7	IPO8_MOUSE	Ipo8	Ipo8	Importin-8	-1.15644	0.864723	0.0395307	-0.215934	1.09083	-1.00503	0.994999	0.950172	0.00824572	0.000633808	4606.63	4952.22	6176.02	6339.12	4192.9	4956.21	4020.32	5306.8	4435.85	3759.96	4640.84	5032.44	5965.22	4731.58	5089.45	5243.85	5300.09	12.1695	12.2739	12.5925	12.6301	12.0337	12.275	11.9731	12.3736	12.115	11.8765	12.1802	12.297	12.5424	12.2081	12.3133	12.3564
Q8VCZ6	Q8VCZ6;A0A2R8VI76	Q8VCZ6	SGSM3_MOUSE	Sgsm3	Sgsm3	Small G protein signaling modulator 3	-1.16656	0.857224	0.00284697	-0.223996	1.13188	1.10142	1.10142	0.0648534	0.141819	0.575437	11217.9	12997.9	11956.2	14024.6	12098.7	11083.6	11900.1	11508.5	13431	10803.1	11854.3	13895.2	14597.7	13916.5	12431.5	14108.9	13386.4	13.4535	13.666	13.5455	13.7757	13.5626	13.4361	13.5387	13.4904	13.7133	13.3992	13.5331	13.7623	13.8335	13.7645	13.6017	13.7843
D3Z6Q9	D3Z6Q9;A0A5F8MQ05;S4R1B8;S4R171;S4R270	D3Z6Q9	BIN2_MOUSE	Bin2	Bin2	Bridging integrator 2	-1.17288	0.852605	0.0125983	-0.228458	1.15459	1.05226	1.05226	0.432228	0.0745369	0.285264	11035.2	10376.4	9593.91	12549.4	12006.7	10697.7	11132.2	9475.15	9507.42	8936.21	10068.4	11659	10316.7	11542.1	13584.6	10795.3	12260.3	13.4298	13.341	13.2279	13.6153	13.5516	13.385	13.4425	13.2099	13.2148	13.1254	13.2975	13.5092	13.3327	13.4946	13.7297	13.3981
Q9D0D5	Q9D0D5	Q9D0D5	T2EA_MOUSE	Gtf2e1	Gtf2e1	General transcription factor IIE subunit 1	-1.17032	0.854468	0.0385893	-0.234418	1.18494	1.08899	1.08899	0.205496	0.126875	0.510987	11637.9	10749.5	9172.63	12656	10960.8	10169.8	12679.1	10783	8307.08	9625.43	10046.7	13187.7	10897.4	10774.7	12682.6	12054	12508.3	13.5065	13.392	13.1631	13.6275	13.4201	13.312	13.6302	13.3965	13.0201	13.2326	13.2944	13.6869	13.4117	13.3954	13.6306	13.5572
Q9D7W5	Q9D7W5;Q9CY05;A2A9C6;Q9DAY7;A2A9C8	Q9D7W5	MED8_MOUSE	Med8	Med8	Mediator of RNA polymerase II transcription subunit 8	-1.1804	0.847172	0.0277832	-0.238462	1.20553	-1.00098	0.999022	0.950952	0.00844231	0.000214011	8689.58	7941.04	6857	10482.6	10173.6	7421.32	8167.1	6341.63	8582.16	7285.77	7035.03	8011.92	9791.82	7407.47	8751.54	9004.88	9953.15	13.0851	12.9551	12.7434	13.3557	13.3125	12.8575	12.9956	12.6306	13.0671	12.8309	12.7803	12.9679	13.2574	12.8548	13.0953	13.1365
F6V035	F6V035;A0A1D5RM99	F6V035	F6V035_MOUSE	Ccdc149	Ccdc149	Coiled-coil domain-containing 149	-1.17429	0.851577	0.0221089	-0.238984	1.20819	1.06117	1.06117	0.260596	0.0888333	0.346921	17381.3	18173.8	15161.2	17635.5	19837.8	18055.3	15298	17994.9	13123.3	16594.5	14567.2	19984.9	18161.3	20278.6	17789.6	18495	17591.9	14.0852	14.1496	13.8881	14.1062	14.276	14.1401	13.9011	14.1353	13.6798	14.0184	13.8304	14.2866	14.1486	14.3077	14.1187	14.1748
Q8R3C0	Q8R3C0;H9KV04	Q8R3C0	MCMBP_MOUSE	Mcmbp	Mcmbp	Mini-chromosome maintenance complex-binding protein	-1.18378	0.844749	0.00366814	-0.246402	1.24595	1.07219	1.07219	0.363789	0.114051	0.45568	9107.59	8595.02	9315.35	9302.19	6268.52	8595.87	6832.7	7645.51	8482.41	7380.04	7351.98	9325.34	8988.7	8419.26	8852.6	9324.45	9885.25	13.1529	13.0693	13.1854	13.1834	12.6139	13.0694	12.7382	12.9004	13.0503	12.8494	12.8439	13.1869	13.1339	13.0395	13.1119	13.1868
Q6PGH2	Q6PGH2	Q6PGH2	JUPI2_MOUSE	Jpt2	Jpt2	Jupiter microtubule associated homolog 2	-1.19074	0.839816	0.00483124	-0.248871	1.25852	-1.15843	0.863241	0.566208	-0.144235	0.658247	17843	19441.9	32912	19622.3	12317.3	14230.2	15359.6	15901.3	14236.6	13581.6	15545	16646.6	19302.9	19801.1	17838.1	15548.3	16665.1	14.1231	14.2469	15.0063	14.2602	13.5884	13.7967	13.9069	13.9569	13.7973	13.7294	13.9242	14.0229	14.2365	14.2733	14.1227	13.9245
A0A2I3BQU5;E9PZM7	E9PZM7;A0A2I3BQU5	E9PZM7	A0A2I3BQU5_MOUSE;E9PZM7_MOUSE	Scaf11	Scaf11	SR-related CTD-associated factor 11	-1.19791	0.834789	0.0201983	-0.259546	1.31287	1.07451	1.07451	0.430833	0.115486	0.461867	2847.71	2826.96	3702.52	3417.28	4383.2	3583.8	3112.87	2594.59	2840.11	3200.99	3157.55	3403.79	3256.67	3521.52	3601.29	4503.78	3862.14	11.4756	11.465	11.8543	11.7386	12.0978	11.8073	11.604	11.3413	11.4717	11.6443	11.6246	11.7329	11.6692	11.782	11.8143	12.1369
Q91XL3	Q91XL3;D3YUF9;A0A0J9YUC7	Q91XL3	UXS1_MOUSE	Uxs1	Uxs1	UDP-glucuronic acid decarboxylase 1	-1.19902	0.834018	0.0238938	-0.259939	1.31488	1.0872	1.0872	0.397679	0.132643	0.53586	15815.5	11834.3	17666.9	18232.1	19560.9	17135.4	15414.4	14642	12452.2	14538.5	16249	21221.7	15643.5	17902.7	19478.4	15533.8	18648.6	13.9491	13.5307	14.1088	14.1542	14.2557	14.0647	13.912	13.8378	13.6041	13.8276	13.9881	14.3733	13.9333	14.1279	14.2496	13.9231
Q7TMJ8;Q7TMJ8-2	Q7TMJ8;Q7TMJ8-2;Z4YMN3;Z4YN57;F6S185	Q7TMJ8	P3IP1_MOUSE	Pik3ip1	Pik3ip1	Phosphoinositide-3-kinase-interacting protein 1	-1.20857	0.827422	0.0466885	-0.281538	1.42484	-1.14715	0.871728	0.0610049	-0.201419	0.904868	3332.58	3082.77	2926.36	2560.28	2966.96	1982.38	2199.01	2566.89	1624.63	2001.8	2495.02	2746.78	2294.58	2631.84	2184.45	3025.49	2670.88	11.7024	11.59	11.5149	11.3221	11.5348	10.953	11.1026	11.3258	10.6659	10.9671	11.2848	11.4235	11.164	11.3619	11.0931	11.563
Q99L02	Q99L02;F6V0H0;G3UZB0	Q99L02	PGR1A_MOUSE	Pagr1a	Pagr1a	PAXIP1-associated glutamate-rich protein 1A	-1.22483	0.816442	0.0443498	-0.289198	1.46384	1.24919	1.24919	0.217071	0.384945	1.62398	10223.6	3862.53	7324.93	9638.46	8969.53	6574.75	8667.46	8315.95	9668.77	7220.4	8530.78	11280.7	10901.2	10834.7	10218.4	7297.49	9457.24	13.3196	11.9153	12.8386	13.2346	13.1308	12.6827	13.0814	13.0217	13.2391	12.8179	13.0585	13.4616	13.4122	13.4034	13.3189	12.8332
Q8K207	Q8K207	Q8K207	CA021_MOUSE			Uncharacterized protein C1orf21 homolog	-1.236	0.809064	0.0270654	-0.293295	1.4847	1.13263	1.13263	0.193252	0.17134	0.702752	10020	9893.5	7685.64	10100.9	9839.82	8420.78	7711.39	8896.74	9026.03	8572.13	9649.82	8704.79	10008.3	9159.74	12583.7	11421.2	12736.3	13.2906	13.2723	12.9079	13.3022	13.2644	13.0397	12.9128	13.1191	13.1399	13.0654	13.2363	13.0876	13.2889	13.1611	13.6193	13.4794
Q9DC40	Q9DC40	Q9DC40	TELO2_MOUSE	Telo2	Telo2	Telomere length regulation protein TEL2 homolog	-1.21747	0.821374	0.0193793	-0.294463	1.49064	-1.03799	0.9634	0.428197	-0.0543338	0.270524	10832	11964.9	11872.1	11950.1	10177.6	7961.37	7735.43	11725.9	8668.17	8548.38	9293.43	10974.2	10965.6	10458.1	12512	9938.83	10812.8	13.403	13.5465	13.5353	13.5447	13.3131	12.9588	12.9173	13.5174	13.0815	13.0614	13.182	13.4218	13.4207	13.3523	13.611	13.2789
Q8C4J7	Q8C4J7	Q8C4J7	TBL3_MOUSE	Tbl3	Tbl3	Transducin beta-like protein 3	-1.23376	0.810534	0.0366213	-0.321223	1.62689	1.06585	1.06585	0.308524	0.0958684	0.377261	5158.79	6392.44	5846.92	6605.39	6889.79	6481.82	6125.41	5445.94	3916.98	5608.59	4447.9	6953.5	7165.38	6136.51	6956.04	5934.27	6367.33	12.3328	12.6422	12.5135	12.6894	12.7502	12.6622	12.5806	12.411	11.9355	12.4534	12.1189	12.7635	12.8068	12.5832	12.7641	12.5349
Q5EBG8	Q5EBG8	Q5EBG8	CA050_MOUSE			Uncharacterized protein C1orf50 homolog	-1.25398	0.79746	0.0144675	-0.321426	1.62792	1.10887	1.10887	0.22272	0.143495	0.582664	12588.1	13192.7	13403.1	15273.6	11450.6	11703.7	10207.4	13014.9	12231.5	10141.2	12638.6	10836.8	15518.7	15002.9	15649	14637.5	16055.2	13.6198	13.6875	13.7103	13.8988	13.4831	13.5147	13.3173	13.6679	13.5783	13.3079	13.6255	13.4037	13.9217	13.873	13.9338	13.8374
Q8C092	Q8C092;F8VPY2	Q8C092	TAF5_MOUSE	Taf5	Taf5	Transcription initiation factor TFIID subunit 5	-1.25024	0.799844	0.0105797	-0.324276	1.64243	1.01055	1.01055	0.831738	0.0366028	0.121663	2897.91	1904.48	3208.07	3268.1	2331.06	2478.18	2585.7	2231.19	2045.31	1847.62	2012.5	2823.08	3117.23	2199.62	2673.04	2885.67	2805.2	11.5008	10.8952	11.6475	11.6742	11.1868	11.2751	11.3363	11.1236	10.9981	10.8515	10.9748	11.4631	11.606	11.103	11.3843	11.4947
A0A0A0MQF7	Q8K207;A0A0A0MQF7	Q8K207	A0A0A0MQF7_MOUSE	1700025G04Rik	1700025G04Rik	RIKEN cDNA 1700025G04 gene	-1.2503	0.799811	0.00617342	-0.325305	1.64767	1.0204	1.0204	0.755293	0.0312152	0.0984279	22103.2	24435.1	17681	21465.8	20267.5	14436.9	16190.2	17526.7	16237.6	20160	19213.7	19166.1	21724.2	20125.7	23431.8	20382.3	24907	14.432	14.5767	14.1099	14.3898	14.3069	13.8175	13.9828	14.0973	13.9871	14.2992	14.2298	14.2263	14.407	14.2968	14.5162	14.315
A0A1Y7VM45;E9QJV4	A0A1Y7VM45;E9QJV4	A0A1Y7VM45	A0A1Y7VM45_MOUSE;E9QJV4_MOUSE	Prpf39	Prpf39	Pre-mRNA-processing factor 39 (Fragment)	-1.27516	0.784215	0.0471528	-0.333473	1.68926	1.13831	1.13831	0.415266	0.230614	0.958386	3057.63	2073.55	4129.67	4683.43	4968.54	3503.98	2967.79	3313.43	2984.65	3430.39	4059.55	3735.84	4228.14	2987.73	5163.41	4553.05	5166.32	11.5782	11.0179	12.0118	12.1933	12.2786	11.7748	11.5352	11.6941	11.5433	11.7442	11.9871	11.8672	12.0458	11.5448	12.3341	12.1526
P51807	P51807;A0A338P7B7	P51807	DYLT1_MOUSE	Dynlt1	Dynlt1	Dynein light chain Tctex-type 1	-1.27695	0.783113	0.0207155	-0.348422	1.76537	-1.07872	0.927024	0.639059	-0.0894414	0.421935	6005.78	5450.04	9326.58	6371.6	4998.71	4479.8	4506.04	4844	5140.71	3633.81	5405.72	4642.86	5895.34	5099.03	7105.87	6441.68	6582.82	12.5521	12.4121	13.1871	12.6374	12.2873	12.1292	12.1376	12.242	12.3278	11.8273	12.4003	12.1808	12.5254	12.316	12.7948	12.6532
Q0V8T7	Q0V8T8;Q0V8T8-2;Q0V8T7;A0A087WPQ7	Q0V8T8	CTP5C_MOUSE	Cntnap5c	Cntnap5c	Contactin-associated protein like 5-3	-1.25578	0.79632	0.0415989	-0.35419	1.79474	-1.04402	0.957833	0.411489	-0.0595054	0.292828	6806.37	7029.5	6442.83	8145.1	6704.62	6475.68	5916.74	4694.28	5335.08	3566.6	6164.29	6310.56	6844.04	6343.96	7435.52	6695.55	6746.96	12.7327	12.7792	12.6535	12.9917	12.7109	12.6608	12.5306	12.1967	12.3813	11.8003	12.5897	12.6236	12.7406	12.6312	12.8602	12.709
P11031	P11031	P11031	TCP4_MOUSE	Sub1	Sub1	Activated RNA polymerase II transcriptional coactivator p15	-1.28447	0.778529	0.0248197	-0.355428	1.80104	1.03264	1.03264	0.743345	0.0657816	0.247504	156735	217255	162568	198841	293247	208836	182184	150549	153740	155053	141997	206663	221133	216839	184911	278543	166570	17.258	17.729	17.3107	17.6013	18.1618	17.672	17.475	17.1999	17.2301	17.2424	17.1155	17.6569	17.7546	17.7263	17.4965	18.0875
D3Z030	D3Z030	D3Z030	D3Z030_MOUSE	Carmil1	Carmil1	F-actin-uncapping protein LRRC16A	-1.28573	0.777767	0.0433177	-0.389307	1.97353	1.0876	1.0876	0.346456	0.130391	0.526147	3668.71	3624.36	5032.65	3169.17	3821.48	2613.52	3527.08	4353.79	3147.55	2238.25	3727.54	4551.19	3639.46	3792.78	4880.08	4422.69	3924.08	11.8411	11.8235	12.2971	11.6299	11.8999	11.3518	11.7843	12.0881	11.62	11.1282	11.864	12.152	11.8295	11.889	12.2527	12.1107
Q9ESX4;Q9ESX4-2	Q9ESX4;Q9ESX4-2	Q9ESX4	NO40_MOUSE	Zcchc17	Zcchc17	Nucleolar protein of 40 kDa	-1.3087	0.764115	0.0452183	-0.403992	2.04829	1.05083	1.05083	0.653961	0.090604	0.354557	13478.4	20606	13266.9	15206.3	23026.1	17334.7	18177.9	10427.9	12461.9	10610.6	13451.1	21450.9	15799.6	19300.6	13463.1	20713.2	17193.6	13.7184	14.3308	13.6955	13.8924	14.491	14.0814	14.1499	13.3482	13.6052	13.3732	13.7154	14.3888	13.9476	14.2364	13.7167	14.3383
L7N209	L7N209	L7N209	L7N209_MOUSE	Hbs1l	Hbs1l	HBS1-like protein	-1.35842	0.736152	0.0340916	-0.429356	2.17743	-1.04739	0.954758	0.720582	-0.0723466	0.348209	2539.82	2700.2	2775.88	3554.47	1931.78	2001.87	1538.08	1767.47	2397.55	2150.87	1532.09	2973.48	3556.17	1968.13	1998.23	2351.41	2622.12	11.3105	11.3989	11.4387	11.7954	10.9157	10.9671	10.5869	10.7875	11.2273	11.0707	10.5813	11.5379	11.7961	10.9426	10.9645	11.1993
A2AFQ9	A2AFQ9	A2AFQ9	A2AFQ9_MOUSE	Gemin5	Gemin5	Gem-associated protein 5	-1.3678	0.731102	0.0455995	-0.499628	2.5352	1.61201	1.61201	0.0886608	0.906781	3.87453	1699.83	1158.41	1079.43	4076.94	3676.81	1526.32	3662.05	3212.69	2210.47	2739.81	3183.22	3435.87	3259.37	3439.03	4361.34	4209.18	3911.15	10.7312	10.1779	10.076	11.9933	11.8442	10.5758	11.8384	11.6496	11.1101	11.4199	11.6363	11.7465	11.6704	11.7478	12.0906	12.0393
Q8VBU8;Q8VBU8-4	Q8VBU8;Q8VBU8-2;Q8VBU8-3;Q8VBU8-4;F6V6B6	Q8VBU8	BANP_MOUSE	Banp	Banp	Protein BANP	-1.4335	0.697595	0.0476624	-0.511699	2.59666	-1.14096	0.876456	0.692402	-0.12712	0.584434	2559.32	2330.35	2946.47	2275.84	6076.63	2382.75	1119.8	2071.54	2025.11	2068.19	2210.09	2805.79	2354.43	2952.41	2559.19	4396.18	1958.33	11.3215	11.1863	11.5248	11.1522	12.5691	11.2184	10.129	11.0165	10.9838	11.0142	11.1099	11.4542	11.2012	11.5277	11.3215	12.102
O35904	O35904;Q3TBW3;Q3UDT3;Q8CI98;Q3T9Y0;B0QZL5	O35904	PK3CD_MOUSE	Pik3cd	Pik3cd	Phosphatidylinositol 4,5-bisphosphate 3-kinase catalytic subunit delta isoform	-1.46515	0.682525	0.0196562	-0.542877	2.7554	1.91178	1.91178	0.0114133	0.982756	4.20219	1278.07	1927.17	1836.06	3594.34	2349.9	2056.58	3823.63	2807.01	3331.48	2686.05	2496.44	5521.77	4533.46	5096.03	3651.17	2858.19	3541.67	10.3198	10.9123	10.8424	11.8115	11.1984	11.006	11.9007	11.4548	11.7019	11.3913	11.2857	12.4309	12.1464	12.3152	11.8341	11.4809
Q571H0	Q571H0;E9PU96	Q571H0	NPA1P_MOUSE	Urb1	Urb1	Nucleolar pre-ribosomal-associated protein 1	-1.41558	0.706425	0.0379278	-0.547986	2.78141	1.40399	1.40399	0.0330877	0.50893	2.15869	1286.69	1571.21	1391.67	2368.61	1967.6	2510.66	2129.8	1870.85	1262.11	1355.26	1089.89	2161.12	2484.18	3161.15	2277.2	2484.39	1897.15	10.3294	10.6177	10.4426	11.2098	10.9422	11.2939	11.0565	10.8695	10.3016	10.4044	10.09	11.0776	11.2786	11.6262	11.153	11.2787
P54869	P54869	P54869	HMCS2_MOUSE	Hmgcs2	Hmgcs2	Hydroxymethylglutaryl-CoA synthase, mitochondrial	-1.47344	0.678685	0.0200469	-0.552625	2.80503	1.25234	1.25234	0.130332	0.306502	1.28567	30475.9	31455	39529.7	28587.9	25193	16793.3	30766.5	27466.9	30233.7	24958.2	28116.8	41268.3	42614.1	42119.8	23005.8	46250.8	38038.4	14.8954	14.941	15.2706	14.8031	14.6207	14.0356	14.9091	14.7454	14.8839	14.6072	14.7791	15.3327	15.379	15.3622	14.4897	15.4972
A0A087WQH8	A0A087WQH8	A0A087WQH8	A0A087WQH8_MOUSE	Slc35a4	Slc35a4	Probable UDP-sugar transporter protein SLC35A4	-1.54246	0.648313	0.0464953	-0.639365	3.24664	1.54573	1.54573	0.112775	0.696486	2.96758	3770.56	1990.49	4218.77	1298.32	3581.88	2498.83	5426.49	2669.74	2458.91	2084.11	2731.72	4280.71	6315.02	2343.9	4233.06	5271.38	5119.45	11.8806	10.9589	12.0426	10.3424	11.8065	11.287	12.4058	11.3825	11.2638	11.0252	11.4156	12.0636	12.6246	11.1947	12.0475	12.364
Q9WVB0;Q9WVB0-2	Q9WVB0;Q9WVB0-2;T1ECW4	Q9WVB0	RBPMS_MOUSE	Rbpms	Rbpms	RNA-binding protein with multiple splicing	-1.6809	0.594918	0.0469504	-0.765629	3.88949	1.57867	1.57867	0.0892342	0.697882	2.9736	984.446	2579.53	983.316	1181.68	901.987	1468.89	699.897	838.506	1870.38	886.088	1709.43	2179.77	2604.29	2638.17	1185.45	2743.07	1210.96	9.94317	11.3329	9.94151	10.2066	9.81696	10.5205	9.451	9.71168	10.8691	9.79131	10.7393	11.09	11.3467	11.3653	10.2112	11.4216
A0A5F8MPG6	A0A5F8MPG6	A0A5F8MPG6	A0A5F8MPG6_MOUSE	Ptpdc1	Ptpdc1	Protein tyrosine phosphatase domain-containing protein 1	-1.92082	0.520612	0.000616361	-0.972461	4.94253	1.19789	1.19789	0.291728	0.533909	2.26642	1270.12	2159.6	6731.7	3477.76	1485.76	2616.76	2249.3	1793.1	1673.72	1737.66	1248.37	3398.7	3255.18	3881.14	4090.5	4013.98	3102.02	10.3107	11.0765	12.7168	11.7639	10.537	11.3536	11.1353	10.8082	10.7088	10.7629	10.2858	11.7308	11.6685	11.9223	11.9981	11.9708
Q9D0P7	Q9D0P7;A2AEF3	Q9D0P7	PSRC1_MOUSE	Psrc1	Psrc1	Proline/serine-rich coiled-coil protein 1	-1.86401	0.536477	0.0284473	-1.11165	5.65118	1.38288	1.38288	0.197302	0.637239	2.71206	4163.99	2884.99	1053.86	3037.53	5614.61	2184.23	4006.75	4819.5	1310.15	993.314	1602.37	3520.53	4928.18	3612.73	5815.36	4701.04	5226.36	12.0238	11.4943	10.0415	11.5687	12.455	11.0929	11.9682	12.2347	10.3555	9.95611	10.646	11.7816	12.2668	11.8189	12.5057	12.1988
Q8BIA4;Q8BIA4-4	Q8BIA4;Q8BIA4-4	Q8BIA4	FBXW8_MOUSE	Fbxw8	Fbxw8	F-box/WD repeat-containing protein 8	-4.81818	0.207547	0.0101942	-2.03607	10.3577	1.43712	1.43712	0.468812	0.653324	2.78143	16729.3	12707.1	1769.22	5411.96	1796.32	1247.64	5084.8	1307.94	1565.43	3007.56	1535.88	27313.9	3703.12	6924.93	10816.6	2517.61	14970.2	14.0301	13.6333	10.7889	12.4019	10.8108	10.285	12.312	10.3531	10.6123	11.5544	10.5848	14.7373	11.8545	12.7576	13.401	11.2978
A0A5F8MPU3	A0A5F8MPU3	A0A5F8MPU3	A0A5F8MPU3_MOUSE	C2cd6	C2cd6	C2 calcium-dependent domain-containing 6	-2.24194	0.446042	0.0395946	-2.04379	10.397	2.13206	2.13206	0.0834767	2.02678	8.7048	1863.91	15875.2	2246.32	17076	795.792	24384	1775.55	677.553	2696.32	9115.93	4552.86	13456.1	16103.6	14231.2	20713.7	13156.4	19195.8	10.8641	13.9545	11.1333	14.0597	9.63625	14.5736	10.7941	9.40419	11.3968	13.1542	12.1526	13.716	13.9751	13.7968	14.3383	13.6835
O35280	O35280;O35280-2;G3UYC5	O35280	CHK1_MOUSE	Chek1	Chek1	Serine/threonine-protein kinase Chk1	-3.77937	0.264595	0.0159077	-3.60825	18.3621	1.21634	1.21634	0.379103	0.637806	2.71451	45424.7	40066.5	4762.3	49244.6	41990.7	34341.9	30855.5	1201.34	1028.71	1003.68	1660.38	43261.7	37582.3	45932.4	44971.4	52214.2	40939.6	15.4712	15.2901	12.2174	15.5877	15.3578	15.0677	14.9132	10.2304	10.0066	9.97108	10.6973	15.4008	15.1978	15.4872	15.4567	15.6722
Q64378	Q64378;A0A3B2WBD2	Q64378	FKBP5_MOUSE	Fkbp5	Fkbp5	Peptidyl-prolyl cis-trans isomerase FKBP5	-22.0459	0.0453599	1.66921e-06	-4.54554	23.1342	1.24283	1.24283	0.0287649	0.318569	1.33772	46861.1	48066.2	36467.4	44460.7	34671.8	1510.26	1845.19	1497.01	2528.94	3042.47	3818.19	54525.3	56050.9	48792.5	61324.7	47931	45354.4	15.5161	15.5527	15.1543	15.4402	15.0815	10.5606	10.8496	10.5479	11.3043	11.571	11.8987	15.7346	15.7745	15.5744	15.9042	15.5487
[truncated: 1 more columns]

## Sheet: S9. AMY_M_18WTv3WT
Protein.Group	Protein.Ids	Protein_Ids_1	Protein.Names	Genes	Genes_1	First.Protein.Description	Fold Change M 18KOv 18WT	Avg Ratio M 18KOv 18WT	Welch's T-test M 18KOv 18WT	T-test diff M 18KOv 18WT	Z-score M 18KOv 18WT	Fold Change M 18WTv 3WT	Avg Ratio M 18WTv 3WT	Welch's T-test M 18WTv 3WT	T-test diff M 18WTv 3WT	Z-score M 18WTv 3WT	Amyg_M3WT_1	Amyg_M3WT_2	Amyg_M3WT_3	Amyg_M3WT_4	Amyg_M3WT_5	Amyg_M18KO_1	Amyg_M18KO_2	Amyg_M18KO_3	Amyg_M18KO_4	Amyg_M18KO_5	Amyg_M18KO_6	Amyg_M18WT_1	Amyg_M18WT_2	Amyg_M18WT_3	Amyg_M18WT_4	Amyg_M18WT_5	Amyg_M18WT_6	Log2 Amyg_M3WT_1	Log2 Amyg_M3WT_2	Log2 Amyg_M3WT_3	Log2 Amyg_M3WT_4	Log2 Amyg_M3WT_5	Log2 Amyg_M18KO_1	Log2 Amyg_M18KO_2	Log2 Amyg_M18KO_3	Log2 Amyg_M18KO_4	Log2 Amyg_M18KO_5	Log2 Amyg_M18KO_6	Log2 Amyg_M18WT_1	Log2 Amyg_M18WT_2	Log2 Amyg_M18WT_3	Log2 Amyg_M18WT_4	Log2 Amyg_M18WT_5
O54990;O54990-2;O54990-3;O54990-6	O54990;O54990-2;O54990-3;O54990-4;O54990-5;O54990-6;A0A0G2JDH9;Q8CDK8;A0A0R4J0B0;A0A0G2JG30;G3X9J8;Q8R056;G5E8G5;A0A0G2JE50	O54990	PROM1_MOUSE	Prom1	Prom1	Prominin-1	1.00969	1.00969	0.851197	-0.0510939	0.251582	-3.40511	0.293677	0.000178235	-1.73772	7.53056	12371.7	19038.8	24944.4	12078.4	18079.3	8066.46	5727.74	4224.65	5781.71	2461.08	4521.91	4076.74	4942.86	5031.88	7132.8	4247.37	5056.43	13.5948	14.2167	14.6064	13.5601	14.1421	12.9777	12.4838	12.0446	12.4973	11.2651	12.1427	11.9932	12.2711	12.2969	12.8003	12.0524
P43276	P43276	P43276	H15_MOUSE	H1-5	H1-5	Histone H1.5	1.19359	1.19359	0.423922	0.20524	1.05349	-2.96986	0.336716	0.000111292	-1.55461	6.74085	96561.4	145432	191994	116975	159582	74445.7	43176	32495.5	85573.6	49129.2	57863.2	57978.3	32707.2	54296.8	47201.5	42385.5	52532.7	16.5592	17.15	17.5507	16.8358	17.2839	16.1839	15.3979	14.988	16.3849	15.5843	15.8204	15.8232	14.9973	15.7286	15.5265	15.3713
P97382	P97382;Q8VD73	P97382	KCAB3_MOUSE	Kcnab3	Kcnab3	Voltage-gated potassium channel subunit beta-3	2.47537	2.47537	0.00758235	1.48413	7.56468	-2.80454	0.356564	0.0312281	-1.48718	6.45003	7479.46	2025.54	4947.78	4518.8	13219.8	3927.88	6860.85	2798.66	7616.01	6886.64	6005.56	1901.02	1332.33	1067.9	1345.43	2362.79	5764.48	12.8687	10.9841	12.2726	12.1417	13.6904	11.9395	12.7442	11.4505	12.8948	12.7496	12.5521	10.8926	10.3797	10.0606	10.3938	11.2063
P56942	P56942	P56942	MCH_MOUSE	Pmch	Pmch	Pro-MCH	1.56211	1.56211	0.0713556	0.581872	2.97103	-2.75328	0.363203	0.031954	-1.23257	5.35199	40368.5	34735.7	135926	32284.2	33245.3	37086.5	20128.1	22309.2	53936.6	20146.5	34684.8	22275.4	13703.1	21000.1	22519.1	14656	26383.2	15.3009	15.0841	17.0525	14.9785	15.0209	15.1786	14.2969	14.4454	15.719	14.2982	15.082	14.4432	13.7422	14.3581	14.4589	13.8392
Q8BGN3	Q8BGN3;D3YU63	Q8BGN3	ENPP6_MOUSE	Enpp6	Enpp6	Glycerophosphocholine cholinephosphodiesterase ENPP6	1.15618	1.15618	0.609157	0.144446	0.743969	-2.15684	0.46364	0.0103546	-1.03996	4.52129	91392.5	135355	241197	99599.1	106416	103906	42930.4	46704.9	102059	53527.8	84404	62375.5	62267.5	66314.8	81778.6	40544.9	61688.6	16.4798	17.0464	17.8799	16.6038	16.6994	16.6649	15.3897	15.5113	16.639	15.708	16.365	15.9287	15.9262	16.017	16.3194	15.3072
Q921X9	Q921X9	Q921X9	PDIA5_MOUSE	Pdia5	Pdia5	Protein disulfide-isomerase A5	-1.13554	0.880638	0.571518	-0.241331	1.22014	-1.86885	0.535088	0.00826054	-0.980626	4.2654	4353.45	6374.67	4521.4	4116.8	3992.74	3374.75	1920.02	1979.77	3166.84	702.22	2065.08	3751.58	1838.6	3367.75	2987.01	1651.3	1402.76	12.0879	12.6381	12.1426	12.0073	11.9632	11.7206	10.9069	10.9511	11.6288	9.45578	11.012	11.8733	10.8444	11.7176	11.5445	10.6894
Q99PM9	Q99PM9;A0A0A6YVQ3;A0A0A6YXG9;A0A0A6YXW7;A0A0B4J1E5	Q99PM9	UCK2_MOUSE	Uck2	Uck2	Uridine-cytidine kinase 2	1.55987	1.55987	0.0749043	0.841051	4.29059	-1.69812	0.588888	0.0463862	-0.975201	4.242	5634.09	5178.66	3547.06	5117.11	5909.84	4589.32	4303.65	3718.65	6455.51	5448.4	3468.51	4986.11	1191.02	2668.42	5469.98	1417.44	2206.97	12.46	12.3384	11.7924	12.3211	12.5289	12.1641	12.0713	11.8606	12.6563	12.4116	11.7601	12.2837	10.218	11.3818	12.4173	10.4691
Q9WVH9	Q9WVH9;A0A1Y7VJW9	Q9WVH9	FBLN5_MOUSE	Fbln5	Fbln5	Fibulin-5	3.42314	3.42314	0.402198	0.629018	3.21107	-2.02788	0.493127	0.00905811	-0.974627	4.23953	6221.64	10534.2	12121.5	15171.4	7678.5	4416.97	6295.71	4559.54	80195.9	4028.68	5284.46	6911.1	4416.24	5510.72	4168.71	4103.64	5499.29	12.6031	13.3628	13.5653	13.8891	12.9066	12.1088	12.6202	12.1547	16.2912	11.9761	12.3675	12.7547	12.1086	12.428	12.0254	12.0027
P97717	P97717;Q9DBL0;B1AU41	P97717	ADA1B_MOUSE	Adra1b	Adra1b	Alpha-1B adrenergic receptor	1.14414	1.14414	0.602691	0.146209	0.752948	-1.64857	0.606585	0.0100564	-0.723807	3.1578	7601.81	8524.73	8344.4	10065.7	14272.2	3621.27	6171.01	5996.56	7097.72	11811.3	5951.32	5244.43	5208.53	8533.87	3953.11	6637.06	5951.06	12.8921	13.0574	13.0266	13.2972	13.8009	11.8223	12.5913	12.5499	12.7931	13.5279	12.539	12.3566	12.3467	13.059	11.9488	12.6963
Q8VDQ8;Q8VDQ8-2	Q8VDQ8;Q8VDQ8-2;Q8VDQ8-3;Q8VDQ8-4;A0A140LHL5	Q8VDQ8	SIR2_MOUSE	Sirt2	Sirt2	NAD-dependent protein deacetylase sirtuin-2	1.12399	1.12399	0.64695	0.112848	0.583095	-1.71917	0.581674	0.0426668	-0.708821	3.09317	495807	704081	1.22e+06	490728	540936	696949	284885	332844	577521	332212	483514	358038	375844	419191	545797	315042	395304	18.9194	19.4254	20.2185	18.9046	19.0451	19.4107	18.12	18.3445	19.1395	18.3417	18.8832	18.4498	18.5198	18.6772	19.058	18.2652
P62071	P62071	P62071	RRAS2_MOUSE	Rras2	Rras2	Ras-related protein R-Ras2	1.0638	1.0638	0.405748	0.0814468	0.423222	-1.62723	0.614541	1.43269e-06	-0.705239	3.07772	78880.4	82425.9	79505.5	81703.7	75276.2	61615.9	57398.8	51691.7	43350.7	53319.4	44690.6	50000.7	47667	47779	55993.8	44883.9	47026.7	16.2674	16.3308	16.2788	16.3181	16.1999	15.911	15.8087	15.6576	15.4038	15.7024	15.4477	15.6097	15.5407	15.5441	15.773	15.4539
P63056;P63056-2	P63056;P63056-2	P63056	NOE3_MOUSE	Olfm3	Olfm3	Noelin-3	1.05948	1.05948	0.812488	0.050385	0.265077	-1.59983	0.625065	0.00286662	-0.676655	2.95444	17999.5	17237.9	25704.2	18144.5	24429	8545.44	12302.7	11798.2	15819.4	20614.1	13183.1	15066.1	13989.1	14911.5	9417.62	13146.5	11113.6	14.1357	14.0733	14.6497	14.1472	14.5763	13.0609	13.5867	13.5263	13.9494	14.3313	13.6864	13.879	13.772	13.8641	13.2011	13.6824
F8WHB1	F8WHB1	F8WHB1	F8WHB1_MOUSE	Atp2b2	Atp2b2	Calcium-transporting ATPase	1.0561	1.0561	0.967725	0.0138723	0.0791801	-1.54593	0.646858	0.0267541	-0.647022	2.82664	2179.18	2374.86	3665.73	1824.4	2583.27	2446.06	1570.38	1345.06	2659.33	1623.58	707.321	1235.93	1791.67	1105.25	2621.49	1541.17	1506.29	11.0896	11.2136	11.8399	10.8332	11.335	11.2562	10.6169	10.3935	11.3768	10.665	9.46622	10.2714	10.8071	10.1102	11.3562	10.5898
P70665;P70665-2;P70665-3	P70665;P70665-2;P70665-3;A0A1L1SU77;A0A1N9M4K1	P70665	SIAE_MOUSE	Siae	Siae	Sialate O-acetylesterase	1.28311	1.28311	0.101537	0.414083	2.11677	-1.51653	0.6594	0.0252399	-0.646241	2.82328	3392.03	3884.64	5452.39	4445.03	4606.85	3823.05	3293.54	3867.67	3083.94	3645.75	4400.25	2845.99	4111.15	1447.9	3135.44	2809.13	2885.22	11.7279	11.9236	12.4127	12.118	12.1696	11.9005	11.6854	11.9172	11.5906	11.832	12.1034	11.4747	12.0053	10.4997	11.6145	11.4559
P29387	P29387	P29387	GBB4_MOUSE	Gnb4	Gnb4	Guanine nucleotide-binding protein subunit beta-4	1.03752	1.03752	0.768955	0.0687917	0.358791	-1.51402	0.660495	0.0206014	-0.62276	2.72201	256086	236861	194428	249317	339637	111293	193470	158543	178313	225430	182514	186596	195051	203113	90352.3	156390	180108	17.9663	17.8537	17.5689	17.9276	18.3736	16.764	17.5618	17.2745	17.4441	17.7823	17.4776	17.5096	17.5735	17.6319	16.4633	17.2548
Q8C4S8	Q8C4S8	Q8C4S8	DEN2A_MOUSE	Dennd2a	Dennd2a	DENN domain-containing protein 2A	1.43171	1.43171	0.0325076	0.575333	2.93774	-1.49869	0.667249	0.0469113	-0.608212	2.65927	2968.12	1756.52	3187.21	2457.11	1836.5	2243.94	2668.87	2659.8	2019.19	2336.38	2063.76	930.263	2478.34	1315.99	1907.06	1437.88	1703.35	11.5353	10.7785	11.6381	11.2627	10.8427	11.1318	11.382	11.3771	10.9796	11.1901	11.0111	9.8615	11.2752	10.3619	10.8971	10.4897
O08665	O08665;E9Q668;A0A803Z7F8	O08665	SEM3A_MOUSE	Sema3a	Sema3a	Semaphorin-3A	1.0098	1.0098	0.913481	0.0249852	0.135759	-1.49174	0.670358	0.0256728	-0.595837	2.6059	2951.26	4330.09	3467.6	4288.4	5226.8	1984.68	2889.74	2039.35	3767.95	2802.42	2976.71	3234.66	2104.02	3220.27	1607.03	3023.55	3111.54	11.5271	12.0802	11.7597	12.0662	12.3517	10.9547	11.4967	10.9939	11.8796	11.4525	11.5395	11.6594	11.0389	11.653	10.6502	11.562
Q8C8R3-6	Q8C8R3-6;S4R2D6	Q8C8R3-6	ANK2_MOUSE	Ank2	Ank2	Isoform 6 of Ankyrin-2	1.23861	1.23861	0.200566	0.333639	1.70721	-1.41292	0.707753	0.0382922	-0.551278	2.41372	1584.25	1448.24	1617.04	1410.58	1979.6	1257.48	1262.06	1297.3	1228.57	1190.12	2221.9	1509.94	1231.93	1151.04	792.087	667.16	1476	10.6296	10.5001	10.6591	10.4621	10.951	10.2963	10.3016	10.3413	10.2628	10.2169	11.1176	10.5603	10.2667	10.1687	9.62951	9.38189
P28651	P28651	P28651	CAH8_MOUSE	Ca8	Ca8	Carbonic anhydrase-related protein	-1.09055	0.916967	0.440864	-0.18292	0.922749	-1.46437	0.682888	0.00286547	-0.547082	2.39563	7206.79	10347.5	9888.05	10707.7	9846.82	3069.57	7918.62	5441.52	7008.54	5063.97	7563.71	6321.82	6380.74	5662.59	6086.76	6600.55	8279.29	12.8151	13.337	13.2715	13.3864	13.2654	11.5838	12.951	12.4098	12.7749	12.3061	12.8849	12.6261	12.6395	12.4672	12.5715	12.6884
Q62188	Q62188;Q3TT92;E9PWE8	Q62188	DPYL3_MOUSE	Dpysl3	Dpysl3	Dihydropyrimidinase-related protein 3	-1.01633	0.98393	0.7404	-0.0261978	0.124828	-1.45782	0.685958	0.00024329	-0.541084	2.36976	1.12e+06	1.04e+06	1.3e+06	1.15e+06	989669	646064	683801	814355	818755	745776	826541	760334	695771	755760	846339	831809	719350	20.0951	19.9882	20.3101	20.1332	19.9166	19.3013	19.3832	19.6353	19.6431	19.5084	19.6567	19.5363	19.4083	19.5276	19.6909	19.6659
P63054	P63054;D3YXH0	P63054	PCP4_MOUSE	Pcp4	Pcp4	Calmodulin regulator protein PCP4	1.05983	1.05983	0.633582	0.0802584	0.417171	-1.43846	0.695188	0.00318943	-0.539355	2.3623	1.52e+06	1.28e+06	1.6e+06	1.33e+06	1.59e+06	1.07e+06	791131	920767	1.05e+06	1.25e+06	1.39e+06	1.05e+06	739876	975579	941081	1.09e+06	1.31e+06	20.5356	20.2877	20.6096	20.343	20.6006	20.0292	19.5936	19.8125	20.002	20.2535	20.4067	20.002	19.4969	19.8959	19.844	20.0559
A0A1B0GRB7;A0A1B0GRC4;A0A1B0GRN1;A0A1B0GT94;E9PYT6;E9QQ02;E9QQ63	E9QQ02;E9PYT6;A0A1B0GRN1;E9QQ63;A0A1B0GRB7;A0A1B0GRC4;A0A1B0GT94	E9QQ02	A0A1B0GRB7_MOUSE;A0A1B0GRC4_MOUSE;A0A1B0GRN1_MOUSE;A0A1B0GT94_MOUSE;E9PYT6_MOUSE;E9QQ02_MOUSE;E9QQ63_MOUSE	Sorcs1	Sorcs1	VPS10 domain-containing receptor SorCS1	1.02774	1.02774	0.917743	0.0228362	0.124818	-1.41499	0.70672	0.00912851	-0.528719	2.31643	2604.08	2197.15	2265.85	2392.97	2454.21	2234.79	1675.43	1613.53	1552.62	1037.02	2270.94	1352.29	1403.54	2017.74	1285.18	2120.3	1925	11.3466	11.1014	11.1458	11.2246	11.261	11.1259	10.7103	10.656	10.6005	10.0182	11.1491	10.4012	10.4549	10.9785	10.3278	11.0501
Q3USZ8	Q3USZ8	Q3USZ8	DIK2A_MOUSE	Dipk2a	Dipk2a	Divergent protein kinase domain 2A	-1.0471	0.955021	0.772037	-0.0509747	0.250975	-1.41991	0.704271	0.0139113	-0.524754	2.29933	7100.2	7825.46	9849.69	9999.32	8205.77	4497.17	5361.82	5169.25	7081.35	6140.22	6440.25	6692.43	6651.41	7106.9	3985.27	4891.54	6996.32	12.7936	12.934	13.2659	13.2876	13.0024	12.1348	12.3885	12.3357	12.7898	12.5841	12.6529	12.7083	12.6994	12.795	11.9605	12.2561
Q9EQF6	Q9EQF6	Q9EQF6	DPYL5_MOUSE	Dpysl5	Dpysl5	Dihydropyrimidinase-related protein 5	-1.02567	0.974976	0.852528	-0.0393178	0.191626	-1.43202	0.698314	0.0273803	-0.522696	2.29046	551295	515271	751911	532583	414021	226476	393174	392955	457737	357146	431604	419092	410659	432752	235756	454468	364348	19.0725	18.975	19.5202	19.0226	18.6593	17.789	18.5848	18.584	18.8042	18.4462	18.7193	18.6769	18.6476	18.7232	17.8469	18.7938
Q8BM13	Q8BM13;A0A1L1SV46;A0A1L1SQX6	Q8BM13	NOE2_MOUSE	Olfm2	Olfm2	Noelin-2	1.09145	1.09145	0.5804	0.123867	0.639198	-1.42082	0.703821	0.0252709	-0.522077	2.28779	18046.4	15948.3	15661.3	18452.7	25214.4	8830.59	13263.5	13382.8	15176.5	19567.3	15806.4	17715.9	12569.7	15112.5	8314.01	11849.7	13257.5	14.1394	13.9611	13.9349	14.1715	14.622	13.1083	13.6952	13.7081	13.8896	14.2562	13.9482	14.1128	13.6177	13.8835	13.0213	13.5326
Q6ZWY8	Q6ZWY8;A0A0N4SVF0	Q6ZWY8	TYB10_MOUSE	Tmsb10	Tmsb10	Thymosin beta-10	-1.05286	0.949798	0.731726	-0.0581601	0.287559	-1.36088	0.73482	0.0392947	-0.451871	1.98501	133196	135588	175140	175650	111148	110965	86219.1	81891.4	116402	114244	102270	122205	110424	122648	65932.8	114726	108403	17.0232	17.0489	17.4181	17.4223	16.7621	16.7597	16.3957	16.3214	16.8288	16.8018	16.642	16.8989	16.7527	16.9042	16.0087	16.8078
Q6NS65	Q6NS65	Q6NS65	GPR17_MOUSE	Gpr17	Gpr17	Uracil nucleotide/cysteinyl leukotriene receptor	1.05639	1.05639	0.834232	0.0487455	0.25673	-1.35008	0.740696	0.0217254	-0.4447	1.95408	13488.1	15430.3	17755.1	12863.3	12022.4	11513	13339.7	10863	15411	6075.98	9988.37	12617.3	12878.3	11517.2	7378.45	9742.06	9470.98	13.7194	13.9135	14.1159	13.651	13.5534	13.491	13.7034	13.4071	13.9117	12.5689	13.286	13.6231	13.6527	13.4915	12.8491	13.25
D3Z742	D3Z742	D3Z742	D3Z742_MOUSE	Mb21d2	Mb21d2	Protein MB21D2	1.03952	1.03952	0.745732	0.0428294	0.226609	-1.36433	0.732962	0.0339789	-0.427722	1.88086	36594.6	43470.5	49511.6	36641.3	61024.1	26899.5	37603.6	28390.6	41116.1	41197.2	32563.9	37642.8	33951.7	35353.6	27052.9	33459.5	32411.3	15.1593	15.4077	15.5955	15.1612	15.8971	14.7153	15.1986	14.7931	15.3274	15.3303	14.991	15.2001	15.0512	15.1096	14.7235	15.0301
Q8K012;Q8K012-2	Q8K012;Q8K012-2;E9PUI5;A0A5F8MPQ8;E9PUK3	Q8K012	FBP1L_MOUSE	Fnbp1l	Fnbp1l	Formin-binding protein 1-like	1.0528	1.0528	0.750204	0.0716991	0.373594	-1.31399	0.761043	0.0373863	-0.426611	1.87606	43161.6	41856.7	36453.1	45299.4	42281.6	19906.2	33680.9	29873.3	37373.4	40821.9	39342.7	37581.4	31209.8	37546.7	19027.4	29694.1	35858.2	15.3975	15.3532	15.1538	15.4672	15.3677	14.2809	15.0396	14.8666	15.1897	15.3171	15.2638	15.1977	14.9297	15.1964	14.2158	14.8579
Q9WUU9	Q9WUU9	Q9WUU9	GANP_MOUSE	Mcm3ap	Mcm3ap	Germinal-center associated nuclear protein	1.16149	1.16149	0.047737	0.212777	1.09186	-1.34059	0.745941	0.00348365	-0.41982	1.84678	5156.29	6658.45	6381.22	7265.67	6201.11	5757.56	4683.39	4756.34	6438.57	5812.68	5470.61	4393.84	4016.73	5034.05	5239.84	5021.11	4636.69	12.3321	12.701	12.6396	12.8269	12.5983	12.4912	12.1933	12.2156	12.6525	12.505	12.4175	12.1013	11.9718	12.2975	12.3553	12.2938
Q80Z10;Q80Z10-3	Q80Z10;Q80Z10-2;Q80Z10-3	Q80Z10	ASTN2_MOUSE	Astn2	Astn2	Astrotactin-2	1.11901	1.11901	0.382584	0.156292	0.804283	-1.33123	0.751184	0.0268802	-0.418001	1.83893	16242.7	12559.6	16300.5	17650.1	20104.2	15820.5	10644.1	10241.7	17322.7	14143.4	15405.6	15092.8	11521.5	15167.6	9485.85	12856.9	10564.5	13.9875	13.6165	13.9926	14.1074	14.2952	13.9495	13.3778	13.3222	14.0804	13.7878	13.9112	13.8816	13.492	13.8887	13.2116	13.6503
B9EKJ3	B9EKJ3	B9EKJ3	B9EKJ3_MOUSE	Mon2	Mon2	Protein MON2 homolog	1.09078	1.09078	0.424188	0.136985	0.705985	-1.30106	0.768605	0.0244796	-0.403898	1.77811	5538.52	5586.86	6339.23	5703.29	4952.17	4951.43	5359.38	5455.27	3394.12	4481.14	4648.93	3245.26	3458.13	4188.67	5654.88	5199.4	4189.54	12.4353	12.4478	12.6301	12.4776	12.2738	12.2736	12.3879	12.4134	11.7288	12.1297	12.1827	11.6641	11.7558	12.0323	12.4653	12.3441
Q9DB72	Q9DB72	Q9DB72	BTBDH_MOUSE	Btbd17	Btbd17	BTB/POZ domain-containing protein 17	1.11332	1.11332	0.26215	0.148639	0.765317	-1.32447	0.755017	0.0102573	-0.402721	1.77303	84101.2	88073.7	94745.8	89850.8	121801	62393.2	75423	70086.9	90036.4	95429.7	89363.4	73077.8	60885.6	88833.3	65086.6	71166.3	74546.8	16.3598	16.4264	16.5318	16.4552	16.8942	15.9291	16.2027	16.0969	16.4582	16.5422	16.4474	16.1571	15.8938	16.4388	15.9901	16.1189
P61215	P61215;Q3TRQ4	P61215	CAH10_MOUSE	Ca10	Ca10	Carbonic anhydrase-related protein 10	1.05566	1.05566	0.559546	0.0820835	0.426464	-1.30801	0.764521	0.0168265	-0.394188	1.73623	120728	108484	85127.8	115054	112873	64181.8	95254.6	86814.1	88870.6	96993	93063.8	94022.4	88418.7	85676	61427.5	72377	95567.7	16.8814	16.7271	16.3773	16.812	16.7843	15.9699	16.5395	16.4056	16.4394	16.5656	16.5059	16.5207	16.4321	16.3866	15.9066	16.1432
Q8C525	Q8C525;D3Z742	Q8C525	M21D2_MOUSE	Mb21d2	Mb21d2	Nucleotidyltransferase MB21D2	1.03	1.03	0.633785	0.0463022	0.24429	-1.30316	0.767363	0.0202255	-0.376611	1.66043	21987.5	23942.5	27164.1	18694.6	27731.8	16890.8	20731.5	17007.1	18411.2	21356.6	18963.5	19836.4	18480.9	21493.8	14853	17221.6	18173	14.4244	14.5473	14.7294	14.1903	14.7593	14.044	14.3395	14.0538	14.1683	14.3824	14.2109	14.2759	14.1737	14.3916	13.8585	14.0719
Q8HW98	Q8HW98	Q8HW98	IGLO5_MOUSE	Iglon5	Iglon5	IgLON family member 5	1.14124	1.14124	0.0218811	0.1922	0.987099	-1.29768	0.770605	0.0103595	-0.369706	1.63065	66218.3	65239.9	78750.8	53891.7	60224.7	57773	51804.9	57339.9	64937.9	55075.9	55339	53110.5	51586.1	54295.4	52328.3	44733.2	43858.5	16.0149	15.9935	16.265	15.7178	15.8781	15.8181	15.6608	15.8073	15.9868	15.7491	15.756	15.6967	15.6547	15.7285	15.6753	15.4491
E9PXE2	E9PXE2;G3UX72;F7BZ65;F6ZFQ8	E9PXE2	E9PXE2_MOUSE	Mcf2l	Mcf2l	Guanine nucleotide exchange factor DBS	1.15219	1.15219	0.364235	0.176885	0.909125	-1.28714	0.776916	0.0216224	-0.367745	1.62219	4884.39	5277.58	5022.56	3918.84	5752.64	3371.51	5488.33	3763.07	3130.53	5785.96	5160.67	2871.21	3576.42	4300.09	4453.92	3820.92	4150.68	12.254	12.3657	12.2942	11.9362	12.49	11.7192	12.4222	11.8777	11.6122	12.4983	12.3333	11.4874	11.8043	12.0702	12.1209	11.8997
O08842	O08842;O08842-2;O08842-3	O08842	GFRA2_MOUSE	Gfra2	Gfra2	GDNF family receptor alpha-2	1.0055	1.0055	0.968599	0.00595013	0.0388459	-1.27586	0.783785	0.0424513	-0.353285	1.55983	56635.1	62143.2	82818.3	58205.4	75743.1	47101.4	46541.8	42585.9	54535.1	70717.7	55846.7	65205.8	45741.2	63748.8	45209.3	45169.5	50519.4	15.7894	15.9233	16.3377	15.8289	16.2088	15.5235	15.5062	15.3781	15.7349	16.1098	15.7692	15.9927	15.4812	15.9601	15.4643	15.4631
P11627	P11627;Q6PGJ3;F7A5H7;A2AFG7;A2AFG8	P11627	L1CAM_MOUSE	L1cam	L1cam	Neural cell adhesion molecule L1	1.02764	1.02764	0.914834	0.0213232	0.117115	-1.26331	0.791574	0.025952	-0.353058	1.55885	216266	199143	211821	218052	174161	96905.9	153594	167816	202063	185133	189609	184718	159999	189650	113426	146576	173988	17.7224	17.6034	17.6925	17.7343	17.4101	16.5643	17.2288	17.3565	17.6244	17.4982	17.5327	17.495	17.2877	17.533	16.7914	17.1613
Q8BSI6	Q8BSI6;E9PUE1	Q8BSI6	R3HC1_MOUSE	R3hcc1	R3hcc1	R3H and coiled-coil domain-containing protein 1	1.27227	1.27227	0.00102009	0.349324	1.78707	-1.27786	0.782561	0.00626572	-0.351631	1.55269	6809.57	9015.22	7208.16	7115.23	8247.1	8678.21	7421.5	6806.33	7634.54	7963.75	7368.71	7094.63	5682.27	5842.86	6257.3	5860.32	5318.62	12.7333	13.1381	12.8154	12.7967	13.0097	13.0832	12.8575	12.7327	12.8983	12.9592	12.8472	12.7925	12.4723	12.5125	12.6113	12.5168
Q8BNA6	Q8BNA6;E9QK16	Q8BNA6	FAT3_MOUSE	Fat3	Fat3	Protocadherin Fat 3	1.11333	1.11333	0.113489	0.161439	0.830484	-1.26577	0.790033	0.00620604	-0.350277	1.54685	10795.7	10541.6	10868.2	10951.8	10913	9478.92	9138.77	8407.77	10669.4	9938.19	9437.2	9012.13	8309.77	9846.42	7620.69	6988.49	9483.27	13.3982	13.3638	13.4078	13.4189	13.4138	13.2105	13.1578	13.0375	13.3812	13.2788	13.2041	13.1377	13.0206	13.2654	12.8957	12.7708
Q3TD49	Q3TD49;Q3TD49-2;A0A1W2P794	Q3TD49	SPP2B_MOUSE	Sppl2b	Sppl2b	Signal peptide peptidase-like 2B	1.24461	1.24461	0.0257315	0.333476	1.70638	-1.26182	0.792507	0.0353374	-0.343599	1.51806	7527.24	8524.94	7360.91	10034.7	9442.69	8361.21	7916.22	8944.63	8347.03	8573.33	8624.11	7200.87	8028.9	7524.89	6904.3	6325.37	4804.87	12.8779	13.0575	12.8457	13.2927	13.205	13.0295	12.9506	13.1268	13.027	13.0656	13.0742	12.814	12.971	12.8775	12.7533	12.6269
Q9CYH5	Q9CYH5;D3Z3T3	Q9CYH5	GFOD2_MOUSE	Gfod2	Gfod2	Glucose-fructose oxidoreductase domain-containing protein 2	1.1003	1.1003	0.51656	0.119351	0.616204	-1.26683	0.789375	0.0480175	-0.342132	1.51173	12662.5	11070.5	16346.9	12579.9	10706.5	7901.74	11510	9327.92	15241.7	9216.87	12845.6	11644.4	11407.1	10332.9	7193.63	10102.7	9342.97	13.6283	13.4344	13.9967	13.6188	13.3862	12.948	13.4906	13.1873	13.8957	13.1701	13.649	13.5073	13.4776	13.335	12.8125	13.3025
Q9R087	Q9R087;Q8R3X6	Q9R087	GPC6_MOUSE	Gpc6	Gpc6	Glypican-6	1.12708	1.12708	0.494918	0.13697	0.705908	-1.2646	0.790762	0.0184284	-0.341956	1.51097	18048.3	19479.2	17015.5	15489.5	21590.3	10029.3	19698.1	15454.5	22487.3	13243.7	17078.1	14759	17257.3	14139.9	11206.1	13757.8	15822.1	14.1396	14.2496	14.0546	13.919	14.3981	13.2919	14.2658	13.9157	14.4568	13.693	14.0599	13.8493	14.0749	13.7875	13.452	13.748
B1AUH5	B1AUH5	B1AUH5	B1AUH5_MOUSE	Cask	Cask	Peripheral plasma membrane protein CASK (Fragment)	1.12535	1.12535	0.0110383	0.169952	0.873829	-1.26542	0.790252	0.000933346	-0.338175	1.49466	17115	14628.3	15300.3	17872.4	16033.6	14597.3	13821.5	15126.2	13251.7	15877.9	13712.6	11917.9	13658	13361.2	11894.4	12465.5	13467.7	14.063	13.8365	13.9013	14.1254	13.9688	13.8334	13.7546	13.8848	13.6939	13.9547	13.7432	13.5408	13.7375	13.7058	13.538	13.6057
Q9JHG2	Q9JHG2;Q8VIP4;A0A2R8W6E8	Q9JHG2	RCAN2_MOUSE	Rcan2	Rcan2	Calcipressin-2	1.14271	1.14271	0.262732	0.175164	0.900364	-1.25775	0.795068	0.00649878	-0.337234	1.4906	15800.5	18929.8	16272.9	18264.3	18821.3	19469.7	13533.5	13778.7	21627.6	13590.2	14037.9	16972.4	15754.8	12684.8	13413	12324.7	12894.2	13.9477	14.2084	13.9902	14.1567	14.2001	14.2489	13.7242	13.7502	14.4006	13.7303	13.777	14.0509	13.9435	13.6308	13.7113	13.5893
A0A1Y7VIL8;A0A1Y7VJM7;Q3UV20	A0A1Y7VJM7;A0A1Y7VIL8;Q3UV20	A0A1Y7VJM7	A0A1Y7VIL8_MOUSE;A0A1Y7VJM7_MOUSE;Q3UV20_MOUSE	Mdga2	Mdga2	MAM domain-containing glycosylphosphatidylinositol anchor protein 2	1.07462	1.07462	0.413914	0.0938139	0.486186	-1.26809	0.788587	0.0308845	-0.332724	1.47115	9422.72	7871.74	11945.8	9064.09	10958	7270.2	8769.75	8256.88	10708.8	6778.49	8311.58	7257.48	8514.72	7170.12	7514.72	8923.98	7236.17	13.2019	12.9425	13.5442	13.1459	13.4197	12.8278	13.0983	13.0114	13.3865	12.7267	13.0209	12.8253	13.0557	12.8078	12.8755	13.1235
B1AWC9	Q6IQY6;Q8VBU5;B1AWC8;Q3TTI9;B1AWD1;B1AWC9;B1AWD0	Q6IQY6	B1AWC9_MOUSE	Pde4b	Pde4b	Phosphodiesterase	1.0059	1.0059	0.962858	0.00846434	0.0516465	-1.23736	0.808175	0.0449742	-0.331955	1.46784	47913.9	43515	47006.1	51282.7	44675.9	29655	32137.6	30761	45741.2	44647.7	45714.9	46344.3	31708.4	47106.3	28997.2	31917	41244	15.5482	15.4092	15.5206	15.6462	15.4472	14.856	14.972	14.9088	15.4812	15.4463	15.4804	15.5001	14.9526	15.5236	14.8236	14.962
Q9R1E6;Q9R1E6-3	Q9R1E6;Q9R1E6-3	Q9R1E6	ENPP2_MOUSE	Enpp2	Enpp2	Ectonucleotide pyrophosphatase/phosphodiesterase family member 2	1.62487	1.62487	0.224455	0.477861	2.44148	-1.24652	0.802234	0.0232783	-0.331401	1.46545	13797.6	15394.8	15552.7	13279.8	15822.6	16746.3	48666.4	9923.93	16211.3	12397.8	11568.6	12202.1	12431.2	12116	13563.1	8257.22	12522	13.7521	13.9102	13.9249	13.6969	13.9497	14.0316	15.5706	13.2767	13.9847	13.5978	13.4979	13.5748	13.6017	13.5646	13.7274	13.0114
A2AWP8;A2AWP8-2;A2AWP8-3;A2AWP8-4	A2AWP8;A2AWP8-2;A2AWP8-3;A2AWP8-4;A2AWP8-5;F6S3V7;A2AWP6;F6ZH54	A2AWP8	ARGAL_MOUSE	Arhgef10l	Arhgef10l	Rho guanine nucleotide exchange factor 10-like protein	1.11154	1.11154	0.202604	0.148749	0.765879	-1.25404	0.797424	0.0148026	-0.326042	1.44234	10205.4	10491.2	13388.6	11392.1	13123.2	13174	10497.4	8507.86	9899.25	10251.8	9999.91	8181.4	8058.06	9966.6	10957.5	9179.49	9732.29	13.317	13.3569	13.7087	13.4757	13.6798	13.6854	13.3577	13.0546	13.2731	13.3236	13.2877	12.9981	12.9762	13.2829	13.4196	13.1642
D3YUJ3	D3YUJ3;E9Q226	D3YUJ3	D3YUJ3_MOUSE	Ccnyl1	Ccnyl1	Cyclin Y-like 1	1.00915	1.00915	0.883572	0.0148441	0.0841278	-1.24587	0.802653	0.00671703	-0.322444	1.42682	28019.8	26856.4	24683.3	27797	23113.6	18208	20952.9	19168.5	20679.5	23842.2	23965	23119.8	21108.8	23609.3	18011.4	17692.1	22125.3	14.7742	14.713	14.5912	14.7626	14.4965	14.1523	14.3549	14.2264	14.3359	14.5412	14.5486	14.4968	14.3656	14.5271	14.1366	14.1108
Q8R2U6	P0C027;P0C028;Q8R2U6	P0C027	NUDT4_MOUSE	Nudt4	Nudt4	Diphosphoinositol polyphosphate phosphohydrolase 2	1.14398	1.14398	0.0902712	0.19912	1.02233	-1.24539	0.802962	0.0367816	-0.315907	1.39863	14150.3	16500.6	13555.5	12635.4	18246.2	12367.1	13415.2	11828.1	15505.8	15328.7	14323.6	11494.7	11121.3	12421.8	10948.6	10753.1	15611.9	13.7885	14.0102	13.7266	13.6252	14.1553	13.5942	13.7116	13.5299	13.9205	13.9039	13.8061	13.4887	13.441	13.6006	13.4185	13.3925
Q61625	Q61625	Q61625	GRID2_MOUSE	Grid2	Grid2	Glutamate receptor ionotropic, delta-2	1.01493	1.01493	0.944602	0.0104888	0.0619538	-1.23229	0.811495	0.0248267	-0.307226	1.36119	33373.8	29059.4	39861.6	34551.3	33853.7	21279.4	24698.7	24932.3	36098	28302.5	33397.7	32957.1	26280.1	31310.7	21542.5	27143	26993.1	15.0264	14.8267	15.2827	15.0765	15.047	14.3772	14.5921	14.6057	15.1396	14.7886	15.0275	15.0083	14.6817	14.9344	14.3949	14.7283
Q9DCF1	Q9DCF1;A0A1N9MYB8	Q9DCF1	TMM25_MOUSE	Tmem25	Tmem25	Transmembrane protein 25	-1.07274	0.932193	0.506699	-0.29665	1.50178	-1.23472	0.809903	0.0206318	-0.304409	1.34904	9009.63	7814.9	9178.92	7578.58	10207.6	6428.95	1416.24	7964.51	8337.83	8836.72	6688.39	7604.61	7384.75	7972.77	7232.73	5616.49	6747.05	13.1373	12.932	13.1641	12.8877	13.3174	12.6504	10.4678	12.9594	13.0255	13.1093	12.7074	12.8927	12.8503	12.9609	12.8203	12.4555
G3XA20	G3XA20;E0CXE0;E0CXS4	G3XA20	G3XA20_MOUSE	Grip2	Grip2	Glutamate receptor-interacting protein 2	1.11561	1.11561	0.198877	0.152166	0.783274	-1.23185	0.811784	0.0110937	-0.302823	1.3422	15557.3	13314.1	17135.7	15584.9	17080.6	12756.4	12463.3	13030.3	18324.5	13615.9	15308	13493.6	13998	12670	10868.5	11260.1	14348	13.9253	13.7007	14.0647	13.9279	14.0601	13.6389	13.6054	13.6696	14.1615	13.733	13.902	13.72	13.7729	13.6291	13.4079	13.4589
Q62351	Q62351;Q8C872	Q62351	TFR1_MOUSE	Tfrc	Tfrc	Transferrin receptor protein 1	1.00855	1.00855	0.91493	0.0103486	0.06124	-1.23126	0.812178	0.0205096	-0.297801	1.32054	52512.1	57615.7	46070.1	54144.4	65082.6	43767.1	41811.4	40464.6	41279	55198.2	48208.5	50236.9	43493.1	50881.7	43643.1	41255.7	38922.4	15.6804	15.8142	15.4915	15.7245	15.99	15.4176	15.3516	15.3044	15.3331	15.7523	15.557	15.6165	15.4085	15.6349	15.4135	15.3323
Q9D3P8	Q9D3P8	Q9D3P8	PLRKT_MOUSE	Plgrkt	Plgrkt	Plasminogen receptor (KT)	1.05534	1.05534	0.349381	0.0817415	0.424722	-1.2238	0.817126	0.00771462	-0.295431	1.31032	79773	64255.8	76215.2	70896.3	71740.5	70325.9	63609.6	56713.1	65529.8	57905.8	61431.9	65445.1	58216.9	64538.2	52181.3	50585.2	64856.7	16.2836	15.9715	16.2178	16.1134	16.1305	16.1018	15.957	15.7914	15.9999	15.8214	15.9067	15.998	15.8292	15.9779	15.6712	15.6264
Q60603	Q60603;Q3UHC9;A0A1L1M1J8	Q60603	KCNH1_MOUSE	Kcnh1	Kcnh1	Potassium voltage-gated channel subfamily H member 1	1.10759	1.10759	0.430337	0.132062	0.68092	-1.21776	0.821179	0.0240515	-0.294105	1.3046	8002.23	9186.04	9515.07	9253.92	10154	6317.28	7661.43	6400.32	10019.7	10183.3	9745.25	8424.74	6660.72	9360.77	7376.61	6137.89	7477.98	12.9662	13.1652	13.216	13.1758	13.3098	12.6251	12.9034	12.6439	13.2906	13.3139	13.2505	13.0404	12.7015	13.1924	12.8487	12.5835
Q9JJ59	Q9JJ59	Q9JJ59	ABCB9_MOUSE	Abcb9	Abcb9	ABC-type oligopeptide transporter ABCB9	1.04815	1.04815	0.454065	0.062232	0.325394	-1.22818	0.814213	0.00855824	-0.292593	1.29808	9300.81	9729.43	11868.6	9505.31	11036.2	10353.2	7829.72	7546.54	9276.94	9135.7	8538.14	9357.09	8311.36	8585.99	8192.93	7692.18	8120.53	13.1831	13.2481	13.5349	13.2145	13.43	13.3378	12.9347	12.8816	13.1794	13.1573	13.0597	13.1918	13.0209	13.0678	13.0002	12.9092
Q6PGH0	Q6PGH0	Q6PGH0	UBTD2_MOUSE	Ubtd2	Ubtd2	Ubiquitin domain-containing protein 2	1.02497	1.02497	0.671039	0.0324763	0.173898	-1.23327	0.810854	0.0388203	-0.292146	1.29615	31494.3	32060.3	24662	28793.4	37500.3	29102.7	25397.2	23544.6	23588.1	28897.8	23566.2	26889.5	24201.7	26135.4	25978	21915.6	25222.2	14.9428	14.9685	14.59	14.8135	15.1946	14.8289	14.6324	14.5231	14.5258	14.8187	14.5244	14.7148	14.5628	14.6737	14.665	14.4197
Q5SYH9	Q5SYH9	Q5SYH9	Q5SYH9_MOUSE	Nf1	Nf1	Neurofibromin (Fragment)	1.00702	1.00702	0.848407	0.0153321	0.0866121	-1.21553	0.822687	0.00609295	-0.287928	1.27796	17851.8	19785.8	19831.8	20025.7	18441.3	15349.2	14905.1	15348.2	15350.1	16794.8	17628.3	18486.6	14205.3	16230.1	13513.9	15446.5	16828.4	14.1238	14.2722	14.2755	14.2896	14.1707	13.9059	13.8635	13.9058	13.906	14.0357	14.1056	14.1742	13.7941	13.9864	13.7222	13.915
Q6V4S5	Q6V4S5;Q6V4S5-3;B1ASR7	Q6V4S5	SDK2_MOUSE	Sdk2	Sdk2	Protein sidekick-2	-1.04162	0.96004	0.610634	-0.0765843	0.381362	-1.21477	0.823202	0.00680602	-0.287556	1.27635	21943	20780.4	19456.8	20682	21876.1	10879.2	16880.8	16900.2	17290.7	20933.3	16446.2	14885.3	19518.8	16790.5	15752.8	19929.5	16588	14.4215	14.3429	14.248	14.3361	14.4171	13.4093	14.0431	14.0448	14.0777	14.3535	14.0055	13.8616	14.2526	14.0354	13.9433	14.2826
Q640M6	Q640M6;A0A1L1STK0	Q640M6	GDPD5_MOUSE	Gdpd5	Gdpd5	Glycerophosphodiester phosphodiesterase domain-containing protein 5	1.03775	1.03775	0.787756	0.0373073	0.198494	-1.20804	0.82779	0.00822901	-0.277721	1.23394	21260.2	18090.5	18255.7	19899.7	19940.1	13086.5	16075.9	14046.6	22567.1	18592.7	16083.1	16093.5	14658.1	17381.3	13380.5	17759	17525.6	14.3759	14.1429	14.1561	14.2805	14.2834	13.6758	13.9726	13.7779	14.4619	14.1824	13.9733	13.9742	13.8394	14.0852	13.7078	14.1163
Q8VBZ0	Q8VBZ0	Q8VBZ0	DHRSX_MOUSE	Dhrsx	Dhrsx	Dehydrogenase/reductase SDR family member on chromosome X homolog	1.18612	1.18612	0.0586491	0.247289	1.26757	-1.20056	0.832943	0.0207272	-0.272683	1.21221	22338.1	20464.4	19250	19425.9	18737	20160.1	21279.1	21513.9	20589.2	20390.6	14878.8	16845.9	15489.3	18788.9	13910	20083.8	15050.6	14.4472	14.3208	14.2326	14.2457	14.1936	14.2992	14.3771	14.393	14.3296	14.3156	13.861	14.0401	13.919	14.1976	13.7638	14.2937
B2RXR6	B2RXR6;J3QK13;J3QNJ4;E9QNQ2	B2RXR6	ANR44_MOUSE	Ankrd44	Ankrd44	Serine/threonine-protein phosphatase 6 regulatory ankyrin repeat subunit B	1.07698	1.07698	0.0963506	0.104765	0.541941	-1.20917	0.827013	0.00713139	-0.270396	1.20235	7532.52	7882.45	9243.4	7238.98	7763.35	7549.38	6893.44	6093.95	7514.77	6991.65	7346.66	6935.17	6761.05	6865.65	6364.11	6157.42	6276.51	12.8789	12.9444	13.1742	12.8216	12.9225	12.8821	12.751	12.5732	12.8755	12.7714	12.8429	12.7597	12.723	12.7452	12.6357	12.5881
P61329	P61329;P61329-2;P70379;P70379-2;O89096;A0A0R4J063;A0A338P764	P61329	FGF12_MOUSE	Fgf12	Fgf12	Fibroblast growth factor 12	1.00315	1.00315	0.97775	-0.00347328	0.00913146	-1.19242	0.838631	0.0122584	-0.262028	1.16626	90735.6	93124.6	91761.1	91867	86724.8	57981.8	71742.2	70098.1	91077.9	78967.9	88671.7	77272.6	81185.8	90893.7	73009.1	64762.7	69976.7	16.4694	16.5069	16.4856	16.4873	16.4042	15.8233	16.1305	16.0971	16.4748	16.269	16.4362	16.2377	16.3089	16.4719	16.1558	15.9829
Q6NXH2	Q6NXH2	Q6NXH2	MANEA_MOUSE	Manea	Manea	Glycoprotein endo-alpha-1,2-mannosidase	1.05625	1.05625	0.627918	0.0703298	0.366622	-1.19452	0.837157	0.0478775	-0.260308	1.15884	3984.8	3746.01	4706.06	4506.6	3580.81	4336.9	3942.74	4057.06	3418.31	3474.41	2548.83	3859.26	3579.33	3482.84	3257.61	2615.34	3824.07	11.9603	11.8711	12.2003	12.1378	11.8061	12.0824	11.945	11.9862	11.7391	11.7626	11.3156	11.9141	11.8055	11.7661	11.6696	11.3528
Q99LJ6	Q99LJ6	Q99LJ6	GPX7_MOUSE	Gpx7	Gpx7	Glutathione peroxidase 7	1.18434	1.18434	0.0360357	0.242196	1.24164	-1.19178	0.839078	0.0117213	-0.257787	1.14797	5141.42	5317.9	5815.55	5473.56	4787.79	5050.43	5632.01	5475.1	6191.9	5035.52	4259.61	4380.49	3981.05	4055.75	4134.6	4974.24	5193.04	12.328	12.3766	12.5057	12.4183	12.2251	12.3022	12.4594	12.4187	12.5962	12.2979	12.0565	12.0969	11.9589	11.9858	12.0135	12.2803
Q7TNC9-2	Q7TNC9;Q7TNC9-2;Q3TZT4	Q7TNC9	I5P1_MOUSE	Inpp5a	Inpp5a	Isoform 2 of Inositol polyphosphate-5-phosphatase A	1.09548	1.09548	0.268011	0.136325	0.702624	-1.17947	0.847837	0.039352	-0.249935	1.1141	130044	132955	149978	128828	135623	114059	119497	105359	145215	130810	140084	130413	110719	139669	91008.2	106114	111295	16.9886	17.0206	17.1944	16.9751	17.0492	16.7994	16.8666	16.685	17.1478	16.9971	17.0959	16.9927	16.7565	17.0917	16.4737	16.6953
P14733	P14733	P14733	LMNB1_MOUSE	Lmnb1	Lmnb1	Lamin-B1	1.00502	1.00502	0.903852	0.0105111	0.0620671	-1.18683	0.84258	0.0277395	-0.248461	1.10775	216474	216945	276224	229229	221755	190755	205865	194388	213637	168121	206627	209601	191163	194019	156566	211073	211085	17.7238	17.727	18.0755	17.8064	17.7586	17.5414	17.6513	17.5686	17.7048	17.3591	17.6567	17.6773	17.5444	17.5658	17.2564	17.6874
Q6P073	Q6P073;B1ASK8;B0QZM2	Q6P073	UB2J2_MOUSE	Ube2j2	Ube2j2	Ubiquitin-conjugating enzyme E2 J2	1.11847	1.11847	0.039443	0.164547	0.846309	-1.18881	0.841176	0.0431937	-0.245817	1.09634	5002.17	3684.24	4770.59	5053.03	4517.58	4429.54	4475.72	4681.42	4345.57	4185.9	3879.9	4097.71	3667.33	4414.45	3733.14	3354.91	3976.78	12.2883	11.8472	12.22	12.3029	12.1413	12.1129	12.1279	12.1927	12.0853	12.0313	11.9218	12.0006	11.8405	12.108	11.8662	11.7121
Q3V038	Q3V038	Q3V038	TTC9A_MOUSE	Ttc9	Ttc9	Tetratricopeptide repeat protein 9A	1.06943	1.06943	0.304916	0.0885367	0.459319	-1.18632	0.842946	0.0187987	-0.241477	1.07763	50240.5	51014.2	58908.2	44044.5	49317.1	53671.6	45227.4	40995	49672.8	46798.9	37888.1	43361.3	46213.4	41538.2	43169.7	40947.1	41219.3	15.6166	15.6386	15.8462	15.4267	15.5898	15.7119	15.4649	15.3232	15.6002	15.5142	15.2095	15.4041	15.496	15.3422	15.3977	15.3215
Q8K4T3;Q8K4T3-2	Q8K4T3;Q8K4T3-2;A0A0R4J299	Q8K4T3	STRAB_MOUSE	Stradb	Stradb	STE20-related kinase adapter protein beta	1.16701	1.16701	0.0823529	0.20926	1.07396	-1.18838	0.841481	0.045917	-0.241048	1.07578	5152.13	5214.56	4146.69	5993.63	5331.61	3951.23	4809.34	4613.6	6061.03	5954.08	5059.54	4211.65	4272.77	4472.44	4009.71	4363.47	4761.22	12.331	12.3483	12.0177	12.5492	12.3804	11.9481	12.2316	12.1717	12.5653	12.5397	12.3048	12.0402	12.061	12.1268	11.9693	12.0913
Q8VHJ5	Q8VHJ5	Q8VHJ5	MARK1_MOUSE	Mark1	Mark1	Serine/threonine-protein kinase MARK1	1.02619	1.02619	0.777597	0.0333139	0.178163	-1.175	0.851064	0.0200287	-0.240898	1.07513	99877.4	99920.8	96217.5	92477.7	101361	65213.3	81193.3	82302.6	90928	98693.3	95050.3	90644.7	78850.4	93009.9	67811.9	78441.8	91518.3	16.6079	16.6085	16.554	16.4968	16.6291	15.9929	16.3091	16.3286	16.4724	16.5907	16.5364	16.4679	16.2668	16.5051	16.0493	16.2593
Q9JIP4	Q9JIP4	Q9JIP4	PANX1_MOUSE	Panx1	Panx1	Pannexin-1	1.08869	1.08869	0.162816	0.125155	0.645754	-1.17705	0.849584	0.0118096	-0.240706	1.0743	16536.5	14937.9	17210.6	16409.2	16864.4	12941.3	15518.5	14476.5	15753.8	15534.8	16742.4	16475	13853.6	13739.5	12345.9	12410.9	14732	14.0134	13.8667	14.071	14.0022	14.0417	13.6597	13.9217	13.8214	13.9434	13.9232	14.0312	14.008	13.758	13.746	13.5917	13.5993
Q9CQ89	Q9CQ89;D5MCW4	Q9CQ89	CUTA_MOUSE	Cuta	Cuta	Protein CutA	1.02991	1.02991	0.715299	0.0362927	0.193329	-1.17567	0.850577	0.005088	-0.237719	1.06142	151467	152175	162787	155307	161177	159676	116212	127798	118778	149315	151239	141868	122797	131241	143011	116060	144136	17.2086	17.2154	17.3126	17.2448	17.2983	17.2848	16.8264	16.9635	16.8579	17.188	17.2065	17.1142	16.9059	17.0019	17.1258	16.8245
Q07409	Q07409	Q07409	CNTN3_MOUSE	Cntn3	Cntn3	Contactin-3	1.03775	1.03775	0.672624	0.046275	0.244152	-1.17657	0.849931	0.0160051	-0.236807	1.05749	25079.9	22958.1	19957	23181.2	23024.5	16365.2	18483.7	18256.2	21896.5	24648.2	21222.9	21469.8	20604.7	20911.2	16436.5	18294.4	18758.7	14.6142	14.4867	14.2846	14.5007	14.4909	13.9983	14.174	14.1561	14.4184	14.5892	14.3733	14.39	14.3307	14.352	14.0046	14.1591
[truncated: 162 more rows]
[truncated: 1 more columns]

[truncated: 10 more sheets: S10. AMY_F_18KOv18WT, S11. AMY_F_18WTv3WT, S12. HPC cannonical patwhays, S13. Module genelist, S14. ME10_GO_df, S15. ME01_GO_df, S16. ME19_GO_df, S17. ME12_GO_df, S18. ME07_GO_df, S19. ME14_GO_df]
